# Supplementary material for: Evaluation of protein extraction methodologies on bacterial proteomic profiling: a comparative analysis
Source: Front Microbiol. 2025 Jul 17;16:1586662. doi: 10.3389/fmicb.2025.1586662 (PMC12312612; doi:10.3389/fmicb.2025.1586662)
Supplement: Supplementary file 2 [file Data_Sheet_1.xlsx]

## Sheet: DIA protein data
Protein IDs	Majority protein IDs	Fasta headers	Peptide counts (all)	Peptide counts (razor+unique)	Peptide counts (unique)	Number of proteins	Peptides	Razor + unique peptides	Unique peptides	Sequence length	Sequence lengths	Q-value	SDT-B 1	SDT-B 2	SDT-B 3	SDT-U/S 1	SDT-U/S 2	SDT-U/S 3	SDT-B-U/S 1	SDT-B-U/S 2	SDT-B-U/S 3	SDT-LN G-U/S 1	SDT-LN G-U/S 2	SDT-LN G-U/S 3	Peptide sequences	Only identified by site	Reverse
UPI000012EE6C	UPI000012EE6C	UPI000012EE6C status=active	2	2	2	1	2	2	2	593	593	0.00052576	55843	101540	299630	81239	94680	1833700	3478000	3240800	185890	74951	0	39641	AAVGVVQQLR;NFVALVGHTGSGK
UPI000013BAEA	UPI000013BAEA	UPI000013BAEA status=active	2	2	2	1	2	2	2	61	61	0.0010315	1866400	4885700	1649400	2007500	1335500	14610000	4960900	0	0	254100	0	4986400	ADKDVEELLETR;IEHEIIIK
UPI00000DEDAC	UPI00000DEDAC	UPI00000DEDAC status=active	3	3	3	1	3	3	3	362	362	0.0040692	14766000	3920700	0	2811700	0	6421900	16928000	1106500	6860100	1517100	0	8164900	AGVNVSNCIR;FAIACAAISR;GYILTEQDYCVVVGAINMDIR
UPI00019F33B2	UPI00019F33B2	UPI00019F33B2 status=active	3	3	3	1	3	3	3	65	65	0.00056211	48494	45899	74013	51117	53612	47961	44335	19177	34012	41844	44921	49336	ENKVDPLSE;GGQSSVDLNGMTETAAAR;PYIQVEK
REV_UPI0002328F2C;REV_UPI00101DE04F;REV_UPI0000130ECD	REV_UPI0002328F2C;REV_UPI00101DE04F;REV_UPI0000130ECD	UPI0002328F2C status=active;UPI00101DE04F status=active;UPI0000130ECD status=active	0;0;0	0;0;0	0;0;0	3	2	2	2	-1	-1;-1;-1	0.005071	34816	53331	77023	52795	42554	42523	39291	71416	56554	64857	72924	91679	DGVPLQLYPSYFIPVPGFK;YNLQVSR		+
REV_UPI0001885DD0;REV_UPI00016088E3	REV_UPI0001885DD0;REV_UPI00016088E3	UPI0001885DD0 status=active;UPI00016088E3 status=active	0;0	0;0	0;0	2	2	2	2	-1	-1;-1	0.0035787	0	111980	112610	97449	0	203640	202250	196850	181650	157080	77213	213970	DLFADIEIR;TVAIAAAAHAHR		+
UPI00019F4971	UPI00019F4971	UPI00019F4971 status=active	3	2	2	1	3	2	2	506	506	0.006569	36449	144160	129910	24919	59296	39897	73896	83303	57877	90018	97310	81810	GFAVVAGEVR;TMDDIADSTQR;TMEDIVAQVK
UPI000012B5D6	UPI000012B5D6	UPI000012B5D6 status=active	2	2	2	1	2	2	2	66	66	0.00054407	285100	156350	257520	150960	112770	175960	1015000	165220	313280	163940	118960	101490	MDHSLNSLNNFDFLAR;YAWYCQQMMQTR
REV_UPI00000DF162	REV_UPI00000DF162	UPI00000DF162 status=active	0	0	0	1	2	2	2	-1	-1	0.0070707	1129200	1909700	1419600	1312600	1120900	1175600	894720	883570	801670	820590	209090	3424100	SSFYSPAMSQK;VQPLPEPEDGELSEPYLDQAVVIEMR		+
UPI00000DEA08	UPI00000DEA08	UPI00000DEA08 status=active	2	2	2	1	2	2	2	401	401	0.00052192	6132500	7477700	5050400	4840900	6593600	3553200	4685600	3658100	3680000	586320	239020	3324600	NYQSNAQTIK;VAGITQDFTDGTTTNTGR
UPI0001DBCFB9	UPI0001DBCFB9	UPI0001DBCFB9 status=active	2	2	2	1	2	2	2	391	391	0.00052165	3425900	1877500	1549900	1468300	1829000	1446200	411720	1550800	2225500	1052800	262430	2652900	AAALTATPQVDK;LAALFADAK
UPI0002A3D085;UPI00019F45E6	UPI0002A3D085;UPI00019F45E6	UPI0002A3D085 status=active;UPI00019F45E6 status=active	2;2	2;2	2;2	2	2	2	2	148	148;179	0.0095525	748950	0	641430	0	0	240790	327780	567730	1452900	249430	269630	328520	IIAEACSLALSDR;QMTVDMGQLSSNR
UPI00019F46EA	UPI00019F46EA	UPI00019F46EA status=active	2	2	2	1	2	2	2	750	750	0.0005291	2548500	2315200	2183200	2027600	2186000	2971600	2123800	2172500	1861100	1260800	281950	2164800	GYVPDALALPPGFK;IDSVEREPFIWSQLPTEFTIR
REV_UPI00000E49C6	REV_UPI00000E49C6	UPI00000E49C6 status=active	0	0	0	1	2	2	2	-1	-1	0.0055696	349930	557510	272070	258690	392780	515290	628540	740750	838150	285950	293010	66304	GSPTTLPNAQPDDK;IEGDVVHVK		+
UPI00000DEE03	UPI00000DEE03	UPI00000DEE03 status=active	38	1	1	1	38	1	1	600	600	0.0097135	226650	267460	199040	283250	272440	304200	157140	0	133940	285320	308430	320220	AALQNTILK;ADHPLTTPPPK;AKQDLEMEALTFKPEEWGMK;ARPYSGYENFDFEIPVGGGVSDCYTR;ATEFSPFELTK;ATGIDFDVR;DHLDDPVIGELR;EALEWGTTGAGLR;EFLDWMPK;EGLPAADFSVFYHLISIDR;EQLLEVGDFLK;EQLLEVGDFLKK;ETWDLFGITFDGHPNLR;FGPDAFTVQATR;GINSYYLTSDGSTMSYR;GTENEDFMFLNLGPNHPSAHGAFR;IEYLGGCVNEMPYVLAVEK;IGGVAHDLPR;ILEQCLNNMPEGPFK;IMMPQTWK;IVLQLDGEEIVDCVPDIGYHHR;IYDLVEAITGFR;LAGITVPDR;LAGITVPDRVNVIR;LFPNANWYER;LPKPYVMLFDLHGMDER;MHPAWF…
UPI00000DECBE	UPI00000DECBE	UPI00000DECBE status=active	3	3	3	1	3	3	3	552	552	0.0030706	1262000	928650	219930	353720	402590	1962600	65284	3266300	177820	250590	310510	183720	FGISQFSEQVNYQR;LSKDEQLQQR;YASDVEGR
UPI000188654C	UPI000188654C	UPI000188654C status=active	2	2	2	1	2	2	2	237	237	0.0040775	1837600	167930	613520	1043100	1167000	4836300	1829800	548500	4311500	442330	312850	4083900	DGQALQLQLAEER;LQQSSDSELDTLR
UPI0000683E66	UPI0000683E66	UPI0000683E66 status=active	2	2	2	1	2	2	2	109	109	0.0030691	319480	232910	276600	200340	378520	294290	323980	117110	339920	294930	327870	257940	DPQMLLITAIDDTMR;TDSAQVAEIVAVMGNASVASR
REV_UPI00000DE885	REV_UPI00000DE885	UPI00000DE885 status=active	0	0	0	1	2	2	2	-1	-1	0.0025654	48861000	51047000	30509000	11688000	8726900	10129000	22918000	10590000	22921000	32148000	398370	7813000	MADGISERK;TLVFYGVAGALAAAGASYK		+
UPI000013B21C	UPI000013B21C	UPI000013B21C status=active	2	2	2	1	2	2	2	66	66	0.00052882	156280	873120	85662	1237400	246740	107330	194150	201810	133760	356840	415150	299650	CPACQAQDSMAMWR;ENNIDIVECVK
UPI0000043A55	UPI0000043A55	UPI0000043A55 status=active	2	2	2	1	2	2	2	244	244	0.0010373	468980	390190	247260	725060	664220	1000100	434780	193370	0	554590	465400	573580	DLDNSYLNISQHFFTPQEATNIVSLPR;YEGQLLFWK
REV_UPI00000E49B0	REV_UPI00000E49B0	UPI00000E49B0 status=active	0	0	0	1	2	2	2	-1	-1	0.0075758	271970	1140700	0	0	0	287800	418040	117070	393490	798800	493170	280920	LTFDDGLGQSINLAPSWNNGVISHHDRK;TEPGVAPQSK		+
UPI0000136893	UPI0000136893	UPI0000136893 status=active	4	2	2	1	4	2	2	316	316	0.00053937	274930	555680	554770	10459000	223150	414060	430920	672900	815520	596900	543790	450790	ACAEAGVFLISPFVGR;EGINCNLTLLFSFAQAR;TQEQQVVAACDK;VSTEVDAR
REV_UPI000018FB55;REV_UPI000003EB6D	REV_UPI000018FB55;REV_UPI000003EB6D	UPI000018FB55 status=active;UPI000003EB6D status=active	0;0	0;0	0;0	2	2	2	2	-1	-1;-1	0.0065723	798620	425040	1059900	545460	1382900	947160	867430	2060900	578650	602260	558230	1278200	LFLDTGDK;SYLEVILHENIDASLDCK		+
UPI0000D5076B	UPI0000D5076B	UPI0000D5076B status=active	2	2	2	1	2	2	2	810	810	0.0035733	844110	928750	884130	846740	987340	784470	1002400	981440	838760	534810	579860	679760	GLLATGIIK;VLHEVCPWWR
UPI00005EF8F1	UPI00005EF8F1	UPI00005EF8F1 status=active	2	2	2	1	2	2	2	124	124	0.00053505	2482300	2581600	915070	2692900	1646200	728290	2903200	904910	1879500	1547900	651600	0	TAADEWDER;TMYATLEEAIDAAR
REV_UPI00000DF209	REV_UPI00000DF209	UPI00000DF209 status=active	0	0	0	1	2	2	2	-1	-1	0.0085815	0	12897000	2053600	52391000	0	3180500	0	2179900	13314000	1117400	662420	2185900	AAVPANLLSYGAQIYGPQQLLQR;IMNAFEVLR		+
UPI0000137980	UPI0000137980	UPI0000137980 status=active	2	2	2	1	2	2	2	290	290	0.0035769	811590	856540	859720	1137500	1265600	1189500	785710	617020	931460	875860	666510	945270	AAGCVVNDYADR;MEWSLTQNK
UPI0000DACEE1;UPI00000B4E22	UPI0000DACEE1;UPI00000B4E22	UPI0000DACEE1 status=active;UPI00000B4E22 status=active	2;2	2;2	2;2	2	2	2	2	412	412;418	0.0010288	238340	336320	358860	461600	632560	527780	358200	525960	1133700	653070	673440	671850	CETQNLQR;MTTACQSLINPISQYMLSQVSEIKPQDK
UPI0001608915	UPI0001608915	UPI0001608915 status=active	2	2	2	1	2	2	2	604	604	0.00052659	455860	3029400	437330	274980	342230	139330	1101400	69062	144450	779900	697660	379100	TNSYFQNTEYAAR;WNFDTIR
UPI00001335C6	UPI00001335C6	UPI00001335C6 status=active	3	3	3	1	3	3	3	201	201	0	1379700	1309200	1253000	962310	1006500	751300	815070	654500	456100	680950	735840	1016700	AMSEIGHCADCR;MAFTLLQR;TFTEQEVCNICSNPR
UPI00000DEBBE	UPI00000DEBBE	UPI00000DEBBE status=active	2	2	2	1	2	2	2	486	486	0.00054705	536460	827630	841030	742220	705990	2641400	754030	1015800	945110	843750	741660	918680	AGAELVSDVLPYEEMK;LAQWIEDNVTFPSTMVDR
UPI00000DF394	UPI00000DF394	UPI00000DF394 status=active	2	2	2	1	2	2	2	138	138	0.0005385	451760	348560	545270	654240	589270	578110	553150	269080	310620	739920	789710	659500	GFHLVTDEILNQLADMPR;SSMLGTSLVLPVHK
UPI0002B8DF47	UPI0002B8DF47	UPI0002B8DF47 status=active	3	3	3	1	3	3	3	477	477	0	135680	627850	1294900	283930	1240800	0	0	53375	520030	766620	799420	390350	FTTTLETK;GSAEAQYCELDVVLGDLNR;QQAGVDIGNTIIADGSGLSR
UPI0002328CE2	UPI0002328CE2	UPI0002328CE2 status=active	2	2	2	1	2	2	2	255	255	0.00053135	615820	593030	572910	494420	684600	866570	817310	749110	618500	874380	875210	952890	FLEVISR;VIQLDDDGNLCDFLMNDK
UPI00019F4AAC;UPI00000439C2	UPI00019F4AAC;UPI00000439C2	UPI00019F4AAC status=active;UPI00000439C2 status=active	3;2	3;2	3;2	2	3	3	3	255	255;284	0	1080600	778460	1015200	1113900	989320	937280	939780	952960	907120	843110	882590	708430	AETSSTTAGAQTLLR;CVAAPVYNAR;LVTVLVEQR
UPI000012F383	UPI000012F383	UPI000012F383 status=active	2	2	2	1	2	2	2	284	284	0.00052826	650500	563180	85992	422590	433350	678910	725570	760260	537790	1166900	944810	1063800	LFITSAPYYAAPADIK;QGGCVSGISVACK
UPI0002A2E561	UPI0002A2E561	UPI0002A2E561 status=active	2	2	2	1	2	2	2	308	308	0.0035751	878960	750970	984400	831210	711000	1035300	1104700	1211000	765070	859930	954330	741870	AVAMDNAILENILR;GLSGVSDISYDTVVAR
UPI00000DEF07	UPI00000DEF07	UPI00000DEF07 status=active	2	2	2	1	2	2	2	99	99	0.00053079	1088400	177850	857470	877860	371590	670560	1166800	601510	601940	1798500	956740	977920	LLILCMLSGSPGTSAGELTR;TELAQLQASAEQAAALLK
UPI00000DE896	UPI00000DE896	UPI00000DE896 status=active	4	4	4	1	4	4	4	682	682	0	732500	820060	901370	1020500	808320	1211900	946470	897220	1177000	925260	961100	1142900	EAGNMVDLDSNPTK;MLGANVIATSGR;QGATPLVVVEGSR;VLGVIALK
REV_UPI00001653A0;REV_UPI0000131425	REV_UPI00001653A0;REV_UPI0000131425	UPI00001653A0 status=active;UPI0000131425 status=active	0;0	0;0	0;0	2	2	2	2	-1	-1;-1	0.0095622	886240	931020	831720	857540	875270	864370	1080600	1819000	1306700	1114800	971670	1066200	LQLQWIAR;TEPNGIVR		+
UPI00000DEC72	UPI00000DEC72	UPI00000DEC72 status=active	2	2	2	1	2	2	2	192	192	0.0010331	2407600	424460	326480	1152300	754660	641960	736590	490990	886050	1101100	975800	1217200	QAAVLIPIVR;SLTLDDFLSR
UPI00015263EE	UPI00015263EE	UPI00015263EE status=active	2	2	2	1	2	2	2	356	356	0.00052383	210460	381020	382610	456380	298400	268050	405570	236930	941340	1422300	1007600	647940	EPAVFLFDEPLSNLDAK;ILELDGLLK
REV_UPI00000DE85B	REV_UPI00000DE85B	UPI00000DE85B status=active	0	0	0	1	2	2	2	-1	-1	0.0090726	244930	0	28032	140480	0	1267800	1345100	273210	10832000	1722700	1007800	6219600	AGGVQLTR;EGDIVAISDSAAGR		+
UPI00016D5074	UPI00016D5074	UPI00016D5074 status=active	8	2	2	1	8	2	2	117	117	0.0010341	940000	679750	1262500	5204700	3808000	4172500	763290	1477200	888480	1832700	1040100	618700	FDGNACVLLNNNSEQPIGTR;IFGPVTR;IISLAPEVL;LNVADNSGAR;MLNVADNSGAR;RPDGSVIR;RYAGVGDIIK;YAGVGDIIK
UPI000013BEEE	UPI000013BEEE	UPI000013BEEE status=active	4	4	4	1	4	4	4	409	409	0	2077800	1983000	1505100	2663900	2203900	1848200	1506800	1313400	1491500	1340700	1042800	1354900	ALCQFILSSK;HMVIDLR;TSAGEGITGAVTHYYGK;TTLQQVGVK
UPI00000D0B2E	UPI00000D0B2E	UPI00000D0B2E status=active	3	3	3	1	3	3	3	85	85	0	2759500	2631500	3185800	2604200	2100500	1337500	1612200	1778200	1298200	1045600	1125000	1345400	LSNERDDFQYQYVDIR;MQTVIFGR;PGCPYCVR
UPI0000DAD10C;UPI0000125E16	UPI0000DAD10C;UPI0000125E16	UPI0000DAD10C status=active;UPI0000125E16 status=active	3;3	3;3	3;3	2	3	3	3	257	257;258	0	1427300	1265400	1314400	1042400	1720600	1561300	1814600	1758400	1530900	1225600	1148800	1131500	LGGVLLDSEEALER;TLGRPVDIASWR;VNAALDAAR
UPI000170F01D	UPI000170F01D	UPI000170F01D status=active	6	1	1	1	6	1	1	192	192	0.0096805	847510	1086400	1474800	1031500	1034000	675300	876090	705720	746710	1078900	1166300	643990	EALIQAIILQDQER;EASFAQGLR;GEISPDINTAMTSR;HMTITEFVAQR;MQTEAQPTR;NPQVAAMLK
REV_UPI00000DEFDE	REV_UPI00000DEFDE	UPI00000DEFDE status=active	0	0	0	1	3	3	3	-1	-1	0.0010406	3910800	6714300	1758100	5942300	5686900	463940	4016000	2285800	52674000	37510000	1193400	49878000	ASYIGPAGGLADVALGSDDAIAPLGTHR;LADLLER;QDDPVDKMTELER		+
UPI000013BF1A	UPI000013BF1A	UPI000013BF1A status=active	3	3	3	1	3	3	3	140	140	0	1788900	1447500	1192600	1909200	2832600	1074100	1905400	1613800	1296600	1284400	1223300	1383800	LCEMNFSQLR;LTIVESTR;NDAPGETVSYQVANAQYR
UPI00000DECA5	UPI00000DECA5	UPI00000DECA5 status=active	2	2	2	1	2	2	2	295	295	0.00052247	1159300	1430300	1302600	1175200	1161700	1205900	1161000	1088200	1276800	1438500	1256100	1325900	ALPLLFR;ESEIFASYPR
UPI00000DE7EE	UPI00000DE7EE	UPI00000DE7EE status=active	3	3	3	1	3	3	3	1047	1047	0.00056657	2079400	370930	2786500	2193800	1985200	1873000	2846300	2274100	1673800	2039900	1331800	1838800	FAQGLTLDNLVHLANQQLTR;LSNVSQSQNDLMTR;TTLLDAICLALYHETPR
UPI0000126E0C	UPI0000126E0C	UPI0000126E0C status=active	3	3	3	1	3	3	3	405	405	0.0005618	1998500	2677400	2886100	2320600	2335000	2594400	2513800	2347700	2207900	1599100	1333700	1700500	GMPSHGMDTAAILK;NIGYSENDIQELVSK;VLTVPELESNPQYVAR
UPI0004D48EA7;UPI00000DF2F8	UPI0004D48EA7;UPI00000DF2F8	UPI0004D48EA7 status=active;UPI00000DF2F8 status=active	2;2	2;2	2;2	2	2	2	2	203	203;209	0.001039	1129300	1188000	1052700	1242800	1200900	1342700	1340500	1084400	1088400	1347300	1344300	1606000	LIEIPMNSPEALQSISILR;TGLVAILR
UPI00000DEDF2	UPI00000DEDF2	UPI00000DEDF2 status=active	3	3	3	1	3	3	3	451	451	0	1753500	1600300	1699600	1521200	1493800	1528800	1565800	1674500	1680900	1563700	1354200	1621900	AVLLGGAAIPVELTEQAR;EADGLADVGSPLPGR;VPLVNDEGWYATR
UPI00000DECB5	UPI00000DECB5	UPI00000DECB5 status=active	3	3	3	1	3	3	3	468	468	0	3323400	2284900	3354000	3336400	3575300	3824300	1943600	2023000	2002200	3962300	1362400	1034500	ATLTPISNQQSSFTAK;SALTTFQTANTALSK;SMLSNTVSSSNYK
UPI00000DEE12	UPI00000DEE12	UPI00000DEE12 status=active	2	2	2	1	2	2	2	189	189	0.00053419	479980	497320	901840	771350	696750	778900	1153000	1028200	827200	1352700	1399300	1420700	EVQALADVTHDAR;VLDQFAVTLPEDLFAR
UPI00000DF2CA	UPI00000DF2CA	UPI00000DF2CA status=active	4	4	4	1	4	4	4	359	359	0	1574200	1980900	1800900	1619600	1560400	1776200	1770800	1656900	1622300	1456800	1415700	1504300	FFNDALAATSEHAR;GELLYFPTR;MTILVGNSGDR;NTIAFFSPNYLQGWQR
UPI000187BD77;UPI00000DEC65	UPI000187BD77;UPI00000DEC65	UPI000187BD77 status=active;UPI00000DEC65 status=active	2;2	2;2	2;2	2	2	2	2	341	341;384	0.00052715	972010	863500	1384300	1059100	958560	1133000	1066100	1492600	1190900	1392300	1442300	1040700	AIDENCFFSDEVPDR;LNTLQQNGEVIGR
REV_UPI00001B510F;REV_UPI00019F3A25;REV_UPI0000167DAD	REV_UPI00001B510F;REV_UPI00019F3A25;REV_UPI0000167DAD	UPI00001B510F status=active;UPI00019F3A25 status=active;UPI0000167DAD status=active	0;0;0	0;0;0	0;0;0	3	3	3	2	-1	-1;-1;-1	0.0080767	844660	1499300	6569300	3328800	3193700	1547400	0	2151000	215320	1427400	1543000	1588800	AAALTESIEVFQEPQAIANLLASK;LLNWVSK;NVTVGQEFR		+
UPI00000DEA86	UPI00000DEA86	UPI00000DEA86 status=active	4	4	4	1	4	4	4	486	486	0	875480	1157100	1113200	2129100	1768200	1516500	382300	1637200	1207500	1785200	1588500	1939400	ELHPVAPLLDNLTSALNK;MIQPDWLK;TTLTDLTHSLK;VDTLRPGQGVGLAVAR
UPI00005EF8CD	UPI00005EF8CD	UPI00005EF8CD status=active	4	4	4	1	4	4	4	92	92	0	2095100	1212400	1965400	1577000	1552900	1470800	1518800	885690	29433	1740900	1628000	1872400	LGLTGYAK;NLDDGSVEVVACGDEGQVEK;VLSEPHHPSGELTDFR;YTTQYEAK
UPI00001A95F1	UPI00001A95F1	UPI00001A95F1 status=active	2	2	2	1	2	2	2	190	190	0.00052083	1123300	1209100	1184500	1054500	1188100	1587300	1646100	1487700	1438300	1551500	1677200	1228200	NLSVEQLTQLIAK;YSQQPLVK
UPI00000DF208	UPI00000DF208	UPI00000DF208 status=active	5	5	5	1	5	5	5	383	383	0.0040712	4456400	5628700	5070100	4165700	4724300	5294900	4866700	5597400	4681700	1574400	1692900	1919100	AVTMIAENLPLAVEDGSNAK;DACGFTNPIQATHEEIMAIYR;DLNVKEEDIPVLATNALK;FCIITDEAR;TLIVTDNILTK
UPI00000DF1C8	UPI00000DF1C8	UPI00000DF1C8 status=active	2	2	2	1	2	2	2	190	190	0.0025615	2658400	3490000	3013800	2795300	2243100	2198300	3146400	4254100	3067900	1697000	1775500	1086800	FDLEMLK;FDLEMLKK
UPI00000DE7EF	UPI00000DE7EF	UPI00000DE7EF status=active	2	2	2	1	2	2	2	400	400	0.0005277	2187400	2864400	2396200	3016700	566260	2111500	2141400	2271600	2014100	1734200	1781500	1596200	GDLASITAQLEQWR;LALEELDESQQQR
UPI0002A3297F	UPI0002A3297F	UPI0002A3297F status=active	12	1	1	1	12	1	1	1040	1040	0.0097656	2022900	2301100	2496200	2371100	1767100	2126200	2055900	2367200	2306000	1713200	1794300	1764900	AAGTIINQDGYQTIK;ADNVVLENGGR;DSDESWYLR;ELPVNWWVQPSVIR;GATPESSGSYGFVR;LEGDLLR;LSIQGGHLGHDNNGGIAR;QIVQAGGTASDTVIR;SGSGTLTVSNTTLTQK;TILNLVNAGNSASGLATSGK;TVNNDTLTIR;VRPDMAQNNADR
UPI00000439D0	UPI00000439D0	UPI00000439D0 status=active	2	2	2	1	2	2	2	278	278	0.00052938	2212300	1914000	1543100	1949400	0	2628700	2006000	1908200	2442800	1941000	1799600	2072600	INTAIQAVGLNTR;VLIADEPTSALDVR
UPI00033429F6	UPI00033429F6	UPI00033429F6 status=active	2	2	2	1	2	2	2	60	60	0.00055741	2270800	2538800	3090500	2574900	1882400	2567100	2816600	2617800	3325000	1819700	1809400	2084000	KYMENPTSANYK;YMENPTSANYK
UPI000176BE61	UPI000176BE61	UPI000176BE61 status=active	3	3	3	1	3	3	3	729	729	0	1899100	2224900	2498200	2143100	2556700	1984900	2029000	1826700	1889600	1960100	1815900	1901800	DIVTNTLDAMIVR;IAIDDFGTGYANYER;TALDQGDLLLYAQPIR
UPI00000DEC9F	UPI00000DEC9F	UPI00000DEC9F status=active	5	5	5	1	5	5	5	349	349	0	2042500	1823700	2024200	1368800	1903500	1864400	1838300	1725100	2093300	1678400	1910000	1916700	ALELGAIDFVTKPQLGIR;ISAGQAIR;MDGLDFLEK;NAVGVILTGMGNDGAAGMLAMR;VLPGHAYIAPGDR
UPI00000E49FC	UPI00000E49FC	UPI00000E49FC status=active	3	2	2	1	3	2	2	236	236	0.00052493	593160	522710	309300	2401000	484290	649800	562530	287870	362500	2376400	1935900	1188200	DTQFVITPPLFSMQGK;ESLFWVNVK;LTLINPTPYFITVTNMK
UPI0001DC4E02;UPI00000E4AE3	UPI0001DC4E02;UPI00000E4AE3	UPI0001DC4E02 status=active;UPI00000E4AE3 status=active	6;6	6;6	6;6	2	6	6	6	322	322;336	0	3753500	3573500	3405200	2736800	3048800	2985000	3525200	3126500	3367200	2133200	1973100	2079800	AITVLDLNQLVLCQNEDASGQNYDYLR;FSTMGQEAGER;MYLYPEPGVFGK;NNQTGQTFQSGDSR;SLGQVGSSPVSLGLK;VDLPSYPGGPVTVPLTVR
UPI00000DEA69	UPI00000DEA69	UPI00000DEA69 status=active	3	3	3	1	3	3	3	287	287	0	3809500	4171000	3706800	4123300	3885200	3971700	3857100	3455700	3295700	2029200	1974600	2945300	MVFTLDNYTR;NLLIGNVIK;VQFLNIR
UPI00000439B3	UPI00000439B3	UPI00000439B3 status=active	4	3	3	1	4	3	3	665	665	0	3783200	3682700	3911000	3960600	3623500	2884900	3008800	2544300	3098900	2034200	2002800	2307000	HFGFTPENVLAQAR;QPLAQQPR;SVDFTGENPAGNYISYGVR;TIIGFGSPNK
UPI0001F693FB;UPI00005E47BB	UPI0001F693FB;UPI00005E47BB	UPI0001F693FB status=active;UPI00005E47BB status=active	5;5	5;5	5;5	2	5	5	5	263	263;304	0	3666400	3103500	3194300	3029000	3592400	2800400	1411700	6195100	3172600	2563600	2050200	2988200	ELYLWPINADQQGTPQQVR;ITQTLAPLR;QITELPENQR;VTTSTLVQGIK;YDPANAQTYQR
UPI000018F6AD;UPI000000DDF2	UPI000018F6AD;UPI000000DDF2	UPI000018F6AD status=active;UPI000000DDF2 status=active	4;4	4;4	4;4	2	4	4	4	163	163;173	0	1483600	1058900	1244300	1295700	1357700	1278300	1204900	1266200	1500600	1893800	2055800	1860600	GYNIESLTVAPTDDPTLSR;ILSVLLENESGALSR;MTIQTVGDEK;VIGLFSQR
UPI0000128D23	UPI0000128D23	UPI0000128D23 status=active	6	6	6	1	6	6	6	475	475	0	1283900	939240	953280	936670	1185600	2906300	1843200	1019200	1337000	1990200	2071400	1777400	GYAGTLASGR;HLVVAINK;IREDYLTFAGQLPGNLDIR;LDLALLVDGLQAER;MDLVDYSEETFTR;YQQNPVTGGLIFIDR
UPI00000DEDBB	UPI00000DEDBB	UPI00000DEDBB status=active	2	2	2	1	2	2	2	396	396	0.00053996	2739700	3053300	2680400	3997600	3643000	4211500	2467700	1932700	2327800	3286300	2102300	3226200	IGALNMFR;TTIGNFAALFR
UPI00000DF0F9;UPI0002ACED28;UPI00000DEE6C	UPI00000DF0F9;UPI0002ACED28;UPI00000DEE6C	UPI00000DF0F9 status=active;UPI0002ACED28 status=active;UPI00000DEE6C status=active	2;1;1	2;1;1	2;1;1	3	2	2	2	472	472;636;659	0.00052521	2615100	3017000	3309900	2717100	2673000	2721500	2764900	2136700	2399900	1577000	2127800	1385600	IIAPEDNDNAFQTSNPK;VAIIGAGPAGLACADVLTR
UPI00000350BA	UPI00000350BA	UPI00000350BA status=active	2	2	2	1	2	2	2	106	106	0.0005322	2622800	2649900	2582200	2205900	2139500	2852200	2533000	2551700	1411200	2011000	2153200	2598600	FFSYDVER;TNDWLDFDQLAEEK
UPI0002A3D499	UPI0002A3D499	UPI0002A3D499 status=active	3	3	3	1	3	3	3	222	222	0.0005637	2157200	2563200	3037500	2583400	3870600	3395800	3346200	4471400	2992000	3830100	2159800	2693800	DFVEAGGFGEALGNDVSLVR;TAIAPCTEVLAAAR;TQSIFQAQPFELPFDPR
UPI000013553A	UPI000013553A	UPI000013553A status=active	2	2	2	1	2	2	2	239	239	0.00053677	1295000	2073600	2274400	1451400	1660600	1697400	2291000	1359500	1618600	2015200	2177600	1720900	TAPYIYDELQDLPYR;TGVINQYYR
UPI0000191E3A	UPI0000191E3A	UPI0000191E3A status=active	2	2	2	1	2	2	2	550	550	0.00054142	4210300	5107900	5363200	5348400	4632900	4110900	4465300	4342800	4261500	2712600	2226700	1927500	AAIGENILGLR;AQCLAVDANAR
UPI000191E7C4	UPI000191E7C4	UPI000191E7C4 status=active	3	3	3	1	3	3	3	331	331	0	3168600	2613000	2524100	2882400	3248200	3196300	3837500	3060100	3820500	2225000	2258100	2501700	MELLCPAGNLPALK;SPAYVSQVAK;WQQTPQGLESR
UPI00000DECF5	UPI00000DECF5	UPI00000DECF5 status=active	2	2	2	1	2	2	2	366	366	0.00054615	1070200	846990	568920	620720	914960	845820	839550	1140000	1165500	2859700	2267400	2844800	MPDIACIVVR;STVAGGTGTQLAR
UPI00000DE709	UPI00000DE709	UPI00000DE709 status=active	2	2	2	1	2	2	2	65	65	0.00052274	2120400	1788500	2538500	2036300	2788700	2119700	2039300	1802800	2557700	2155300	2285300	2392500	CQLIDLGEWAAEEK;SETITVNCPTCGK
UPI00000B7047	UPI00000B7047	UPI00000B7047 status=active	4	4	4	1	4	4	4	417	417	0	3671300	2750200	4267900	4031800	3784400	3571900	3848500	5906700	4032200	2491100	2300300	2339800	DLVNYSHDNTR;DTLLTRMNDLNR;LAMYEVGLK;VSGSVYTNAYR
UPI00000AEB13;UPI0002A3681F;UPI00000001D5	UPI00000AEB13	UPI00000AEB13 status=active	3;1;1	3;1;1	3;1;1	3	3	3	3	109	109;90;104	0	3248700	3129600	3659300	3295700	2876800	2112500	2000100	2277600	2273600	2179000	2310600	2721900	DYLVSGHSR;GGDAFLLK;YQMNNGYFSTTLGR
UPI000013BC5C	UPI000013BC5C	UPI000013BC5C status=active	2	2	2	1	2	2	2	84	84	0.00052466	2701100	2866900	3061900	3014600	2775400	2628600	3134600	2380400	2315800	2090000	2316400	2005700	GGTLIPVQTAQGVSNNCK;LPGGETIDEWALWR
UPI00005F0A63;UPI0001B5AD40	UPI00005F0A63;UPI0001B5AD40	UPI00005F0A63 status=active;UPI0001B5AD40 status=active	2;1	2;1	2;1	2	2	2	2	574	574;593	0.0010309	0	1292200	330650	937750	828850	492110	251000	2119300	2516000	2904500	2350500	327020	LAQTDGWQMLQVR;TLPSEKPATDVAAQCFLNALIR
UPI00005EF9B3;UPI00000DE726	UPI00005EF9B3;UPI00000DE726	UPI00005EF9B3 status=active;UPI00000DE726 status=active	3;3	3;3	3;3	2	3	3	3	298	298;308	0	2565000	1893200	2327900	2327000	2108200	2316200	2112200	2875500	2829900	2575100	2362800	2766900	DLHHGPDNAAVR;GADLIEPTVR;IEDIDPPR
UPI0001608931	UPI0001608931	UPI0001608931 status=active	7	7	7	1	7	7	7	814	814	0	4649400	4349100	4401600	4789500	4328800	4798300	4267600	4316200	4992800	2481500	2364200	2673900	GITLPSNSTGGVK;GKDVFVPIDYIIGGPK;GLTSSTPTGDATK;ILQVPNATR;LDELAHNALAK;NNDVNAFDQLLFK;SMISAPVFR
UPI000013A0D6	UPI000013A0D6	UPI000013A0D6 status=active	2	2	2	1	2	2	2	152	152	0.00053821	3268800	3416900	3387100	3439000	2874500	2751300	3178900	2544400	3470100	2231000	2406800	2518200	ASGIQTGGPDSLSQR;VAAGFDVADNEIVR
UPI0002610778;UPI0001A230BD	UPI0002610778;UPI0001A230BD	UPI0002610778 status=active;UPI0001A230BD status=active	3;3	3;3	3;3	2	3	3	3	649	649;651	0	1957700	1930400	1431700	1914300	1967300	2678900	2637300	2053700	2067800	3631700	2410300	2350200	GDIPEAEAILASIKPAGVVSR;SYNLNQQLLQR;VALDDFGMGYAGLR
UPI000000E3A7	UPI000000E3A7	UPI000000E3A7 status=active	2	2	2	1	2	2	2	489	489	0.00055066	3112200	3376800	3394100	3441300	3734600	4077400	3136900	3055600	2834600	2564500	2414900	2525600	GYVLQGHDINDLPYR;MLYTLACDGK
UPI00000DEE74	UPI00000DEE74	UPI00000DEE74 status=active	2	2	2	1	2	2	2	353	353	0.00052966	2387600	3074200	2687100	2772800	2934500	3603300	2890300	2940100	2492800	2582500	2431500	1769700	AVIHAWPDGQIAQD;LSDFAATLPR
UPI00000DE93B	UPI00000DE93B	UPI00000DE93B status=active	2	2	2	1	2	2	2	330	330	0.00054526	6730200	6172700	6306800	5917800	5077900	5099100	5419500	5398800	5963000	2809400	2455600	2957300	LVMEAACLFAQR;TMFIGGLQGAK
UPI00019F38B0	UPI00019F38B0	UPI00019F38B0 status=active	3	3	3	1	3	3	3	256	256	0	2244000	1835400	2166000	2360700	2128800	2097400	2498700	1757400	1967600	2345900	2465000	2549200	AIENQTYVAGCNR;ITLLQQPLVWMDGPANLR;NLNDYDLALYVANWPAPR
UPI0001E32312;UPI0001DBDAA7;UPI00019F346E	UPI0001E32312;UPI0001DBDAA7;UPI00019F346E	UPI0001E32312 status=active;UPI0001DBDAA7 status=active;UPI00019F346E status=active	3;3;3	3;3;3	3;3;3	3	3	3	3	873	873;877;879	0	2384400	2532400	2493400	5169400	1847000	2427700	2683800	2193200	2480300	2451200	2498100	2549800	ASLAGVSGLDALVGGNYIGMMPGK;GAISFDNLSGASASQR;ILYASETAAR
UPI0000E4524C	UPI0000E4524C	UPI0000E4524C status=active	5	5	5	1	5	5	5	512	512	0	3658400	4114500	3897600	3547300	3716100	3906200	3651600	3454500	3291900	2555800	2519900	2234500	ASELLGEIVQSSPEFTYAR;DELIDNVWK;INYNIDEPSSSGK;TLSIAFVNQR;VGEWLVTPSINQISR
UPI0000043A18	UPI0000043A18	UPI0000043A18 status=active	3	3	3	1	3	3	3	243	243	0	2270900	2023000	1968300	2057900	1938200	1816700	1765800	1803200	2162700	2386800	2537100	2414100	ALAIELAK;EVLEHEIAQHGAWYGVVSNAGIAR;IITLSSVSGVMGNR
UPI00000DEF3B	UPI00000DEF3B	UPI00000DEF3B status=active	3	3	3	1	3	3	3	302	302	0.004065	3392000	3533300	3645200	3028100	2435200	4966000	2859000	3641400	2434800	3617200	2591000	2782800	AGIPLDVMYDVVTNAAGNSWMFENR;DLGLVADTAK;LAPVLEAVAGK
UPI0000134562	UPI0000134562	UPI0000134562 status=active	3	3	3	1	3	3	3	284	284	0	4369100	4209400	4227400	3326900	3444400	4431300	4073300	4832500	3968300	2417600	2602300	2861000	FNPEVGVR;LTDAMQGLDER;MQSLALAPVGNLDSYIR
UPI00000DE877	UPI00000DE877	UPI00000DE877 status=active	3	3	3	1	3	3	3	343	343	0	2526600	2615600	2533100	2200600	2465700	2519200	3161100	2073600	2190700	2606800	2631200	2480100	AAYLLLGNDPLLLQESQDAVR;AQENAAWFTALANR;LSLLWPDGK
UPI00000DF16D	UPI00000DF16D	UPI00000DF16D status=active	3	3	3	1	3	3	3	450	450	0	1636700	2217600	2057400	1534900	1781100	1634000	1844700	1747500	1529000	1993400	2649700	2643800	AWFQVEDDGPGIAPEQR;EIETALYPGSIEVK;LQLEDGTQLVVPPAFR
UPI000012D941	UPI000012D941	UPI000012D941 status=active	4	4	4	1	4	4	4	283	283	0	2842900	3627800	3211700	3152900	4335900	3207300	3160800	3632500	4012100	2652600	2703100	3260800	CEFSNDCEVIAR;GVNLSPLHR;LSTGSGANISIDKR;SIETLLK
UPI0002ACFEAD;UPI00000DEF28	UPI0002ACFEAD;UPI00000DEF28	UPI0002ACFEAD status=active;UPI00000DEF28 status=active	3;3	3;3	3;3	2	3	3	3	99	99;139	0	2772200	4740400	3713700	4018000	3713500	4066100	4376900	4319300	4931300	2526100	2730700	2218500	AVAAMPVGVALLR;IAEYENNNEK;SLVSQILSGQR
UPI00001342F6	UPI00001342F6	UPI00001342F6 status=active	2	2	2	1	2	2	2	55	55	0.0010293	2101000	2349600	2210200	2094900	2217000	1960900	2270000	2494000	2777800	5148000	2749200	4290100	GYQAGIAGR;SQWLGGWR
UPI000018338B	UPI000018338B	UPI000018338B status=active	6	6	6	1	6	6	6	615	615	0	2983300	2808200	3114600	2967300	3106200	3038200	2901500	2766600	2521700	2650200	2867100	3060600	APEPQEPALAANSQSFGR;DGNISLLSLPVAER;ELVENSLDAGATR;GEALASISSVSR;PIQVLPPQLANQIAAGEVVERPASVVK;TAEQQEAWQAYAEGR
UPI00000DEB63	UPI00000DEB63	UPI00000DEB63 status=active	3	3	3	1	3	3	3	266	266	0	2949400	3033800	3025300	2833500	3031700	3274100	3111700	3502000	3282000	2747900	2883400	2984200	FSIALLNQAVER;ITGDNPDAPR;YLSLLTGELPR
UPI00000DF2BE	UPI00000DF2BE	UPI00000DF2BE status=active	2	2	2	1	2	2	2	673	673	0.0010379	1653600	1008500	3857500	1901200	1945600	394250	916790	0	1315600	2861600	2935300	750830	AANILIANNPHVFEK;ANFSLFDDTDQLALLK
UPI0002A44B01	UPI0002A44B01	UPI0002A44B01 status=active	4	4	4	1	4	4	4	589	589	0	3146800	3320800	3260900	3412800	3379400	3807000	3710900	2748100	3016700	3203700	2941500	3013100	GCGAYDMQTGNQWTR;SNNLAQWCQIISGK;VAQTNIGINWIPSIR;VNDEITLLYPALK
UPI00000DEF8B	UPI00000DEF8B	UPI00000DEF8B status=active	5	5	5	1	5	5	5	1122	1122	0	2555000	2562800	2965400	2997400	2418700	3333700	3080100	3045400	2681400	3116900	3016800	2520500	ALVEYTDELGQPR;FDITEEGLR;FIETLESATTCPPGLPSR;LLAMLEEDPTLTPR;MPFDPQNYQPGER
UPI00000DF09F	UPI00000DF09F	UPI00000DF09F status=active	2	2	2	1	2	2	2	581	581	0.0010395	2903900	3106400	3014600	2667900	2685500	2746800	4093200	4485500	2358600	3418600	3027400	2537600	TDIVDLIDAR;VFINDLLAR
UPI00001117E2	UPI00001117E2	UPI00001117E2 status=active	2	2	2	1	2	2	2	281	281	0.0010363	3222700	7725100	4201800	4059200	2853900	5166500	3881700	7212200	4430900	6524900	3031100	7443700	HLPCDICVVEEK;HLPCDICVVEEKETTTPSEQK
UPI00005EFC4E;UPI0000043939	UPI00005EFC4E;UPI0000043939	UPI00005EFC4E status=active;UPI0000043939 status=active	3;3	3;3	3;3	2	3	3	3	243	243;253	0	6554700	4422000	5066100	5317600	5446700	4045900	3150700	4169900	2991800	4218200	3035400	3841400	AGDSVVLDAGTTMIELAR;DLIAHASR;GITAPTEEK
UPI00000DEBD3	UPI00000DEBD3	UPI00000DEBD3 status=active	2	2	2	1	2	2	2	433	433	0.00053619	3251100	3739600	3943200	2960000	3333100	3262600	3253600	2574500	2411900	2831300	3049200	3724700	ATLIVEDDGPGIAPENR;QSLDDLMNSSLYLMR
UPI00001308FB	UPI00001308FB	UPI00001308FB status=active	2	2	2	1	2	2	2	176	176	0.00054765	3753300	3034300	4093000	2484600	2286300	3282200	3846100	3317100	2716000	3072900	3080600	3377300	ELFEEVGLSR;MIDDDGYRPNVGIVICNR
UPI0000226454	UPI0000226454	UPI0000226454 status=active	6	6	6	1	6	6	6	251	251	0	2348300	2587600	2782500	2570900	2091200	3065600	3040500	3198000	3351700	3092100	3093300	3457500	ATAIDPLR;GTPIYAAGAGK;GYGNLIMIK;IATMGSTDAASVR;SSDTGTYSGSVYTVK;VIMPYSTADGGNK
UPI0000191E3B	UPI0000191E3B	UPI0000191E3B status=active	2	2	2	1	2	2	2	418	418	0.0010283	4782200	4259400	6453900	5319600	5130100	4130100	3962900	3275500	3037300	3638000	3133200	2128900	ALAALEQGGDAQTIMQDLAWK;VASGLDSLVLGEPQILGQVK
UPI000187BF6C	UPI000187BF6C	UPI000187BF6C status=active	2	2	2	1	2	2	2	328	328	0.00053277	3489700	3700200	4019800	3639700	3538500	3369800	3005300	3600600	3075100	2924000	3153000	3278700	AGFATSQQAYDEAVAK;YLTGNQLTEADIR
UPI00000DF444	UPI00000DF444	UPI00000DF444 status=active	5	5	5	1	5	5	5	898	898	0	3265700	2984000	3458500	2975800	3507800	3505800	3549100	3726600	3476800	3343500	3175400	2562400	AMVSNTATVLR;EGHVVGFMGDGINDAPALR;GALQEILNVCSQVR;NLLDTAVLEGTDEESAR;TFDTHPEGLNLAEVESAR
UPI00000DE8AC	UPI00000DE8AC	UPI00000DE8AC status=active	6	6	6	1	6	6	6	421	421	0	3528100	2806700	3266000	4172500	3516500	2888900	3222000	5386500	3505400	3109300	3205100	3261500	AAAEADDIFGELSSGK;EQQAAEELREK;KAEAAEAAAAEAR;LAPDGMLLDIK;LAPDGMLLDIKPEGGDPALCQAALAAAK;SKATEQNDKLK
UPI000250D8C9	UPI000250D8C9	UPI000250D8C9 status=active	4	4	4	1	4	4	4	115	115	0	603690	0	827910	799780	582950	0	0	0	0	8090000	3259700	2917500	AFYAFDPIRR;FDGWLNEQEDALQEK;IAEDEFAAHLNTLESK;LQVYGPELPRPYADTVK
UPI00000DECB6	UPI00000DECB6	UPI00000DECB6 status=active	4	4	4	1	4	4	4	136	136	0	4617600	5856700	5780300	5030200	4542900	5028000	5107700	4739900	5204600	3198900	3308000	4383700	AINIIENGLR;LFMQDNNQQGK;LLQANLR;NDVSAVEEVEALMR
UPI0001887203	UPI0001887203	UPI0001887203 status=active	3	3	3	1	3	3	3	302	302	0	2272700	1730800	2464100	890240	290940	1920200	3620200	2618900	3092300	3647100	3308500	4696200	LTGIVTTTDNGGSTGR;VIDAVIVGPK;VLSSLSSLGSR
UPI000013AE40;UPI00000D0587	UPI000013AE40;UPI00000D0587	UPI000013AE40 status=active;UPI00000D0587 status=active	2;2	2;2	2;2	2	2	2	2	114	114;119	0.00052687	2298700	1825100	1928700	1946400	2187000	2043500	2055300	2165100	1647900	3137500	3385600	3174700	EGIIGLLQR;QFTSLLLR
UPI00019F3AAD	UPI00019F3AAD	UPI00019F3AAD status=active	2	2	2	1	2	2	2	181	181	0.00054377	3657300	4430700	3968500	3834800	3760600	4001100	3529700	3997300	3736700	3436400	3488600	3602400	AAQIWWQQNQSK;GLCADDEPEAWLR
UPI00000DEC7A	UPI00000DEC7A	UPI00000DEC7A status=active	2	2	2	1	2	2	2	79	79	0.00055402	3696600	3529400	4194500	4030400	3241900	3309900	3396200	3528100	3515200	3983800	3494800	2877300	ENAAGLGLQCTYLTAR;SGFLGITDCPLLR
UPI000016541F;UPI0000131C5E	UPI000016541F;UPI0000131C5E	UPI000016541F status=active;UPI0000131C5E status=active	2;2	2;2	2;2	2	2	2	2	346	346;356	0.00054171	2605000	0	3457700	2837300	0	2425400	2644900	3306600	2602400	3080300	3541100	1208800	AQACVSAGNTGALMGLAK;VALLNIGEEEVK
UPI00000DE738	UPI00000DE738	UPI00000DE738 status=active	5	5	5	1	5	5	5	1160	1160	0	2702800	2949800	2995500	2870500	2881600	3136800	2963600	2861900	2551100	3281600	3546500	3241200	FDFLGLR;FIDSSDFDAHEIR;HAGGVVIAPTK;IFDLVEK;IGICTLDDR
UPI000000E8F4	UPI000000E8F4	UPI000000E8F4 status=active	2	2	2	1	2	2	2	158	158	0.00053706	4384500	4792700	4438700	5471900	5043100	3313800	3733300	3074700	2906100	3350000	3575800	3907000	MAAGENPAAEMIK;MPGGGFSAGTGGGNTFDGEYQR
UPI000012A601	UPI000012A601	UPI000012A601 status=active	3	3	3	1	3	3	3	211	211	0	5271100	6419400	5758600	5767800	5935700	6917700	6076800	5375200	6741500	3584900	3581700	4625900	DDIFWAK;IVVNEEVGDTGR;KIVVNEEVGDTGR
UPI000012A974	UPI000012A974	UPI000012A974 status=active	5	5	5	1	5	5	5	239	239	0	4951100	5440900	5283900	5651400	5177600	4969600	5365100	5302400	4405400	3704900	3601400	3704300	ENPLQQLLDSNLR;GAMLDELR;LGIDIADYR;VSQLHSQAIK;YDALQGTAFTTYAVQR
UPI000012597E	UPI000012597E	UPI000012597E status=active	4	4	4	1	4	4	4	417	417	0	3571500	2213700	2732400	3338000	2569100	2908100	3125200	2877000	2805600	3349500	3617900	4733600	NEDIFIPLQVR;NQVEQAGFAVLK;TATFQQEVAESILAGIK;YLAQTQNASDLIGGVSK
UPI0000167D74	UPI0000167D74	UPI0000167D74 status=active	3	3	3	1	3	3	3	505	505	0	2768400	3573500	4062500	3288700	3853500	3826900	4033400	3138100	2357000	3638500	3621700	3850300	LPSDSPEFPLWEYYYR;LYPEDAESQPLTDDR;STEDQFFMYLR
UPI00000DE874	UPI00000DE874	UPI00000DE874 status=active	4	4	4	1	4	4	4	370	370	0	3843300	4864200	4806800	5482700	3824000	3813900	4234000	4340900	3453200	3873900	3624200	2380800	FQPSEIAK;IAVPLMVAR;VMMLLDPESDPLGAGYHIIQSK;WLDLGIVR
UPI00000DEF4D	UPI00000DEF4D	UPI00000DEF4D status=active	4	4	4	1	4	4	4	599	599	0.0045639	2914700	2953700	3827800	2099300	3244900	1892800	3188000	2919900	2173900	3253700	3630500	3710300	DAPLAASLSVNQK;IDLAWSR;LAELGGER;YQPGDALGVWYQNDPALVK
UPI00016088FB	UPI00016088FB	UPI00016088FB status=active	2	2	2	1	2	2	2	187	187	0.0010357	4370000	4042700	3231400	3047300	3933800	3611100	2805300	3871700	5330400	3638800	3672200	4151200	LVQDAGIIR;VAAMQEEDVER
UPI00005EF125;UPI000170EF80	UPI00005EF125;UPI000170EF80	UPI00005EF125 status=active;UPI000170EF80 status=active	2;2	2;2	2;2	2	2	2	2	460	460;475	0.00054975	2874900	3566700	2346200	2802900	2641200	3537600	3728200	3623800	3665100	3718000	3700500	3551700	LSWLESQR;VYIDVINTGTPIPQEER
UPI00000DE727	UPI00000DE727	UPI00000DE727 status=active	2	2	2	1	2	2	2	234	234	0.00053333	4062500	4510300	4382500	4120700	3580000	3586200	3446800	3527100	3290300	3648900	3749300	4479300	EAILNESISELAGYSSLK;YAQLLSEAQQR
UPI0002A29AF5	UPI0002A29AF5	UPI0002A29AF5 status=active	8	8	8	1	8	8	8	828	828	0	4497200	3554200	4176300	4632400	4244300	4434800	4614100	3600500	4134900	3559300	3777000	3734500	EGEFTPITWDQAFDVMEEK;ELGFYLQK;FCGTGCGVLVGTQQGR;GLFEEYAWFGR;GVWANNLVYNLHLLTGK;NPGSDASEPMSFEDYK;QQVQAPGEAK;SDLWQLVQFSR
UPI000003EAD3	UPI000003EAD3	UPI000003EAD3 status=active	7	7	7	1	7	7	7	251	251	0	3885600	4389600	5553900	4526800	4066500	4810800	4297400	5061800	3404400	4100600	3788100	4278000	AASQLVNPGESVVINCGSTAFLLGR;DINKLDESGK;GLTAEGLYK;LGISPATAR;LVVLVDSSK;NANPEILQQLEAQGVSILR;TDMLTAMAEQK
UPI00005F045B	UPI00005F045B	UPI00005F045B status=active	2	2	2	1	2	2	2	225	225	0.00052438	6131300	7660000	6630500	5513700	5965800	5512500	5705600	5269200	5103700	3875000	3788600	4688500	FESWAER;IFDYALEQAGNPDR
UPI00000DE725	UPI00000DE725	UPI00000DE725 status=active	3	3	3	1	3	3	3	159	159	0	3770400	3872800	4989800	4137500	4214900	4890100	5041500	4323300	3391300	3623500	3806900	4588600	ALGDIPESR;ILAVSSFYR;TTLAPEELLNHTQR
UPI00000DE97E	UPI00000DE97E	UPI00000DE97E status=active	3	3	3	1	3	3	3	597	597	0	6375200	6967200	6795000	6663600	7145000	6949400	6479100	7237700	6379500	3541100	3828000	2346000	GSDTNIQQLNEQER;MAIPEQPLEILR;VPDNANIIR
UPI00019F37C8	UPI00019F37C8	UPI00019F37C8 status=active	3	3	3	1	3	3	3	328	328	0	2838000	2558100	2019500	3138300	2961500	3253300	2995100	4063600	2630800	3470300	3853000	2847400	LLAQLTSLASGH;SVDAVIVNGGVPR;TGAPVAVSPVR
UPI00019F331A	UPI00019F331A	UPI00019F331A status=active	5	5	5	1	5	5	5	248	248	0	4281200	5132700	4606000	3249300	5358000	3858500	4336200	3894100	4439200	3645500	3857900	4237000	CNVVSPGSTDTDMQR;GFGEQFK;GGAIVTVASDAAHTPR;IGMSAYGASK;TLWVSDDAEEQR
UPI00000DF2CC	UPI00000DF2CC	UPI00000DF2CC status=active	5	5	5	1	5	5	5	246	246	0	3250900	3492000	3421500	2880900	3447200	4040000	4063300	3681800	4011000	3698000	3901500	3479300	DMQHALDYLFADGQLK;ELINAAEFK;GLQLIGWR;MNNNTTAPTYTLR;VAGADLWEELMAR
UPI0001608917	UPI0001608917	UPI0001608917 status=active	2	2	2	1	2	2	2	325	325	0.004063	4838200	7449900	5299100	9792500	6839800	4684900	4513400	4162900	7449900	3688800	3917100	3714000	AAELLGLTYHQFR;VGGSQPLQVNVR
UPI00000DF341	UPI00000DF341	UPI00000DF341 status=active	4	4	4	1	4	4	4	220	220	0	5882400	7602600	7164500	6523500	6787500	5832700	5713200	6102500	5391900	3818300	3942200	4494100	IFPIAGVTTNPSIIAASK;IPVTSEGLAAIK;VDAQGGDGIR;YVAPYVNR
UPI00000DF105	UPI00000DF105	UPI00000DF105 status=active	3	3	3	1	3	3	3	1266	1266	0	4084000	4008500	3875900	4236100	4179800	4496900	4920200	3944500	3648600	3956100	3949400	3996000	DLTFWQLR;FQASWSDLAWK;LTADGEWVNNPGNER
UPI000170F148;UPI00000E49EA	UPI000170F148;UPI00000E49EA	UPI000170F148 status=active;UPI00000E49EA status=active	7;7	7;7	7;7	2	7	7	7	539	539;547	0	3382800	2844100	2961400	3196700	3136600	3123100	3385100	3077900	3142800	3873200	4007000	3559700	ALGLENLTLK;ASSGLIVDTLAAQFYDR;GLVLSPFGNASFAGVYR;LLDVDPYTYR;QPVGTGPYQLSEYR;TDWFTPTR;VVIVPVEGR
UPI000013A8F3	UPI000013A8F3	UPI000013A8F3 status=active	3	3	3	1	3	3	3	327	327	0	4397500	4068100	4221000	4267600	3781100	3753600	4113800	4365300	3854600	3846000	4073700	3959600	DALAGESTRPR;LGEGTLITLR;TGVMADEIAQVMQENLAR
UPI0000110F5D	UPI0000110F5D	UPI0000110F5D status=active	3	3	3	1	3	3	3	81	81	0	3904700	3345800	3852400	3476100	4680700	4226400	3499800	3388300	3865300	3780700	4086900	3121200	DIPGFCTFMEHELVAK;NMQPGETLLIIADDPATTR;TDLFSSPDHTLDALGLR
UPI0001DC5075;UPI00000DF1EB	UPI0001DC5075;UPI00000DF1EB	UPI0001DC5075 status=active;UPI00000DF1EB status=active	3;3	3;3	3;3	2	3	3	3	759	759;777	0	4507700	4829100	3506600	4902000	4840000	4674800	5484800	3435900	2048300	3823400	4093300	4044600	GALATGMENSLQSAVR;IAWNASDEQGLSYFSALR;SELQWLETFYNVAR
UPI0001746C49;UPI000013AE7A	UPI0001746C49;UPI000013AE7A	UPI0001746C49 status=active;UPI000013AE7A status=active	4;4	4;4	4;4	2	4	4	4	225	225;248	0	3405700	3295900	3457600	3514400	3221100	3846100	4343600	3692300	4144900	3950500	4107900	4357400	LDWGQIYK;LQPLSDEDKLQALQLR;QLNLGLPDLASR;TLFMTLDQLDR
UPI00000DE941	UPI00000DE941	UPI00000DE941 status=active	6	6	6	1	6	6	6	588	588	0	3582000	3586700	3330000	3457200	3844000	3564500	3310700	3857000	3619900	3833000	4115200	4322100	DLSPESWR;GEAEIESIR;ILQHMIMENIPR;NFLALAR;QQSVISQR;TLAGPLNFTLPAGQR
UPI0000126121	UPI0000126121	UPI0000126121 status=active	3	3	3	1	3	3	3	152	152	0	3591000	3269800	2295000	3435600	2893500	3548100	4427700	3183700	3626000	4204000	4116500	4053200	GILEALMGNAR;MENYLIDNLDR;TAYAELAK
UPI00000E49C7	UPI00000E49C7	UPI00000E49C7 status=active	4	4	4	1	4	4	4	362	362	0	476030000	563630000	495610000	18154000	13386000	16099000	424160000	436020000	471480000	6966500	4117000	9004200	FTNTSGFANK;TNLQEESSLGK;VGGVATYR;YADVGSFDYGR
UPI000019C54E	UPI000019C54E	UPI000019C54E status=active	6	6	6	1	6	6	6	232	232	0	7209100	7741100	7790000	6108300	5724800	5653600	6597100	5686100	8227100	3931300	4132200	5049200	ADVEASGGNTFNGK;FSGVVNPR;QIAINQGTEFIR;TISGSNTVPSTQVADAR;TNFGFDTVPR;YLQGVFGNAR
UPI00000B5198;UPI00000DF00D	UPI00000B5198;UPI00000DF00D	UPI00000B5198 status=active;UPI00000DF00D status=active	11;11	11;11	11;11	2	11	11	11	669	669;696	0	4628100	5806100	4699800	5010800	4840000	4351300	4410700	4276700	4712000	3881800	4153400	3912400	DGQLGSLTGGYDR;DGVVLASTGETFR;FTQNYSSLSAVQK;GAPLSYTPEHMVNAK;GMPASYTLILIDGVR;IPYPTESQNYNLGAR;IVSYSINDNTNSYVNSGK;QGSSVTSLSDTAATR;SVEGVDVESGTGK;SYLNWNETENK;TGGLEISIR
UPI00005EF984;UPI00000DF335	UPI00005EF984;UPI00000DF335	UPI00005EF984 status=active;UPI00000DF335 status=active	2;2	2;2	2;2	2	2	2	2	308	308;312	0.00052604	2898600	3782400	4084100	3682900	3902500	5653200	4556900	4327100	4058900	5000100	4162500	4563400	EMDPVAMRPMLER;TQAWLESLRPK
UPI0000DACF1E;UPI00005EF442	UPI0000DACF1E;UPI00005EF442	UPI0000DACF1E status=active;UPI00005EF442 status=active	4;3	4;3	4;3	2	4	4	4	506	506;492	0	8091300	7187800	7975000	8359500	8570000	7328500	6996700	7571900	7541500	4707900	4200600	4083400	ILTNEAGEPEYHR;MMIAPALLVGFAK;SAITESKPTR;TGTIDNGILALIR
REV_UPI00005E3BDF	REV_UPI00005E3BDF	UPI00005E3BDF status=active	0	0	0	1	2	2	2	-1	-1	0.0030738	3858300	3096600	5741600	8075700	9322700	136530	3569600	3268500	3596900	4727900	4237000	5452800	EPTIDMGSIVADYGR;IAALANNAK		+
UPI00000DEA18	UPI00000DEA18	UPI00000DEA18 status=active	4	4	4	1	4	4	4	334	334	0	3401300	2520900	3116900	4270900	3606300	3546000	4982700	3954000	3465200	5194000	4317600	4988000	ELLITDLLLR;EVTMSQDALLAALR;LVASYQAGR;TLEEPPAETWFFLATR
UPI000023B7F0	UPI000023B7F0	UPI000023B7F0 status=active	5	5	5	1	5	5	5	556	556	0	3912900	4378100	4424600	3916700	3944000	3171100	3467200	3329700	2904500	4016000	4326200	5115100	AVGVEWLEGDSTIPTR;EPVSLYPALQWWNQPR;MGYDEMAVVDGEGR;VVDASIMPQIITGNLNATTIMIGEK;YNWAYETEPEPFMNNR
UPI0003341E3C	UPI0003341E3C	UPI0003341E3C status=active	15	8	1	1	15	8	1	1040	1040	0	5417400	5759100	5579400	5759200	5639900	5418100	4822600	5611700	6348500	4159900	4395300	4741900	AAGTIINQDGYQTIK;ADNVVLENGGR;DDAGSLGGYLNLTHTSSGLWADIVAQGAR;DSDESWYLR;ELPVNWWVQPSVIR;GATPESSGSYGFVR;GDMSMGTAAAGSNMTFSPSR;LEGDLLR;LGSHNDMSFGEGTSSR;LSIQGGHLGHDNNGGIAR;QIVQAGGTASDTVIR;SGSGTLTVSNTTLTQK;TILNLVNAGNSGTGLATTGK;TVNNDTLTIR;VRPDMAQNNADR
UPI00000BBF38	UPI00000BBF38	UPI00000BBF38 status=active	2	2	2	1	2	2	2	327	327	0.00053447	4619700	5552200	5196200	4779100	4422100	4870700	5336700	6642900	6348100	4520000	4436900	3912500	ENSLMNSCR;LGEDLDFIYR
UPI00000DEC09	UPI00000DEC09	UPI00000DEC09 status=active	3	3	3	1	3	3	3	406	406	0	4082300	3491600	3805900	3215200	4020300	4126900	3689600	3894800	3368400	4410100	4438000	4299500	LGVIAFNLGK;LYGPTGIGILYVK;SAEELVFVR
UPI00000DEF4B	UPI00000DEF4B	UPI00000DEF4B status=active	2	2	2	1	2	2	2	302	302	0.0010368	2146700	6101100	1030100	253990	72423	895670	5583000	6712500	1385900	4131400	4466100	3777900	DGMLMMIDDNR;EVAAEFSNPVMLYSIGK
UPI0000D50D43	UPI0000D50D43	UPI0000D50D43 status=active	2	2	2	1	2	2	2	93	93	0.0040589	4376300	2951900	5682800	3204500	3960400	3791700	5642000	5530400	5372500	4146700	4482600	2249900	VLAQIVSILK;VPYELDVPVVNGLPIITGIGEEK
UPI00000DE8DA	UPI00000DE8DA	UPI00000DE8DA status=active	10	10	10	1	10	10	10	453	453	0	6063900	5922700	5652500	5826500	6046700	8068100	6934000	8304500	6839000	4508200	4526900	4944700	AAATGEALSLVCVDEHK;ALILTPTR;DLMASAQTGTGK;ELAAQIGENVR;GLDIEELPHVVNYELPNVPEDYVHR;IAIPGYEPDPSIK;LLDLEHQNAVK;LLHNPLEIEVAR;MLDMGFIHDIR;VLVATDIAAR
UPI0000673CF9	UPI0000673CF9	UPI0000673CF9 status=active	2	2	2	1	2	2	2	147	147	0.00053362	4622100	3921200	3259100	2747900	4115600	3925500	4163400	4784400	5995300	4329300	4536300	4512800	LDEALWAR;VLIACEDEK
UPI0000043A1A	UPI0000043A1A	UPI0000043A1A status=active	3	3	3	1	3	3	3	389	389	0	2782400	3931900	2488000	3326600	1845400	2706200	3489700	2916900	2595600	4205900	4541700	3433400	AGWLQGHPQAVLAGVDGELPLIPEK;DLPLPAQDFSLSPR;LIEAGLVDAAIVGGADTLSR
UPI00005EFCC9	UPI00005EFCC9	UPI00005EFCC9 status=active	2	2	2	1	2	2	2	229	229	0.00053735	2925400	3721600	2814600	3313400	2360500	3221300	3719400	3674800	3228500	5124900	4566100	5692700	LALEGVDIK;TIPSAMYTLIQTPGGESGAAR
REV_UPI0000165546	REV_UPI0000165546	UPI0000165546 status=active	0	0	0	1	2	2	2	-1	-1	0.0015408	7038500	5658500	8073000	18156000	8322200	4127800	11712000	2524400	10662000	8384900	4574600	3453400	IQDALDEMGVLEAGALK;IQDALDEMGVLEAGASK		+
UPI00000DF1A3	UPI00000DF1A3	UPI00000DF1A3 status=active	9	9	9	1	9	9	9	254	254	0	4184100	3491700	4793400	4638600	4406200	4616800	6274900	4855200	4792800	4579100	4579900	4493400	ETCLALGKPADDATLTAAIEAVGLENAAR;ILDLLESIMQK;IVEQGDVETLFNVPK;LADDVAVMSHGK;LYPFEMSGGMLQR;NIALQAAQPLVHGVSLTLQR;PQQIELR;QAPGMLLVTHDMGVVAR;VLALVGGSGSGK
UPI00000E4A5B	UPI00000E4A5B	UPI00000E4A5B status=active	7	7	7	1	7	7	7	962	962	0	4511000	4859700	4884700	3985200	4648400	5607000	5367700	5342500	5085100	4216500	4598400	5500800	AVIYSNKPLPELAK;ILPSITLK;ISEQTFADWQK;IWYISPK;SPGTLSDWLQK;SWYNQMMDSAEK;TAFYLEVENDALPGAVDR
UPI000058E329	UPI000058E329	UPI000058E329 status=active	4	4	4	1	4	4	4	773	773	0	1259400	1196900	507780	1296800	2553100	5526200	6583300	865660	4890500	16081000	4605100	5697100	IVDNINDSALASVSR;LGCPVIPLVSTR;LTIGLIGNPNSGK;TTLFNQLTGSR
UPI00018877A6	UPI00018877A6	UPI00018877A6 status=active	6	6	6	1	6	6	6	1107	1107	0	4445000	4268900	4839500	4266100	4951900	4436700	4461800	4124600	4345600	4319900	4657100	4270400	AAKPAQPEVVEALQSALNALEER;ALESTEQLAESSADLPK;ALVDELELAQLSANNR;ELSAALNQQAQR;EQSQWLGSSNLLGEALR;LISLDTFSQLGK
UPI000012AA53	UPI000012AA53	UPI000012AA53 status=active	3	3	3	1	3	3	3	180	180	0	22634000	22697000	31734000	2424000	13033000	9783500	38904000	49867000	46865000	5746400	4670400	776360	GEVVNAACAVNTNSFDQTVNLGQVR;TDVLALQSSAAGSATNVGVQITDHTGK;VVPLDGTASSTFTLTDGTNK
UPI0000163982;UPI00000DE88F	UPI0000163982;UPI00000DE88F	UPI0000163982 status=active;UPI00000DE88F status=active	2;2	2;2	2;2	2	2	2	2	97	97;120	0.00054885	6235400	3039100	4061700	1287800	4693900	7013400	6757100	5213800	4193400	4329100	4679700	4753700	LNAEAVEALNELAESR;TTLDLFAHER
UPI00000DEB27	UPI00000DEB27	UPI00000DEB27 status=active	2	2	2	1	2	2	2	102	102	0.00054675	4682300	4256400	6427900	5590300	4110800	4820000	4730400	4559300	5987100	4632200	4699200	5147000	LENQLSPATDVAVAPHSSASKE;RLENQLSPATDVAVAPHSSASKE
UPI0001DBD691	UPI0001DBD691	UPI0001DBD691 status=active	3	3	3	1	3	3	3	527	527	0	153540	13840000	10465000	6201800	7465300	4260000	6601300	4896000	7479600	6832800	4706500	3908300	EYHTIAGLLMEYLQR;FLSANQTLR;IPKPGEEVQVGNYLLK
UPI0000DACE72;UPI00000DEC32	UPI0000DACE72;UPI00000DEC32	UPI0000DACE72 status=active;UPI00000DEC32 status=active	2;2	2;2	2;2	2	2	2	2	80	80;87	0.0010277	6158800	6916200	6360700	6262200	5971300	6758800	6919000	6458400	7197300	4360700	4714000	5084200	QIISYVPR;SPAFTVPESAQR
UPI000049B42F	UPI000049B42F	UPI000049B42F status=active	3	3	3	1	3	3	3	88	88	0	7409000	7476000	11305000	6647200	7858300	7229300	7061400	6161700	6463000	4302900	4738100	4870500	HVIMLCDAGGAIK;VGDLLSPLQNALYCINR;VLSASCYSPDEWER
UPI0001E172D1	UPI0001E172D1	UPI0001E172D1 status=active	2	2	2	1	2	2	2	260	260	0.00052219	1528700	3183500	5569700	4505200	48318	4384300	2072900	1623700	338380	4464800	4743800	4590000	EEMQACVAR;LLIETDAPYLLPR
UPI00050B6863;UPI00018871AB;UPI00019F36AF	UPI00050B6863;UPI00018871AB;UPI00019F36AF	UPI00050B6863 status=active;UPI00018871AB status=active;UPI00019F36AF status=active	3;3;3	3;3;3	3;3;3	3	3	3	3	319	319;360;363	0	3898400	2599600	3429500	2936100	2907600	2836800	3597800	3183300	2870000	4444100	4775800	5312600	ALADSLMQLAR;GNQLLPVSLVK;NQIQPITER
UPI00000DF01A	UPI00000DF01A	UPI00000DF01A status=active	5	5	5	1	5	5	5	445	445	0	3168000	3870600	3401200	3523300	3352800	3079200	3654100	3238300	3109500	4689200	4783900	4371300	HQLLDEQK;ITVVGGGQSGADLFLNALR;MTSDGITADSLLTIYR;SALPQILPSLMPLITMHDK;SVTTLESSGPGWK
UPI00000DE7E4	UPI00000DE7E4	UPI00000DE7E4 status=active	4	4	4	1	4	4	4	364	364	0	4075300	4058200	3896800	4174200	4219000	5512700	5114600	4535600	4681800	4556900	4802200	4784200	AIDVASVVR;EMLPGIQLESPK;LALDGDLIR;NLTTAWFAK
UPI000053E874	UPI000053E874	UPI000053E874 status=active	3	3	3	1	3	3	3	400	400	0	3453500	2190800	2930800	2533700	3402200	3074100	4287300	3483800	3415800	4451800	4802800	4004300	ADYLNWLR;LTCDIPQVKPLNIVIK;LVDFSALTAGLDMSR
UPI000018FAAE	UPI000018FAAE	UPI000018FAAE status=active	2	2	2	1	2	2	2	300	300	0.00053591	4368000	1316200	834130	967570	0	8503900	801050	394760	4946800	3020500	4849100	4670800	ALPDEERQEIIDIVTSWPGVSGAHDLR;MGYEAVQSLLDR
UPI0001608906	UPI0001608906	UPI0001608906 status=active	2	2	2	1	2	2	2	190	190	0.00055188	3592700	3555500	3634900	4233800	3710800	4360800	3866400	3823900	4251000	4384000	4855900	3522900	FTALFDTHHMNIAELVSR;HVSSCGCNIEDSR
UPI00000DEAF1;UPI00005EF5A2	UPI00000DEAF1;UPI00005EF5A2	UPI00000DEAF1 status=active;UPI00005EF5A2 status=active	4;3	4;3	4;3	2	4	4	4	559	559;550	0	7585400	7829000	6467400	7116200	7820800	7697700	5909100	5414400	7687200	5835100	4875100	6055400	AGIQPIPGR;IFSSHVMPFR;LAFFPNR;LAPVVVDVPDDVLVLR
UPI00000E47D0	UPI00000E47D0	UPI00000E47D0 status=active	6	6	6	1	6	6	6	412	412	0	4837900	4767700	4813100	4263200	4103500	4758300	4902600	5327900	5115800	4631600	4889600	4559300	ETENALTTR;HVSPAFGEDPLR;IAAVASWK;IYLVGGAVR;LFDSIDAWR;TGFESADYPQGR
UPI00000BE7CA	UPI00000BE7CA	UPI00000BE7CA status=active	4	4	4	1	4	4	4	83	83	0	4796900	5020100	4817700	3671400	6305400	5018200	4666800	5259700	3917800	4531800	4898900	5232500	ELAEDAELNAVADER;NPMGTVAEGEGDAVAILNR;SYQILTTTAASITDLK;SYQILTTTAASITDLKK
UPI0000135551	UPI0000135551	UPI0000135551 status=active	4	4	4	1	4	4	4	330	330	0	4555500	3866600	4158300	4848100	4366900	3973800	4137700	386180	2915000	5109000	4932300	5728200	AIELLHR;LNTLPGAIPLLEQLPIGCR;LVGHNVSMIFQEPQSCLDPSER;VSMTLTEGEIR
UPI00005EFD39	UPI00005EFD39	UPI00005EFD39 status=active	6	6	6	1	6	6	6	494	494	0	5623600	5886000	5776200	5321500	5390400	5642300	5546400	5274100	5319700	4789700	4957500	5311000	AQEILGCPVQVISGEEEAR;EIIDQESQWQSYVHWPLEVH;EVAGSIQTLTR;LAAGLNSENALSNEAMER;LAVNAGDFIAK;LIYQGVAHTTGGADQR
UPI00000DF1A4	UPI00000DF1A4	UPI00000DF1A4 status=active	3	3	3	1	3	3	3	268	268	0	6196700	6359600	6251500	6554300	5692200	5887600	6083300	6624000	5936600	4681700	4989000	4878500	LLVGLESPSQGNISWR;SGETVALLGR;VLQNAVLPAFPVR
UPI0000043A1B	UPI0000043A1B	UPI0000043A1B status=active	2	2	2	1	2	2	2	194	194	0.00055218	4967400	3964400	3957600	3316600	3616600	4554800	4068500	4224500	4436400	4523200	4997800	4975900	ITLAGLSSVGIR;LFLVTYDAK
UPI00000371B7	UPI00000371B7	UPI00000371B7 status=active	3	3	3	1	3	3	3	464	464	0	8218300	12137000	7623300	15025000	9951100	10176000	7111600	3598700	11343000	5471900	5014200	7369800	ELDEIRESLQVK;QSGWALFK;RELDEIR
UPI00000439D5	UPI00000439D5	UPI00000439D5 status=active	5	5	5	1	5	5	5	605	605	0	8803500	8825900	8474600	8459900	9230000	7116600	8625700	6800700	8555100	5845100	5044900	5369500	LTATINTCK;TSLTSALATLYK;VENIFMLYGADK;YIFDGVYEFIR;YIYYFPNENSPFYTLK
UPI00005EF5A8	UPI00005EF5A8	UPI00005EF5A8 status=active	2	2	2	1	2	2	2	366	366	0.00055432	5488700	6497500	4913600	6499200	6376300	5919700	4841400	4538200	5245600	7796900	5115900	6777300	AVLNNQVQR;FATQYMNLFGIK
UPI00000DF2E5	UPI00000DF2E5	UPI00000DF2E5 status=active	8	8	8	1	8	8	8	753	753	0	6718300	7300800	7397200	6596900	7328200	6524200	7663400	6469400	6855800	4960000	5131600	5640500	AALANMVQAAQNLR;AQESYWAGNSTR;DGSVDIDTLFR;EELLAVGR;LAAITAQDSQR;LWVNPDCGLK;SWFAFALQK;YAQSLTDKPVK
UPI00000DE8EB	UPI00000DE8EB	UPI00000DE8EB status=active	2	2	2	1	2	2	2	271	271	0.00053967	4340000	4205100	3921700	5011700	3395700	5357800	4967200	5012100	4423000	4722500	5163200	5930800	DYQEIDDVLFK;YSFAMSNAAENIK
UPI00005EFBD6	UPI00005EFBD6	UPI00005EFBD6 status=active	3	3	3	1	3	3	3	271	271	0	8091000	7803300	7970200	7650900	6654700	6203300	6702500	6242700	6698400	4893300	5176500	6308200	EGVLDVIDK;FMAQYQQMK;TVAEMYYHR
UPI00000D0D33	UPI00000D0D33	UPI00000D0D33 status=active	5	5	5	1	5	5	5	334	334	0	7074700	5473800	5498800	5711800	4745400	5134100	5804300	5020900	4079700	4970900	5188400	5466300	AINPLEVEYVR;ELLVNPPLENSR;IEHLINPILNSLNEEQPK;LQALEIINER;MGLFNLLR
UPI00000DE820	UPI00000DE820	UPI00000DE820 status=active	2	2	2	1	2	2	2	319	319	0.00052301	4557400	4789600	4525900	4051400	5198400	3504500	5095700	4911700	3818000	5128700	5217700	3618700	LLYQTLAAHQQPCEFK;LPVLDLISAEMK
UPI00005AA5EC	UPI00005AA5EC	UPI00005AA5EC status=active	2	2	2	1	2	2	2	340	340	0.00054795	7793900	8802400	8539600	8283100	7052300	7689400	8278300	8297500	7574800	4820200	5281000	6050700	LALGEQLYADK;LQTDPTVIYGMGER
UPI00000DF37E	UPI00000DF37E	UPI00000DF37E status=active	2	2	2	1	2	2	2	165	165	0.00053562	2115200	1872500	3032800	2401100	2183600	1727800	2517500	2235000	1830400	4763100	5312300	4009200	EGFVEQNEIPEELPLLPK;TVVPVSTLSGPELALQK
UPI00000DEDF7	UPI00000DEDF7	UPI00000DEDF7 status=active	4	4	4	1	4	4	4	431	431	0	2731500	4294500	4587500	5259600	3111500	3372600	4339000	2748700	2701100	4823200	5338800	6318600	FTSLDQAQR;LTLFSESSLQHDAIK;MQSLTTALENLLR;TGWTQLIELATK
UPI000012E8DC	UPI000012E8DC	UPI000012E8DC status=active	5	5	5	1	5	5	5	305	305	0	4401800	3212200	4543500	3943700	3004000	5242700	7587100	3920000	7653700	5303000	5351400	5760100	DTMLCTCLVNEHDVR;IVQATGVGLHTGK;VLNEDGLR;VTLTLRPAPANTGVIYR;YAMNFSADAFMR
UPI00005EF9A6	UPI00005EF9A6	UPI00005EF9A6 status=active	6	6	6	1	6	6	6	450	450	0	5072500	6408500	5596600	5824400	6676600	5853700	5589400	5935700	4599400	5763700	5366300	6331800	AIGFVGIEPK;AVDGIETPDWDAVR;GPQIEPVLENVQPNSAASK;LGTEYVIALIPLGGYVK;LNNLSGPISIAK;SLALEIER
UPI00000E49E5	UPI00000E49E5	UPI00000E49E5 status=active	8	8	8	1	8	8	8	565	565	0	7562900	8142300	8323400	7775600	7024000	7849400	6711400	5997500	6007700	5162200	5382200	5969200	AAGDNAMANQYETLANAR;EQPCDNVPATRPLSESTTQPVK;LQDGTLLNR;MQQNQSGFDLR;SAAASGWDFSSR;TFADAVPNSDPLMILADYR;WMDNPQQLNTLR;YLWNDQQGWYADYDLK
UPI000018DBCD	UPI000018DBCD	UPI000018DBCD status=active	5	5	5	1	5	5	5	141	141	0	9039800	8586900	9839800	10038000	8267400	8172300	7853300	8459600	5929300	5118400	5420500	6106200	GIANALLNR;GSAYYLGVHPEFR;IQINVPEDNDMVLGMYER;LGYEHADVLSLGK;QEDFEEVITLWER
UPI00005E3A59	UPI00005E3A59	UPI00005E3A59 status=active	2	2	2	1	2	2	2	523	523	0.00054825	3468300	3715300	3639500	3219300	3284400	3407700	3202800	2543500	3500000	5593900	5448500	5485600	AGNCSLEEVIMAIK;NYTDDVEFSCEDAGR
UPI00000DEC3E	UPI00000DEC3E	UPI00000DEC3E status=active	3	3	3	1	3	3	3	492	492	0	5118600	1338800	4040700	4328300	3500900	4497700	5056700	3805700	4865100	5706700	5498400	6670100	ATGQALSALEDLDGLLFTGSANTGYQLHR;SEMPDGAASLR;SGTQGDAFLAR
UPI00000E49B0	UPI00000E49B0	UPI00000E49B0 status=active	14	14	14	1	14	14	14	746	746	0	5660600	5623200	5578600	5532200	5341400	5938000	6758400	5649200	5403300	5205000	5547800	5555500	AGTYATTLPAGR;APSLYQTNPNYILYSK;DGWLAGVTWFR;EIGLEFKR;GDTSWVPPEMIER;GMGPENTLILIDGKPVSSR;GQPAVGPETK;IPEGLAGGTEGK;NVSLTGGVDNLFDKR;QGNLYAGDTQNTNSDAYTR;TMPGVNLTGNSTSGQR;TNFSLTGPLGDEFSFR;TQADAWDINQGHQSAR;WDFAPLQSLELEAGYSR
UPI00000E4A8A	UPI00000E4A8A	UPI00000E4A8A status=active	11	11	11	1	11	11	11	438	438	0	4325800	3886400	4408900	3781600	4244800	3596800	3194800	4252500	3689800	4979900	5581200	5502800	DKETYTGVAK;FNAENPDYK;FNYGVGMMPYDADAK;FYNGDCAMTTASSGSLANIR;GDFSYVGR;GNYEQNLSAGIAAFR;LGNMPQIR;NPGADIATR;TGYLPITK;TPQQALDTAVER;TWQDLADYAAK
UPI00000DF21E	UPI00000DF21E	UPI00000DF21E status=active	4	4	4	1	4	4	4	326	326	0	4629600	4362500	4403800	4054700	4729600	4777600	5077100	5421500	5159800	5767700	5594000	6412600	APGNELSQLTANAVK;ELIGLLADSGIR;EPLASLFYNR;QFIEENAEK
UPI0002328ECA;UPI00005EF4CE	UPI0002328ECA;UPI00005EF4CE	UPI0002328ECA status=active;UPI00005EF4CE status=active	6;6	6;6	6;6	2	6	6	6	358	358;368	0	4060200	3510800	3397300	3212600	3188100	3892600	4619700	4009000	3516500	5357300	5625000	6286600	EEVVTVPGLGSMLLPGK;FNPSYLPPTLAQYFTR;TLISSYDAIR;VGFAEDNSWR;VIDPSDAR;VYMWVGMMPDSDPQK
UPI00000DE6D2	UPI00000DE6D2	UPI00000DE6D2 status=active	2	2	2	1	2	2	2	388	388	0.0040796	4078400	6204400	10483000	5263600	10285000	4741400	5146000	4288600	6144100	5548900	5627100	7287100	ELMQGSLASLR;VGTLEINK
UPI0000191EAA	UPI0000191EAA	UPI0000191EAA status=active	3	3	3	1	3	3	3	245	245	0	7187200	6372000	7206500	4819700	6081300	4985000	6923600	5534300	5661300	5652800	5654100	5997800	EIEPWFNNTYILR;ESYVMPMNITEFFSK;IIVTPINDIYYAEAHEK
UPI00000DEE04	UPI00000DEE04	UPI00000DEE04 status=active	4	4	4	1	4	4	4	312	312	0	4386400	3606800	4350800	4847800	3712100	4350000	4694900	4692500	4458500	5503700	5659100	5298900	GEPIPLVLLDDPSPFR;LLTEHGIQLLGYAR;PVEMMSPELR;TQSAVSQQMQR
UPI00000DECDA	UPI00000DECDA	UPI00000DECDA status=active	2	2	2	1	2	2	2	278	278	0.00054496	6801600	7574900	7420300	6565600	6248900	7195500	8025600	6843100	7163000	5441800	5680700	6275500	INLLDIK;SVSVPIFGSGITR
UPI00016088E1;UPI0002ABD2D3	UPI00016088E1;UPI0002ABD2D3	UPI00016088E1 status=active;UPI0002ABD2D3 status=active	8;8	8;8	8;8	2	8	8	8	469	469;472	0	7196100	6555800	6698400	6965400	6384100	6804600	7578200	8091000	6999500	5851900	5689900	5173100	AISHYQEQQQPR;APFIALNMAAIPK;DLIESELFGHEK;IIAATHQNLEQR;MPGMDGLALLK;TLLTTALR;TPDVLLSDIR;VLADGQFYR
UPI0000111831	UPI0000111831	UPI0000111831 status=active	4	4	4	1	4	4	4	209	209	0	6369200	6590100	6318600	5703600	5633700	6166700	6800000	7077000	5776300	5340800	5715900	5509000	EAIEEAGLIVK;EQAYQWVEEGK;GFFSLDLYR;TKPVLSFLASPGGTSER
UPI000281D432;UPI00016088F8	UPI000281D432;UPI00016088F8	UPI000281D432 status=active;UPI00016088F8 status=active	12;12	12;12	12;12	2	12	12	12	1486	1486;1517	0	5290500	5860500	5684900	5371300	5756300	5616300	7116400	6004000	4665900	5445100	5758400	5205900	ELDDDTLASYQK;FGVTPAYLVNADVIQIK;FYLDLADLR;GLCMPADLPR;IGGASFEDFQQDLLNLSK;LFEAVGLHDDVVGLCFQGAVSR;LVDTHAIAK;LVSEPGVGTIATGVAK;QQFAQVTNPPIDPLR;SPILLYSDFK;TFWFDIR;TLQQAVQSGEYSDYQEYAK
UPI00000B69CD	UPI00000B69CD	UPI00000B69CD status=active	3	3	3	1	3	3	3	338	338	0	6646300	6799600	7372400	6230400	6780300	5747600	6147200	5686000	6461800	5405500	5762000	5150400	AQSLQCNELEK;DANWWSLR;FVIADYFIDQQDK
UPI0000D5066C	UPI0000D5066C	UPI0000D5066C status=active	3	3	3	1	3	3	3	380	380	0	3747200	2870600	3511600	2444200	2681100	3270300	3301500	2120700	2407900	5906100	5858400	5741300	EMTENEIQETIR;GLVINPEWVTLAESGR;IVMAPMTTWSANPDGTISEQELEFYK
UPI00000DEC2F	UPI00000DEC2F	UPI00000DEC2F status=active	2	2	2	1	2	2	2	178	178	0.00054025	5907800	6989300	6466400	5488400	5700300	4967600	5406700	6410100	5642500	5584000	5867400	5149100	EGVEDQLILEK;MTYQQAGR
UPI000176BC44;UPI00005EF648	UPI000176BC44;UPI00005EF648	UPI000176BC44 status=active;UPI00005EF648 status=active	4;4	4;4	4;4	2	4	4	4	120	120;121	0	12910000	11248000	12992000	12649000	8973100	7268700	7318900	7093800	9344900	6252700	5873100	5595100	DFTFEAAHR;ETCTAGCIYR;LDHHYLNDIPGLENPTSEVLAK;LPHVPQGHK
UPI0002A38E75	UPI0002A38E75	UPI0002A38E75 status=active	4	4	4	1	4	4	4	389	389	0	4596300	4751600	4904000	4195000	4216000	5362100	4479600	4559000	4402200	5811800	5933500	5968300	AEDMFNQLTDETDFR;AVDLFLDMLK;LMDYHLNEAEEGR;TAEWAEFLQR
UPI0002A249FA	UPI0002A249FA	UPI0002A249FA status=active	17	17	17	1	17	17	17	850	850	0	5763600	6263700	5934700	5191900	5191200	5390600	5387400	5331900	5500700	5783900	5974400	6251700	AFIATEDSR;AMGVDYAAEYLQR;APSTFNPLYSMDR;GLTLASMLNDVPISR;GPANVLWK;IYTTITR;MLDEGYITQQQFDQTR;NSPPQYAGPIR;SALNTNIFGEPGWQGTGWR;SNVLENNDVEDVAISR;TVDQLTLNEMAVIAGLPK;VACPECDIPVIYGDTQK;VGESAWDNNK;VQQAAQQAVR;WDAGAGSDWQPK;YGESAYEDGYR;YIEPQLPDVATLK
UPI000013B3DC	UPI000013B3DC	UPI000013B3DC status=active	2	2	2	1	2	2	2	67	67	0.0005531	18409000	16333000	20075000	15655000	10924000	8752900	19060000	12787000	17169000	5528500	5976400	18730000	GPLYFPPADK;NAPPPTKPVETQTQSTVPDKNDR
UPI00000DF1FB	UPI00000DF1FB	UPI00000DF1FB status=active	3	3	3	1	3	3	3	282	282	0	5403300	1701100	4833300	3969100	4908700	5513600	6557500	313650	4228100	7047800	5984700	10095000	IYMAFGHPDYVK;LLQGLQSCGYVTTAPAAGSYR;NTITELPAMFDELAHIR
UPI0001746CE0;UPI000016ECA4	UPI0001746CE0;UPI000016ECA4	UPI0001746CE0 status=active;UPI000016ECA4 status=active	4;4	4;4	4;4	2	4	4	4	402	402;417	0	5280200	5340000	5947300	5250600	6126100	6396200	6561900	6047200	6673800	5355300	6000000	6331500	LGDNADVIPGDSNDSSVLK;LGDNADVIPGDSNDSSVLKK;MVHPDIILSPQLFGSEILAR;TVLAVSDSK
UPI00000DF2FA	UPI00000DF2FA	UPI00000DF2FA status=active	8	8	8	1	8	8	8	475	475	0	6734600	6565000	6950200	5905700	6054900	5824400	5554900	5755100	5264500	5918500	6042000	6318800	AECELLNNEVR;EINPDLAEQAVSQDEEYR;GNVLAQAEAFR;LFVDDMSAIGQSLDK;MEAAQQHADDKIR;NLQQLNAQMAQEAINLTR;QSLNSLLSPLR;YFNAEDDYTR
UPI000012A648	UPI000012A648	UPI000012A648 status=active	5	5	5	1	5	5	5	318	318	0	4318600	4452400	4668600	4019000	4069700	4395200	4765800	4581200	5040700	5457700	6042400	5302900	GTHTLESQPQR;LDYYSAMQVLDR;LPAGLNASQSQGK;SWQSLLTQLGEITGHEK;VADDQGFLR
UPI0000137412	UPI0000137412	UPI0000137412 status=active	7	7	7	1	7	7	7	255	255	0	5804700	5844300	5640500	6248900	4587600	5310000	6322100	6871100	6397600	6365300	6058900	7334500	AITDYGVTGR;KLDQAGVSELATNQK;LDQAGVSELATNQK;LILVCGR;NGLLSIQSWSPR;RPELLENLALTEEQAR;YEGIDER
UPI000013AC7E	UPI000013AC7E	UPI000013AC7E status=active	4	4	4	1	4	4	4	586	586	0	7598500	7054400	8124900	7224100	7877700	6718800	6292100	6317100	6273900	5761400	6071400	5810100	AAGNVDDQINR;HGLLDAQEYQR;INALTDHTDLMTTLMQR;LIEQGNPDAVSVQYPLSELR
UPI000000E7A9	UPI000000E7A9	UPI000000E7A9 status=active	3	3	3	1	3	3	3	229	229	0	3773300	3453700	3553900	3620300	2807200	4485500	4883000	4918200	5172000	5827200	6100000	4520100	ALFDAIR;LISAMSEVR;NLVEPAIAR
UPI0000DAD143	UPI0000DAD143	UPI0000DAD143 status=active	5	5	5	1	5	5	5	212	212	0	10417000	9170700	10277000	9396200	10309000	7779400	8167100	8646600	8247600	5816900	6114600	7242600	EAQLDIQSQSQPPTEEQLR;FELKPTLEK;FMDPLPPMHR;TMAQLFR;VWHAPDNFR
UPI00000DEF1E	UPI00000DEF1E	UPI00000DEF1E status=active	4	4	4	1	4	4	4	319	319	0	6400900	7243600	7551100	8459500	6690900	8809100	8199800	7512000	7780500	5661900	6125100	5158100	ITEQSDGLLAK;IVYITAGTRPAIVDK;LAQLTGWQAIDGFK;VGVPSVLVSR
UPI0000128FA5;UPI00028C6251	UPI0000128FA5	UPI0000128FA5 status=active	17;6	2;2	2;2	2	17	2	2	466	466;104	0.00055096	6997200	9679000	8881900	10144000	9328200	11060000	9148500	5233100	12196000	5886900	6166100	4238400	AISTIAESK;CVNMVADLWHAPAPK;DDVAFQIINDELYLDGNAR;DGEDPGYTLYDLSER;EIPMRPGQLFMDPK;GWQVPAFTLGGEATDIVVMR;LGPYEFICTGRPDEGIPAVCFK;LKDGEDPGYTLYDLSER;LMDLSINK;LQGIAQQNSFK;NWIDKEEYPQSAAIDLR;PAGQVIAQYYEFLR;QNLATFCQTWDDENVHK;RGFEMDFAELLLEDYK;SELLDSR;VQNASYQVAAYLADEIAK;YWDVELR
UPI00005F29D4	UPI00005F29D4	UPI00005F29D4 status=active	6	6	6	1	6	6	6	268	268	0	7787800	9131500	8013600	8282200	7803900	8009100	7124000	6881000	7352300	5971500	6191300	6204100	ADFLTVHGLWPGLPK;DFDAAFAK;FGCATRPIPNLPEAR;HGACFGFDPDAYFGTMVR;LSEVMPGAGGR;MCSSPETGLSLETAAK
UPI000013ABED	UPI000013ABED	UPI000013ABED status=active	2	2	2	1	2	2	2	222	222	0.00052798	5342600	5836100	5425900	4936700	5452400	4754500	6112800	4688100	3813100	6409600	6197800	5795800	DTSLAATIQVPELFR;VALPPLSNSFISLVK
UPI00000DF1B0	UPI00000DF1B0	UPI00000DF1B0 status=active	7	7	7	1	7	7	7	911	911	0	3663900	4354700	4000800	5430700	5824700	4786200	3731600	2665000	4143100	5919900	6299200	6297400	FGSFVAVDHVNFR;GTPVELGVWIDGAMPSR;INELLTSTGLAPFR;QSTPASQSGLMNIETR;REALELR;SSLLSLISGAR;TVALNNITLDIPAR
UPI00000DF27F	UPI00000DF27F	UPI00000DF27F status=active	5	5	5	1	5	5	5	588	588	0	7678300	8961400	8439200	7758100	8068800	8132000	7441600	7435500	6345000	5855700	6351000	6575200	AEYQELLAVSR;GEPIDAQTLQAEESAR;SAEEMALAVNQVIQDGGGLCVVR;VTVQQVLVK;YIAGVGAEYADAPALQR
UPI0002F4ECD4;UPI00005EF82A	UPI0002F4ECD4;UPI00005EF82A	UPI0002F4ECD4 status=active;UPI00005EF82A status=active	3;3	3;3	3;3	2	3	3	3	339	339;371	0	5256100	4618800	4048100	4421200	2867300	6191700	5718900	5010200	4175400	6335200	6416800	5122500	AWFTVLGDPLTR;EVEATLMELR;NVLTIPLSALGDPVGDNR
UPI00005EFBFA;UPI00000D0588	UPI00005EFBFA;UPI00000D0588	UPI00005EFBFA status=active;UPI00000D0588 status=active	3;3	3;3	3;3	2	3	3	3	123	123;130	0.0085685	6261800	6721300	6739700	5877800	6211900	6036500	6046300	5504700	4992300	5949800	6431700	5923600	LDIDESA;MTTEELAECLGVAK;VAQFLSR
UPI000013ABC5	UPI000013ABC5	UPI000013ABC5 status=active	3	3	3	1	3	3	3	96	96	0	9446400	9285400	10257000	8096300	9873800	8280900	9488900	9988700	10101000	6011300	6470100	4427300	DVLSTILK;EALSLWLAEQK;LPSPQVVGAESEEEDASHAA
UPI00000DF35C	UPI00000DF35C	UPI00000DF35C status=active	2	2	2	1	2	2	2	257	257	0.00053022	1071200	2487600	1249200	3915800	2335600	3898600	4083200	2902200	6335100	6622600	6522300	4709700	ALQIGEWQGEPVWLVQLQR;RDDSILLAQHTR
UPI00000DE821	UPI00000DE821	UPI00000DE821 status=active	4	4	4	1	4	4	4	558	558	0	5035100	5611500	5316500	5033800	6070600	6663100	5827900	6644300	6757600	6915000	6542000	6358000	GANQVVMGER;LLASDIPLVVIETSR;TMLELLETPPAGEVVTR;VGSLLGEK
UPI00000DC665;UPI00005EFC95	UPI00000DC665;UPI00005EFC95	UPI00000DC665 status=active;UPI00005EFC95 status=active	4;2	4;2	4;2	2	4	4	4	600	600;570	0	0	0	1836300	0	0	74769	0	0	289790	7257800	6549400	5398600	ALLQDRPILVLDEATAFADPENEAALIK;DMQTDTLMK;FPLWQVITPVR;SSQSSNTESLSR
UPI00000D03D6;UPI0001746C27	UPI00000D03D6;UPI0001746C27	UPI00000D03D6 status=active;UPI0001746C27 status=active	2;1	2;1	2;1	2	2	2	2	135	135;128	0.00104	5891300	5482600	5561500	5819500	5206800	6540200	5664900	4234600	6326300	6930400	6631700	7665400	ILLQQETQR;MVLWQSDLR
UPI0001DC5081	UPI0001DC5081	UPI0001DC5081 status=active	4	4	4	1	4	4	4	401	401	0	6369500	6365300	6550800	5969000	6535600	7830700	7017600	5959500	6795900	6663600	6759900	6340900	AQFPALQDAGVYLDSAATALKPEAVVEATR;ILALCQMSNVTGGCPDLAR;LPNVDLLPELITPR;MNVFNPAQFR
UPI00000DE82C	UPI00000DE82C	UPI00000DE82C status=active	3	3	3	1	3	3	3	228	228	0	4976700	5171200	5457100	4044100	4405300	5355700	4960100	5546400	4942100	6386400	6789700	6058700	ALLEQLGLGK;IADLLFSLNR;SDVLFADEPTGNLDR
UPI00000DEDAD	UPI00000DEDAD	UPI00000DEDAD status=active	4	4	4	1	4	4	4	313	313	0	6023800	7268500	5844100	6419200	5221600	6473800	5695000	4748800	5046100	6639900	6790900	5708400	LEINVPVYAGMPQPIMR;QQIVADNIHGETGLDGPVFEPLTR;TLINGLNVCQK;TQFENYGLAGGPVHDATCIGYLINPDGIK
UPI00016088EA	UPI00016088EA	UPI00016088EA status=active	7	7	7	1	7	7	7	393	393	0	3364700	3007600	3659500	3334800	3543700	3297600	4200400	2835700	4419900	7851100	6875800	7561700	APHVLTDSR;GALAGHSAVELGSLVVK;ILVSLVHEMVK;LNPSFDSLGSVTAGNASSINDGAAAVMMMSEAK;QLQDAYALSSQQK;TGVPAYAVDEVILGQVLTAGAGQNPAR;TPIGCFR
UPI00019F3BF2	UPI00019F3BF2	UPI00019F3BF2 status=active	6	6	6	1	6	6	6	465	465	0	5328100	6590900	5907900	5638300	5606700	6875800	6397700	5894100	5971200	7139000	6881600	8143500	LADIAAAWTDYLHHCK;LALTQLMQSFHYGQR;LAVTGLSR;LFSPVIDK;LPGQAFWDK;LPLLSAVR
UPI00019F496C	UPI00019F496C	UPI00019F496C status=active	7	7	7	1	7	7	7	488	488	0	7348400	8240400	8296600	7423800	7473500	7094000	7328900	7506200	6595100	6514600	6890900	6975200	ELVAGSSSEQR;GADGNQAIIVGAVHDCLNAK;GLAPFTVLSCDNIPDNGHVVK;GYCIDPATGALDTSNPR;LDSLAAIIEK;TLMLDEQAPTLR;YVSGVDDAGNAIDVR
UPI000013A6D7	UPI000013A6D7	UPI000013A6D7 status=active	4	4	4	1	4	4	4	353	353	0	6132500	6946000	7448500	5538200	6301500	5978100	6853200	6579200	5872800	6714400	6897900	8402000	AAQGIGAGLLTAR;EVGMDWMSQDLAAR;IDFDGPLEVDQNPK;LAQQAGIDQSHPALQR
UPI000012E6ED	UPI000012E6ED	UPI000012E6ED status=active	2	2	2	1	2	2	2	213	213	0.00054735	5580800	5317400	6850800	6442800	4739600	6430900	6714100	6434100	7253200	6598600	6913100	7452400	ADAPGVYVGEK;ISQWKPEATTNNIAPR
UPI000004392A	UPI000004392A	UPI000004392A status=active	3	3	3	1	3	3	3	96	96	0	4505700	5873500	1452600	1776900	4184800	6594600	5304600	5888300	6642000	6887200	6923800	8052500	AIANDPQHVLQALNR;LTHSMAQMNEIIEGTR;TFEVDAMK
UPI00000DF0FF	UPI00000DF0FF	UPI00000DF0FF status=active	8	8	8	1	8	8	8	375	375	0	4579300	4527700	4288400	4333700	4697700	5218400	4630800	5045300	3653200	6600600	6943400	6358700	FIALVDEFYER;LEIIYQELINSTPPAPR;LMESEARR;LQEMQSEEYLKR;LVVSAEVPLYEIYQGER;LWLALAGAK;TLTQAHLWLSPLNDETR;VHDELTELQGQSDPLEIIADR
UPI00001351EC	UPI00001351EC	UPI00001351EC status=active	3	3	3	1	3	3	3	216	216	0	6414600	5211300	7854200	7540100	7423700	9707500	8321700	7400700	4608500	6441300	6963100	8684800	EQLSALMDGETLDSELLNELAHNPEMQK;INAMLQDYELQR;TWESYHLIR
UPI0000128D72	UPI0000128D72	UPI0000128D72 status=active	7	7	7	1	7	7	7	341	341	0	7534300	7684400	6380900	6826000	7218500	8727400	8948600	8646400	8237800	6751400	6969300	7027600	GDFTFEAGSK;IGCIAGPEEMPLCHYR;LMDCELIIR;LPFDASIEEQR;LQGYVQALR;QIDGMLLLGSR;TFIDLIITK
UPI00005EEF57;UPI0000DACEED;UPI00000DED79	UPI00005EEF57;UPI0000DACEED;UPI00000DED79	UPI00005EEF57 status=active;UPI0000DACEED status=active;UPI00000DED79 status=active	3;3;3	3;3;3	3;3;3	3	3	3	3	244	244;257;259	0	8795200	7967300	8847300	6667600	8055200	6803500	7277700	7064400	6680300	6472000	6996300	7050900	GFNQVLPIEK;IMSGNSETETQEVGFK;VIAVLDSSK
UPI0000043A49	UPI0000043A49	UPI0000043A49 status=active	5	5	5	1	5	5	5	487	487	0.0065657	2733900	2173700	2026900	2256700	2387400	2265200	2336200	2641500	2821700	7072200	7003800	7156700	ATQDAPSIAR;LIVNGEPQDYNEHLFWNMLATVFGLPATVYPLAK;LTAGLAALGFR;TNVPMMTADWQTYNDLYGTTHNLWDR;VIETLFAR
UPI00000DECB3	UPI00000DECB3	UPI00000DECB3 status=active	2	2	2	1	2	2	2	250	250	0.00054466	4101400	3838600	4241300	3892200	3568600	3930400	4362700	3607700	4593500	6481300	7006300	4380900	ALFADPQQPR;TVLENIIEGPVIVK
UPI00000DF315	UPI00000DF315	UPI00000DF315 status=active	4	4	4	1	4	4	4	262	262	0	9075300	8381700	8919800	9331100	8264800	9102100	8544700	8129900	7662600	6946500	7009100	7684700	HDQLVHLIAER;SIIEVTGNPR;VAQILYK;VSSVMNTAFEQR
UPI0000136382	UPI0000136382	UPI0000136382 status=active	3	3	3	1	3	3	3	181	181	0	7124800	7158700	6340000	6518400	6946400	5921000	6655700	5436800	5516200	6499200	7025600	8967300	LTLLQTWSEDDFR;LTLLQTWSEDDFRR;VQENLIGHLVTQK
UPI00000DF151	UPI00000DF151	UPI00000DF151 status=active	11	11	11	1	11	11	11	457	457	0	7764100	6673500	7577800	7480100	6523700	6786200	7218600	6247200	6428000	6635800	7042800	7041600	AASFIMPSIIDR;AITETTEQLINEPLDHR;GEVVLVGAGPGDAGLLTLK;GLQQIQQADVVVYDR;IFCNVVDAPK;LAQSLANNDQK;LKGGDPFIFGR;LLLDAGAR;LVSDDIMNLVR;SPLMVAVSSGGTSPVLAR;TGGELDWENLAAEK
UPI0002A30B8C	UPI0002A30B8C	UPI0002A30B8C status=active	3	3	3	1	3	3	3	406	406	0	6905800	8254700	7708200	7451500	8121400	6711200	6691000	7234600	7496800	7441200	7058800	7840700	AADILFPVISDSIR;LAQLAPASITK;LIDQLGPVSR
UPI00000439EA	UPI00000439EA	UPI00000439EA status=active	3	3	3	1	3	3	3	164	164	0	5599100	4712400	4658200	6920000	4680800	5824700	5520100	5898700	5724500	7832500	7103600	7064100	FMGMDTASILFFNK;HGYFNLR;QLLSEQVSAFHALAASLK
UPI00001291CA	UPI00001291CA	UPI00001291CA status=active	6	6	6	1	6	6	6	252	252	0	5790900	6145600	6207700	6401800	5327600	6434200	6715100	6503000	6488900	6973300	7134000	7003400	DAAALLGVSEMTIR;FDIVVSDCCPEDEYVK;HWAMSMAQK;IGQLLQELK;IGQLLQELKR;SASHYLLSDQK
UPI0000668871	UPI0000668871	UPI0000668871 status=active	7	7	7	1	7	7	7	498	498	0	7485100	7867700	7751000	7437400	7741500	8252400	8172500	7947700	8077900	7384800	7185800	7262900	AFEYLMTR;AGPAILNTLLTAINER;CLFIPGDWLGR;FAFQNAR;HLQLQQQQSDK;QQYQLPVNVTASTLTLLLQKPLK;SAVAPVDLILLK
UPI0002A41A74;UPI00000DEE26	UPI0002A41A74;UPI00000DEE26	UPI0002A41A74 status=active;UPI00000DEE26 status=active	2;2	2;2	2;2	2	2	2	2	172	172;176	0.0010347	13715000	15392000	13646000	13802000	12895000	9776200	14577000	11747000	15809000	6681600	7222800	7685000	AIDNAIGTWR;EALLLDAR
UPI00000DECCB	UPI00000DECCB	UPI00000DECCB status=active	5	5	5	1	5	5	5	472	472	0	6464500	5284200	5488300	6322100	5788900	5749800	6494400	4632400	4562900	7334900	7238700	8242800	DISECFPAQR;FIDLFAGIGGIR;IVLVGFR;VTLAQLLDPMVEAK;YILTPVLWK
UPI000012F540	UPI000012F540	UPI000012F540 status=active	2	2	2	1	2	2	2	152	152	0.00052329	7755000	8812900	7633700	7936400	7529900	8334800	8643000	7935500	7763200	7135600	7240000	10563000	LLIAPVLR;LLLGHASECQMDGAGR
UPI00000DF164	UPI00000DF164	UPI00000DF164 status=active	6	6	6	1	6	6	6	711	711	0	5285000	5541500	5335200	4901900	5968300	5888600	5511100	6142300	6748200	6779200	7246700	6953500	ATALTEAVNR;GYALQPVPSTQASIR;ISGTGMCNIR;NALVNLGNSK;QLPWTNAFVDAQTR;TNSPFLPFDCSQIIWNDAR
UPI00000DEAE2	UPI00000DEAE2	UPI00000DEAE2 status=active	3	3	3	1	3	3	3	244	244	0	6843900	5484500	3775100	5277100	4390600	5217200	7753000	6090800	5952300	7623200	7253300	8303000	FLNVSPTVER;IIFSLER;QNPLAVLGVLR
UPI000012906D	UPI000012906D	UPI000012906D status=active	5	5	5	1	5	5	5	239	239	0	8225700	7206900	7976500	8275900	7108200	7258800	8090500	8258700	8175200	7413100	7275600	9062600	DSLHYGVVDYLIKPFQASR;FEEALTGWR;GLTPQTLR;IQAEHYSLLKQYCQ;YVAQIPGFQCCGTASTLEK
UPI000013BFB4	UPI000013BFB4	UPI000013BFB4 status=active	3	3	3	1	3	3	3	191	191	0	7967900	8208000	7828300	8393200	6543000	7310900	7559300	7373100	8246000	6971600	7293100	7186000	DDTAQVVVNNNDPTYK;SEHTDTLVYNPEGALSYR;TSYEIQNK
UPI000012FFCE	UPI000012FFCE	UPI000012FFCE status=active	3	3	3	1	3	3	3	223	223	0	3715100	2744200	4146600	4214900	3794200	4588100	5330400	4231800	3856500	7023300	7346300	7121900	IATTMPYIPGFLSFR;MDLASLR;VSVDSALAWVQR
UPI0000043AA8	UPI0000043AA8	UPI0000043AA8 status=active	3	3	3	1	3	3	3	306	306	0	7656500	7186100	7851600	7166100	6989800	7143900	7776500	8397000	6409700	6850500	7385100	7843800	EGETLEAPAFK;GLNNIIVTMSEK;VGDDIFADNTIR
UPI00000DEF22	UPI00000DEF22	UPI00000DEF22 status=active	3	3	3	1	3	3	3	257	257	0	7614400	7204300	5139800	4624800	5824400	7634700	7111700	7685400	6783900	7489400	7400400	8775000	DLVILEHAGTVIR;EVILMADSSK;QAAILEYLQK
UPI00025CA305;UPI00000DF39D	UPI00025CA305;UPI00000DF39D	UPI00025CA305 status=active;UPI00000DF39D status=active	4;4	4;4	4;4	2	4	4	4	526	526;549	0	6344800	7546100	7900600	6282800	7034800	7046000	8004600	10007000	6644600	7007100	7401500	6740500	EILIASFAGVR;EISNETLQK;LAADTEENIDNQLLTEVSSR;NDVESSILEENLER
UPI000012F513	UPI000012F513	UPI000012F513 status=active	2	2	2	1	2	2	2	360	360	0.00054855	10222000	10453000	9498800	11165000	11307000	10410000	9596700	9994800	8921000	7843800	7458200	8197400	LSFGQVVR;NDGPESHFSK
UPI000165BBE6	UPI000165BBE6	UPI000165BBE6 status=active	5	5	5	1	5	5	5	107	107	0	5629700	3684400	5374000	5414600	4707500	5095700	6224500	5005900	4916900	7583100	7470400	8155700	FDNIYCDQLAR;FIVMTGAK;LPSNFAMK;SFSYFDENGECGLTFR;SVATEILR
UPI000187BEF3	UPI000187BEF3	UPI000187BEF3 status=active	4	4	4	1	4	4	4	243	243	0.00056148	2534700	645420	664200	5048400	1880800	2700900	3186000	1964700	1924300	11337000	7475000	5923300	AAQSLLLIDK;IGHLDEVTHIISDER;LISSGGTLER;QQAIVDLLLNHTSLTTEALSEQLK
UPI00000DEE4C	UPI00000DEE4C	UPI00000DEE4C status=active	5	5	5	1	5	5	5	253	253	0	8172300	8711800	7940600	7961300	6783300	8183600	8681300	7492900	8481400	8355800	7484700	9524500	FAWYLPR;LTGATPPDTGIFGIMK;LVLQPGIR;SGFYYFAQGWK;VSSFTSAPR
UPI00000DC9BF	UPI00000DC9BF	UPI00000DC9BF status=active	7	7	7	1	7	7	7	525	525	0	3875500	3189200	2673600	2823800	2708600	2948200	2890000	3264800	1824600	7399100	7521300	6977000	GPYTISGYYR;IAAAEVESALLR;ICAFIIAQQVPTDYQQLR;IPDQIEFLDHWPLTAVGK;IVDQDENDVAPGETGQLLTR;LAEVQDCAVVAAPDTLLGER;VVLTDSASCDEVMPLIAQER
UPI00000DF306	UPI00000DF306	UPI00000DF306 status=active	3	3	3	1	3	3	3	194	194	0	4696600	3687900	4597400	4192200	3975400	4860600	5715300	5025700	4042400	6888300	7521900	6428800	AIEPLLLEYLQAGER;EAFINVNTPEELAR;HQEIYQVSGLK
UPI00000DEEC0	UPI00000DEEC0	UPI00000DEEC0 status=active	5	5	5	1	5	5	5	373	373	0	6763300	6775100	7230800	5207300	6165900	6353500	6226000	6929200	6600300	8505000	7534100	7146100	ALLNLLAK;DCILVDLASVK;FGEAIELLEQGDK;FGLPIYVPER;ILEQHDWDR
UPI0000376421	UPI0000376421	UPI0000376421 status=active	3	3	3	1	3	3	3	244	244	0.00056497	5584800	4980700	4560400	4865700	5348900	4148100	5465200	5675900	5914300	7241700	7595000	6939700	DFLSTADGIKDFER;IFFETNLVR;TVLPGLTTTR
UPI00000E4A0B	UPI00000E4A0B	UPI00000E4A0B status=active	2	2	2	1	2	2	2	101	101	0.00052549	6669600	7548300	6473500	5874800	5289600	5743600	7773100	8327500	6180200	7033000	7602700	7028800	SALTYLEK;VFDVNVSLSQFNQAK
UPI00019F360F	UPI00019F360F	UPI00019F360F status=active	7	7	7	1	7	7	7	629	629	0	6682900	6653400	6243000	6665300	6202800	6708400	7163400	6141400	6003200	8372400	7633600	9430900	DFEIPAGNAAQFSLK;GSPFASDFDASIALLHNMR;ITFFPTK;LALSGANYFK;NPSDKPQTYYLDLAK;SVNQFINAVRPR;YASIDYTIAAVGQPR
UPI00000DEC8D	UPI00000DEC8D	UPI00000DEC8D status=active	4	4	4	1	4	4	4	289	289	0.0040671	6901700	5330100	5942000	5224000	5082500	5203100	6447500	5965000	5827100	7401500	7664800	7936700	FNVPVVYSDDIVLQR;IFESAMATLDHVR;NLVELAQLAR;NVNEDDSVESYTGK
UPI0000232DBE	UPI0000232DBE	UPI0000232DBE status=active	6	6	6	1	6	6	6	668	668	0	8492400	7688300	8555700	9167600	8652900	8275500	7743200	7458900	6700600	7018100	7728400	6833400	EAHPQAQLQR;FFSNAFTFAR;GSEETAYSDEDQQQNR;LHFISFEK;LIDCFPQVQWAK;VDAWFLDGFAPAK
UPI00019F46E8;UPI00000E4A57	UPI00019F46E8;UPI00000E4A57	UPI00019F46E8 status=active;UPI00000E4A57 status=active	4;4	4;4	4;4	2	4	4	4	361	361;396	0	7094900	5311400	9207800	9874500	9617800	8193000	6488400	1984800	9031400	8018600	7736400	6500000	DEQDDPLNLK;ILDALATLSFNYPR;QQLQEILSQAK;YSISQLAAAGLTPQQPLGNHQQASLLR
UPI0001D8A8EA	UPI0001D8A8EA	UPI0001D8A8EA status=active	3	3	3	1	3	3	3	193	193	0	7450600	7037800	7665900	7032500	6488400	6933100	7006400	6015200	7204700	7725400	7739400	8947600	MSTDGNNYSIIK;NAHILDHGWNATEFSWFR;VSSVLLLLK
UPI00000DEDF9	UPI00000DEDF9	UPI00000DEDF9 status=active	3	3	3	1	3	3	3	305	305	0	9680800	10402000	9737800	9610200	9504500	9354500	8506700	8058100	9711200	7465800	7765300	7453600	ALAIFGDTGPCDAALELAK;EFVETALR;LIITHVSSR
UPI000013A32F	UPI000013A32F	UPI000013A32F status=active	5	5	5	1	5	5	5	134	134	0	6880500	7768500	7135000	7521600	7174200	7479800	7093000	7341400	8153300	7362200	7816700	8139700	GTSLVFTQR;KMTVEYYAPAR;LDDMLEIQTEITSMR;MNTTLFR;MTVEYYAPAR
UPI000013BDCF	UPI000013BDCF	UPI000013BDCF status=active	6	6	6	1	6	6	6	287	287	0	11650000	13574000	12483000	12431000	12311000	10482000	10963000	9932900	13256000	7439200	7847200	8007100	FTSVILATTEDTWGQQFEK;GFDSGDPAQCNTFGK;NSSGGPSMGGPGFR;QLQQNATQAEVNR;SISPNEDEAAK;VVPDSFTHGTSQQR
UPI00000DEDD0	UPI00000DEDD0	UPI00000DEDD0 status=active	11	11	11	1	11	11	11	890	890	0	8159700	8606700	8230900	8389800	8255000	8883700	7636200	7934300	7673100	7880300	7869000	9001400	DQDREVLVNKK;ESFSNMR;ESTVSDIVDSR;LYTEAATSDFAALAQTAHR;QLANQADVLVR;QLCETLEHLIR;QLENWGATCITPDER;RAEMLQQANALDER;STESVPSTAVNNELR;SYQIVDITHAIQK;TQIFIIR
UPI00000DE7FF	UPI00000DE7FF	UPI00000DE7FF status=active	3	3	3	1	3	3	3	303	303	0	8997100	8917300	9015100	9411800	8756600	8913400	8629600	8067700	8088000	7316300	7940500	8168500	AHGIAVPENTR;AWQVSDAVK;IGTGLPRPW
UPI0000DACD60;UPI000013A2D1	UPI0000DACD60;UPI000013A2D1	UPI0000DACD60 status=active;UPI000013A2D1 status=active	4;4	4;4	4;4	2	4	4	4	256	256;269	0	7588800	7387200	7647800	7321900	8174000	7244300	7477200	7799400	7386300	8855900	7976900	9637700	FTLGPEAVVDK;MNSMGFTGVLIDLDSPESVDR;VSLIEPGPIR;YALEAWSDALR
UPI000160891F	UPI000160891F	UPI000160891F status=active	5	5	5	1	5	5	5	391	391	0	5907800	6043700	5956100	6089200	6527100	6889000	6762400	6184400	6290300	7963000	7997500	8225600	DVDALIDVLVNAR;GVGAWDAVQAMR;HNDLQELELK;LGYVIPLAAGAFPLIR;LVIGADGANSQVR
UPI0001E32339;UPI00000DEB49	UPI0001E32339;UPI00000DEB49	UPI0001E32339 status=active;UPI00000DEB49 status=active	4;4	4;4	4;4	2	4	4	4	306	306;310	0	8564900	9135000	8008900	7998800	7165400	7909700	8219100	8961900	7899400	7623300	8067900	8097200	AIGTVSAVNIGSMFR;QLENPYIR;SIDALPYVDAGSNAR;TSDISSGEYATMPLAPMK
UPI00000DE7A8;UPI00005EFB7A	UPI00000DE7A8;UPI00005EFB7A	UPI00000DE7A8 status=active;UPI00005EFB7A status=active	3;2	3;2	3;2	2	3	3	3	329	329;308	0	4612900	4234100	4854500	2960400	2208500	6365300	6057400	4978300	6341600	8946200	8081400	6944000	MLVEPHIGEFLTR;TCIGYHQWSNIYHSVK;YISNDDESMIR
UPI000012D125	UPI000012D125	UPI000012D125 status=active	6	6	6	1	6	6	6	142	142	0	18864000	22267000	19617000	17552000	18296000	17284000	19152000	19923000	21594000	7438400	8096300	7118700	IAISERPALNS;ITLALAGFR;LANALQNAGESQSFPPYNIEK;NEPEPIAAQR;NFDLSPLMR;QWIGFDK
UPI00005EF3A3;UPI0000043ACA	UPI00005EF3A3;UPI0000043ACA	UPI00005EF3A3 status=active;UPI0000043ACA status=active	4;4	4;4	4;4	2	4	4	4	690	690;721	0	6681500	4179900	5177400	4955400	5806100	4753300	5246700	2253300	4552000	7394300	8126900	4180100	EMIENQQAQSVSEMLK;LDGLNIVSTTAFPVEMLER;VSNVPTTFR;VVVNNVFDK
UPI0001B534B8	UPI0001B534B8	UPI0001B534B8 status=active	5	5	5	1	5	5	5	281	281	0	4964200	7755400	8215400	6640700	5888600	7264200	6517000	6552600	7975600	7642600	8143200	9232400	AYTATVIPVMIASPGDVAEER;HLGGTDIQAGNQSFGGSSAR;LACVDDSGTIYVIR;LGSPTGNEASGTVEEIHR;PQELINQR
UPI00019F39FD	UPI00019F39FD	UPI00019F39FD status=active	2	2	2	1	2	2	2	248	248	0.00053476	8487300	8002700	8239300	7918200	5317800	7693800	10418000	7439100	8210500	8079100	8157700	8401100	ELPVEFGNVWLK;ITPGQDILYLER
UPI000013B248	UPI000013B248	UPI000013B248 status=active	5	5	5	1	5	5	5	198	198	0	9475900	8311900	7633000	7643300	8290100	7734500	6941600	7857900	7050600	7407100	8207400	9600600	AVSQQLIK;GTPHNIVFVDPPFR;IIGGQWR;VVNSNAMSFLAQK;YAAGATLIEMDR
UPI00001B3DEA;UPI0001DBCE3C	UPI00001B3DEA;UPI0001DBCE3C	UPI00001B3DEA status=active;UPI0001DBCE3C status=active	4;4	4;4	4;4	2	4	4	4	367	367;372	0	5593300	6171600	5333600	4891600	5257700	5367200	5140400	5719700	5082600	7683700	8296600	8200500	GYQLILR;NYDQVPANKPIVDAIK;TQFMGPEGVANVSLSNIAGESAEGLLVTKPK;TTGLDSDQGPTAAK
UPI00019F37DC;UPI00000DF337	UPI00019F37DC;UPI00000DF337	UPI00019F37DC status=active;UPI00000DF337 status=active	8;8	8;8	8;8	2	8	8	8	284	284;319	0	11168000	11392000	11177000	10698000	10817000	9176200	9781600	9810300	11851000	7800600	8314600	7509100	EESETLQSQK;GAEQAETVR;QAQQLAEQQR;QLLEQMQADMR;TPEQLTPEQR;TSQAAPVQAQPR;TTEQSWQQQTR;WMVQCGSFR
UPI0001E32311;UPI00000DEC6F	UPI0001E32311;UPI00000DEC6F	UPI0001E32311 status=active;UPI00000DEC6F status=active	3;3	3;3	3;3	2	3	3	3	99	99;119	0	17185000	17697000	18844000	15688000	15750000	14125000	15846000	15955000	15182000	7890800	8344400	9893600	ADLEGWNPGFTEK;ELGVPASAADITTR;NPEYFSTYMQEELK
UPI000012A9AF	UPI000012A9AF	UPI000012A9AF status=active	4	4	4	1	4	4	4	331	331	0	11118000	12174000	11733000	10275000	10820000	9935900	10655000	10871000	10256000	8071700	8368400	9317200	AASLLEDILETR;AQAADILALFDER;TAAEIINLMK;TQQEEAVITAVR
UPI00019F38AF	UPI00019F38AF	UPI00019F38AF status=active	5	5	5	1	5	5	5	255	255	0	8030700	8469300	8207500	8211400	7452200	8363300	8623300	9321500	9381700	8043500	8372800	9103600	LFFLGER;LVQDYPIK;SCSVVAHIR;TPGNMAAVFK;YIASLADELR
UPI00001314AB	UPI00001314AB	UPI00001314AB status=active	5	5	5	1	5	5	5	254	254	0	7371000	7938200	7048300	7612300	9023900	9033500	8247200	6459600	8446200	8169400	8375500	11080000	CMEPMLAQNVR;IFEAIMAGKPEEAR;LSDVIEQQLEFLILEGTLRPGEK;QFDVSRPSLR;QNFELLYSR
UPI00000DE7FD	UPI00000DE7FD	UPI00000DE7FD status=active	4	4	4	1	4	4	4	299	299	0	7124300	7361400	5754400	7151700	6876900	4568100	4839300	2991500	6810000	8629300	8376400	3985300	DLIDDAR;GLPTCHVK;MDFPQQLEACVK;NALPVLDK
UPI00019F3B54	UPI00019F3B54	UPI00019F3B54 status=active	4	4	4	1	4	4	4	179	179	0	7049700	8466900	7516500	7378900	7673600	6599800	5694700	6712800	8048500	7808000	8391200	8693500	QAEFLNDAYDDVNLYAR;TVQGNVMLHQR;TWLQQSLNWPQFVQSEEDTRK;VDNAQSNQVALR
UPI000013B991	UPI000013B991	UPI000013B991 status=active	4	4	4	1	4	4	4	177	177	0	14367000	12096000	11995000	11674000	13948000	11021000	10448000	13046000	11558000	7642600	8392300	11997000	AVVHTVGPVWR;GGEQNEDQLLQDAYLNSLR;IHVVQGDITK;TVSEFITR
UPI0001608932	UPI0001608932	UPI0001608932 status=active	3	3	3	1	3	3	3	516	516	0	2882400	2943400	2405100	2519400	4071500	2106300	2573700	3391200	2760700	8312100	8417200	702830	ILSENGKPPATHR;QWGIDDVPVIVQDKK;SLNFATSDNRPLYVIASDGGLLPEPVK
UPI000176BC40	UPI000176BC40	UPI000176BC40 status=active	4	4	4	1	4	4	4	255	255	0	5551000	6862500	6010000	5991000	6055700	7256500	6775900	6581400	7434500	7858200	8443700	8321400	GIVSIAELTDR;LAASLVQPGR;SCVGEAAATMLR;TALAMTQK
UPI000013A6B7;UPI00005EECA6	UPI000013A6B7;UPI00005EECA6	UPI000013A6B7 status=active;UPI00005EECA6 status=active	4;3	4;3	4;3	2	4	4	4	132	132;114	0	11153000	11545000	12059000	13388000	11211000	11132000	9870300	14712000	13659000	7782300	8468800	9107300	STTHNVPQGDLVLR;VASEPIGQR;VEGMTFLRPVAVGDVVCCYAR;YVAVDPEGKPR
UPI0000443FE9;UPI00019F3321	UPI0000443FE9;UPI00019F3321	UPI0000443FE9 status=active;UPI00019F3321 status=active	6;6	6;6	6;6	2	6	6	6	271	271;293	0	7903300	8595500	8364700	8695400	8701100	8840800	9465100	7892900	8000600	8053900	8506800	8570900	AQFDQFLR;AVLYVIAEELGISR;MAWFANQR;SDNYPLR;TAAQNAFR;VTEADIHIASQLMDR
UPI00000B1228	UPI00000B1228	UPI00000B1228 status=active	5	5	5	1	5	5	5	374	374	0	8495200	7096500	7924700	7966900	8173100	8109500	8692400	8439500	7700700	8150800	8535200	7264800	ALTQSSLR;HNTLLYVVGQDKPR;NAEYFAWVQK;SIEALASLPDSLR;VYTQSWEGECPDVFELIK
UPI0000043A46	UPI0000043A46	UPI0000043A46 status=active	5	5	5	1	5	5	5	819	819	0	4284700	3644600	5470100	5053100	5324100	4682300	3566100	4179000	3999200	10706000	8545400	6902900	ENAMLPVSYLSVSDFVEK;FSGAESVPEWWDK;IFLECCYNALEHAGYIPTQLK;LLQPASPFYLSDVVTSVPQTK;LSQDVAQICEPADWTPALR
UPI00000DF2B3	UPI00000DF2B3	UPI00000DF2B3 status=active	10	10	10	1	10	10	10	501	501	0	10836000	10569000	10923000	12276000	10879000	12412000	12200000	11933000	11624000	8169100	8546100	8477400	ALSGAALNVYPGR;DAGTLLWLGK;EIYQLINQFK;ENMSLTALR;EVASLTEDSLIEMMVGR;LKVDNLCGPGVNDVSFTLR;TPSMEQAIGLLSGGNQQK;VIIMDEPTDALTDTETESLFR;VLILDEPTR;VLTGIYTR
UPI00000AFC74	UPI00000AFC74	UPI00000AFC74 status=active	3	3	3	1	3	3	3	305	305	0	8118600	7930400	7897300	7012900	7422700	7941900	8176800	7834800	7073200	8083100	8570400	9856500	ALAFLVPLEK;NISVLPLNVYDPPER;VLDILSDK
UPI00000DF143	UPI00000DF143	UPI00000DF143 status=active	2	2	2	1	2	2	2	95	95	0.00054259	4693900	6398700	4764400	4829900	3299700	5359600	4606600	6687000	6804500	8310400	8586800	5528400	ISNDIIPIDYTDFVR;VYALNEDLIAR
UPI00019F36C1;UPI000018DBBA	UPI00019F36C1;UPI000018DBBA	UPI00019F36C1 status=active;UPI000018DBBA status=active	7;7	7;7	7;7	2	7	7	7	262	262;285	0	11518000	11609000	12741000	12132000	11408000	11626000	13115000	11674000	11791000	8670500	8597800	10790000	LHGEDVSLDALKR;LTANGIVGLLATR;LVDSGAAIAR;SYTHELIAR;TAWLLEHEAPDAK;VVEIVTAVQER;YGFETLEK
UPI00000DE775	UPI00000DE775	UPI00000DE775 status=active	3	3	3	1	3	3	3	390	390	0	5307800	4934100	5138900	3522300	5476400	5528100	5948800	3246700	5607900	8096400	8612900	5700700	IENDPWIYILSSK;LTPTDILCHR;YVLYSCDAEGEPALYMAK
UPI0000131F9B	UPI0000131F9B	UPI0000131F9B status=active	3	3	3	1	3	3	3	439	439	0	27974000	29701000	31362000	32723000	26993000	28012000	26402000	27429000	28596000	10299000	8655600	10029000	KSGGMGGYAEYAFGK;SGGMGGYAEYAFGK;SSSDEGYFPK
UPI00005EFD4C;UPI000012FD52	UPI00005EFD4C;UPI000012FD52	UPI00005EFD4C status=active;UPI000012FD52 status=active	6;5	6;5	6;5	2	6	6	6	260	260;263	0	10272000	10552000	10405000	9467400	9417000	8386400	10142000	8979000	8632700	8175100	8659400	8635600	ALEINSQSLDNNAAFIR;EFGEGEQLPSER;LFFESSLVR;MNAFDPQAEDSTTTIGR;VSRPSADTIIGELSGMAK;YAAEHATDEQIDLLAK
UPI00000DEF8D	UPI00000DEF8D	UPI00000DEF8D status=active	8	8	8	1	8	8	8	748	748	0	7409700	8358400	7987500	7671600	7902900	7292600	6984500	7278100	6924700	8783200	8672000	7314400	AFLGVPIIQR;ALGIPTVMGADIQPSVLHR;ETAAIFDLYSHLLSDTR;FAEQFAALSDNYLK;GELLVDPEPVLLQEYQR;LAEPINLADAQK;LISEEIELSR;VANIYDSLHPAMLR
UPI00000DF17F	UPI00000DF17F	UPI00000DF17F status=active	7	7	7	1	7	7	7	657	657	0	6992700	7305300	6065100	6855400	6656800	6773900	7294400	7198100	8010400	7853600	8710700	7935200	EGLGGTLDLVER;FAASSDVFK;FDLAAVMGR;GLTYLHPEIPVEIR;TPWGSTIIYEAHVK;WWEEGDGNVR;YAQPLSTDEWQNGPK
UPI000013BC5B	UPI000013BC5B	UPI000013BC5B status=active	2	2	2	1	2	2	2	518	518	0.00052854	7011700	5847200	5145600	4907300	5743400	6065000	6486400	7487800	5629300	8282200	8750400	8380200	GELDEIIGIVR;HQSTLPLR
UPI00005F23FA;UPI00000DEC0E	UPI00005F23FA;UPI00000DEC0E	UPI00005F23FA status=active;UPI00000DEC0E status=active	2;1	2;1	2;1	2	2	2	2	62	62;89	0.00054437	5907800	5958100	7144100	5313500	4823200	5338500	5891600	6281100	6680200	8198600	8758200	8087500	DQSNLSPAQYLK;STQLDPTQLAIEFLR
UPI00018865BE	UPI00018865BE	UPI00018865BE status=active	7	7	7	1	7	7	7	252	252	0	6517300	7912800	6830900	6735400	7057000	7204200	6647700	6553600	8068200	8161800	8784600	9637100	ATIAPANSEYAR;GMQVALGTNAIR;LSDQACQEMDSK;LVNSQFTQR;QESEADDYSYDLLR;QSSMFDDHPASAER;VAAASAGGIVGSLSQSQLGDLGEK
UPI000013766D	UPI000013766D	UPI000013766D status=active	6	6	6	1	6	6	6	270	270	0	11886000	9796700	12400000	11756000	11184000	10375000	11213000	10646000	9948900	8745900	8796600	8388600	AAQCLLGENDFTSFR;DAAWTLGVNANLPGDIAVR;GVTHFYEPLDAER;HGPYVVVDIK;IALGIEYDGSK;SDQQQPPVYK
UPI00016DBD1C;UPI000013AC61	UPI00016DBD1C;UPI000013AC61	UPI00016DBD1C status=active;UPI000013AC61 status=active	5;5	5;5	5;5	2	5	5	5	268	268;293	0	5772200	6060100	5220800	6690600	6193100	6703800	6992500	5470600	6661400	8293000	8811400	7470700	EIVDYLLLSHLPK;FLDYCDPANVPR;GPVTLEQLAAAPWILR;HGLGISCLSR;IYASSTIGNYILPAVIAR
UPI00000D0A6D	UPI00000D0A6D	UPI00000D0A6D status=active	2	2	2	1	2	2	2	81	81	0.0010299	10399000	4435500	14208000	4033800	922430	12514000	5326200	300550	4614100	8563300	8821700	3692800	LMNNEEISEEAQHEMAAEAGINPVR;MNHDIPLK
UPI0001608922	UPI0001608922	UPI0001608922 status=active	5	5	5	1	5	5	5	490	490	0	4277800	4086700	3307900	3694200	3938200	4405500	4414800	4116200	3661800	8314600	8854900	8430700	HALPANEPR;LEFVPDGDFYR;LVQQWLDVLGIDKR;LVSDEWQR;SSLQILQGTFR
UPI0000191E15	UPI0000191E15	UPI0000191E15 status=active	2	2	2	1	2	2	2	383	383	0.0030675	7877700	7343900	9974700	9024200	8027300	9037600	6867200	6592900	11010000	8201800	8866200	6248400	FNMLASCGQGAGGLLLAGHTDTVPFDDGR;YFAETTALRPDCAIIGEPTSLQPVR
UPI00001A3ADC	UPI00001A3ADC	UPI00001A3ADC status=active	3	3	3	1	3	3	3	96	96	0	8767700	10526000	9411400	9643500	10998000	9870600	10476000	10510000	9195400	8465000	8892200	11320000	ASGLLELR;IAVEVAYALPEK;TDIDLTK
UPI000016824F	UPI000016824F	UPI000016824F status=active	4	4	4	1	4	4	4	179	179	0	9210800	10248000	10030000	8821600	8816000	9788400	9355500	8845300	7964600	8484600	8896000	8639600	AEGGVVAVFANNAPAFYAVTPAR;FAMYPDWQPDADFIR;LAELLALEEK;LARPGSDVALDDQLYQEPQAAPVAVPMGK
UPI0001FB8A5F;UPI0000F23D03	UPI0001FB8A5F;UPI0000F23D03	UPI0001FB8A5F status=active;UPI0000F23D03 status=active	7;7	7;7	7;7	2	7	7	7	502	502;512	0	3912900	2911500	3922900	4596900	1656900	4446500	5475300	4732600	5933000	8126400	8907400	5831100	EAGYPNGFSTTLWSSHNHSTAQK;EALNYAINRPALVK;EIGFHPVGTGPYELDTWNQTDFVK;SFYQGLFGLDK;TEAIDPTTVK;VLQFTQQQLAQVGIK;YISMNVTQKPFDNPK
UPI00000DEF48	UPI00000DEF48	UPI00000DEF48 status=active	7	7	7	1	7	7	7	236	236	0	8028200	8259100	8228000	7043200	7649600	7604200	8526100	8288500	8916600	8376800	8942600	8880100	ALNEGATITDEASALEYCGFHPQLVEGR;ITVVDGGEER;LLALSETSR;NAIAHTVDR;TGGILAAPVR;VTRPEDLALAEFYLTR;VVIAISPGDSR
UPI00000DEF33	UPI00000DEF33	UPI00000DEF33 status=active	6	6	6	1	6	6	6	373	373	0.005564	10309000	11842000	11810000	10120000	9391400	10626000	11322000	14856000	10075000	8605000	8993800	6949300	APEQVMQLIEHLR;FVDEYRAPEQVMQLIEHLR;GLGVIESSGVHLTPDYQR;IMEVCGGHTHAIFK;PAPQQVCDDPR;QGSLLQAK
UPI0000111F90	UPI0000111F90	UPI0000111F90 status=active	4	4	4	1	4	4	4	145	145	0	8621700	9343000	8292500	7674200	8066200	7593200	8388800	10363000	8110200	7979200	9048800	8510400	AEALYDYFVER;IFSDAEGK;MIALIQR;QQEMNTQTGR
UPI00000E4A98	UPI00000E4A98	UPI00000E4A98 status=active	3	3	3	1	3	3	3	272	272	0	5002700	6005500	5807500	5137600	5414300	5622700	6318300	6462100	5463900	8387900	9067300	10029000	EFLQSYQSPEVAK;EGATVAIPNDPTNLGR;GLLPTALDITDNPR
UPI00000E49FF	UPI00000E49FF	UPI00000E49FF status=active	4	4	4	1	4	4	4	113	113	0	12642000	13491000	14211000	8849500	14320000	9813200	12667000	16858000	15265000	8341300	9080900	5772400	ADAAFDNR;DKCEQSANINAYWEPNTLR;EQWNDTR;LVIESGDSAQSR
UPI00000DE8BC	UPI00000DE8BC	UPI00000DE8BC status=active	6	6	6	1	6	6	6	352	352	0	5097700	4661700	3772100	4575400	3802600	4940700	4746700	4776000	4275500	9242300	9085200	7148000	ELLPYLQR;IQASDVSLVLQPPQQTSIR;LEEPLQAALR;LVALLGIEPLLDR;TSLINAISGLTRPQK;VGYVFQDAR
UPI00000DE96D	UPI00000DE96D	UPI00000DE96D status=active	6	6	6	1	6	6	6	586	586	0	8416400	6940600	8281500	9194000	8451200	9874500	9509400	6616700	7287900	8880200	9101100	9257900	APEESEYLNLIADAAR;IEGFFAICQQR;IGQINALSVIEFPGHPR;ISCVVHIGDGEFTDIER;LQFALEQLLHTR;YTGEQETLPLSPQWILR
UPI00000DF2C4	UPI00000DF2C4	UPI00000DF2C4 status=active	7	7	7	1	7	7	7	355	355	0.00056306	8746200	9386200	8631600	9568800	8852800	9117900	8344900	9312600	9192900	9014200	9125700	8155900	DLITFVADRPGHDLR;DWLYVEDHAR;ELGWLPQETFESGMR;LTYAGNLMSLAPVAQSER;QVQDGSYQGER;SIDGPAAFIETNIVGTYTLLEAAR;VFTEYQPDCVMHLAAESHVDR
UPI00000BE9B0	UPI00000BE9B0	UPI00000BE9B0 status=active	2	2	2	1	2	2	2	162	162	0.00055249	7274100	6792700	7187700	7061000	7218100	8689600	8203500	7245500	8375200	8697800	9137400	7594200	QAVNCLAPMITLEK;SMLLLNLINK
UPI00000DEDB8	UPI00000DEDB8	UPI00000DEDB8 status=active	4	4	4	1	4	4	4	518	518	0	8367700	9095800	10037000	5820800	8292800	7673700	8916900	8637300	10543000	9088200	9144200	7807800	EQFYVVYQPVVDTQALR;FTLDYLK;LMNVNELTDMPVR;VTGLEVLLR
UPI00000B0A1D	UPI00000B0A1D	UPI00000B0A1D status=active	3	3	3	1	3	3	3	182	182	0	13282000	36995000	21903000	9317500	24469000	8677600	19914000	21094000	20354000	9658600	9195600	12550000	GEVVNAACAVDAGSVDQTVQLGQVR;TGAALALDGATFSSETTLNNGTNTIPFQAR;YFATGAATPGAANADATFK
UPI0000125BF2;UPI00019F33C1	UPI0000125BF2;UPI00019F33C1	UPI0000125BF2 status=active;UPI00019F33C1 status=active	2;1	2;1	2;1	2	2	2	2	125	125;83	0.00053191	9620300	11356000	9983600	8892600	8511400	9485600	10155000	10324000	12034000	8685200	9221500	9493600	APVQLLGR;LAVPTLIH
UPI00019F4AF9;UPI000037640A	UPI00019F4AF9	UPI00019F4AF9 status=active	4;1	4;1	4;1	2	4	4	4	496	496;490	0	12427000	13840000	13513000	13790000	13342000	14131000	13873000	12938000	12914000	10276000	9242800	12548000	LIGGYFDTDQR;NIPEAEDWKEK;STTTQNIPWYR;TMVDILYR
UPI00005EFD6B	UPI00005EFD6B	UPI00005EFD6B status=active	2	2	2	1	2	2	2	97	97	0.00052138	7048600	9373400	7884400	6838000	7029600	5668900	6287400	8070400	12353000	9476400	9254000	3081800	GITSIDLSR;LYNLPADVLPR
UPI00000DE8EF	UPI00000DE8EF	UPI00000DE8EF status=active	4	4	4	1	4	4	4	249	249	0	9296400	10835000	9889000	10394000	10313000	10985000	10199000	10567000	10452000	8198000	9299700	10392000	AELSDQEMLR;IVMYDAMTCQFR;NQLNAGCFAAK;VPLVSGAAIR
UPI00004980DD	UPI00004980DD	UPI00004980DD status=active	3	3	3	1	3	3	3	220	220	0	8086000	8589800	8379500	7097400	7857600	8684300	8792600	8209400	8162500	8678000	9381000	8642300	FEQDWLGAFGR;IDAQGGSGIQTVTDLHQLLK;LFAQVMATTAEGMVNDAR
UPI00000DF29C	UPI00000DF29C	UPI00000DF29C status=active	5	5	5	1	5	5	5	221	221	0	9592700	9828200	8463800	9145300	8848900	9235700	9949000	9823300	9179300	9029900	9381900	8241800	AYVTMFR;EQGVTMVQADAEHVYR;LNMLHYFPEK;LYEIIDIISK;VTTFTHLSQLPELWK
UPI00016088EE	UPI00016088EE	UPI00016088EE status=active	2	2	2	1	2	2	2	693	693	0.00054318	6388900	5623200	3950400	5251900	6085400	6385900	6174700	6387400	5981300	10867000	9399200	8370600	LLDAVPLSSLTGVGAALSNK;TPVTTVAIPDTR
UPI0001887601	UPI0001887601	UPI0001887601 status=active	3	3	3	1	3	3	3	432	432	0	7492200	6822400	6097400	6825900	7146200	6548000	7087400	6024600	6424500	9806200	9477700	9226900	AEMFPAQVR;PIGGWLFGR;QLDETSQQETR
UPI0000135A48;UPI000175DC33	UPI0000135A48;UPI000175DC33	UPI0000135A48 status=active;UPI000175DC33 status=active	2;1	2;1	2;1	2	2	2	2	72	72;67	0.00055494	12292000	13003000	14649000	9607200	10649000	8484500	9596200	8585300	8226200	8783600	9495100	8685600	ASQPSNIASQAEETPPPHY;MQDLSLEAR
UPI00000D0CDD;UPI0000DB2D85	UPI00000D0CDD;UPI0000DB2D85	UPI00000D0CDD status=active;UPI0000DB2D85 status=active	5;4	5;4	5;4	2	5	5	5	257	257;241	0	8721200	11319000	9133500	9012000	9650100	8078800	7689000	7841200	10825000	8916100	9516200	10072000	EIAEMLDVTR;LAMWQHLENVK;QALQLEER;QILAALIK;SATSAQRPYQEVGAMIR
UPI00000DF0CD	UPI00000DF0CD	UPI00000DF0CD status=active	3	3	3	1	3	3	3	111	111	0	6784200	7380900	6916400	6106800	7151300	7227300	7196800	7992400	7234500	8804900	9518100	9883000	FLDADIQNNPQK;LGDEQEDHTMNAFLR;SNAVLTTESK
UPI00000DEF58	UPI00000DEF58	UPI00000DEF58 status=active	4	4	4	1	4	4	4	223	223	0	11597000	13329000	12374000	11575000	11150000	10970000	12895000	13168000	11402000	8878300	9525000	7442800	EVSLFSILAK;GGYEVLSQALER;LQGCPVGCAWCDTK;VIALQPISQK
UPI000013A58B	UPI000013A58B	UPI000013A58B status=active	7	7	7	1	7	7	7	447	447	0	9375900	10127000	10683000	8868800	10261000	10741000	11007000	9706400	9361600	9637800	9670100	10248000	CLAIASEDVGNADPR;FYDLISALHK;SLSTEDIEQVLTQAMEDK;SNLSLDFSDNTFQPLAAR;TILFVDEVHR;YANADVER;YYFPTNR
UPI0002E0BF9A;UPI0002B8D4EE	UPI0002E0BF9A;UPI0002B8D4EE	UPI0002E0BF9A status=active;UPI0002B8D4EE status=active	2;2	2;2	2;2	2	2	2	2	193	193;256	0.00054201	9228900	7123400	7824600	9345700	6498300	8238200	10342000	9569700	7656700	9142400	9670300	11648000	FLALQTMGTETAR;LYGYLDGLVPR
UPI00005EFA2B;UPI00000DEC99	UPI00005EFA2B;UPI00000DEC99	UPI00005EFA2B status=active;UPI00000DEC99 status=active	3;2	3;2	3;2	2	3	3	3	188	188;190	0	7062700	8966700	6419800	5913700	8676200	7466500	7001000	7989200	7272900	8947300	9672000	8211400	ALALLSDEGLSLPGISVK;ANWQSIDELQDIASDLPR;LGLDITPLTADHISLR
UPI000013B386	UPI000013B386	UPI000013B386 status=active	8	8	8	1	8	8	8	157	157	0	8602700	9928400	9053000	8936000	9325400	9351300	8896400	8802100	11252000	8708600	9690400	9216800	AFLEAENPQR;AGLDYHEFTAVTR;GLPASILDALPAEQK;GTPAHSAVSYQDGDYLMFGPETR;IPMVPDSR;LCANTGFR;LHIIEPMGFAWDDKR;QLGYPGAVLRD
UPI000012BABE	UPI000012BABE	UPI000012BABE status=active	4	4	4	1	4	4	4	158	158	0	8839600	10833000	9634000	10657000	9264800	11895000	11158000	10728000	10765000	10129000	9707800	10999000	DYISIDSPMAR;IVGYDEIFGR;LKQELNYLWR;VTWAASLGDR
UPI00000DEB1E	UPI00000DEB1E	UPI00000DEB1E status=active	7	7	7	1	7	7	7	349	349	0	13058000	14636000	15248000	11587000	12559000	12808000	13247000	13850000	11240000	9142800	9718000	10808000	EEITAVLAAFKPQDQVVLR;GELQVNNLSEQYK;NIPLTVTVDK;TLTLLGENTEEGR;TLTLLGENTEEGREK;VAASGGYMMACVADK;VWVLDFK
UPI0000043A92	UPI0000043A92	UPI0000043A92 status=active	6	6	6	1	6	6	6	329	329	0	8113200	7498700	8379400	8042800	8742900	8215800	10580000	7696300	9036000	8463200	9722100	9457100	FAAQAIEANEK;LEENLAAADIVLSQK;LKTDVIDLLYQHR;LVTLLGELAAEK;QAIELIR;VDPDVPIEDVAGTVK
UPI0002328CE6	UPI0002328CE6	UPI0002328CE6 status=active	8	8	8	1	8	8	8	434	434	0	14136000	16858000	15357000	15260000	15256000	12448000	14489000	14568000	11746000	9736000	9746800	9156600	EMMNNSLIQNEYLTNLR;FDELTSNFR;LGDIAEFSYGK;LSFNDAPSR;NIEELAR;NSADFKPLPAEIR;NTSAGELIVVAR;SLFPSEFEETELGWVPK
UPI00019F33AC;UPI00000E47D6	UPI00019F33AC;UPI00000E47D6	UPI00019F33AC status=active;UPI00000E47D6 status=active	4;4	4;4	4;4	2	4	4	4	218	218;229	0	10983000	11829000	10677000	9849700	9883700	10463000	10517000	10684000	11872000	9353700	9754800	10289000	ENSMLPEAEQQR;GQGMQILATHLSDNAVDFR;LLFEGGYPVLAK;QNAGMYLR
UPI00019F48A8	UPI00019F48A8	UPI00019F48A8 status=active	3	3	3	1	3	3	3	130	130	0.00056275	22660000	21541000	24313000	21347000	24428000	23942000	25070000	25805000	24435000	8954600	9811000	12842000	DASGTINVDIDHKR;ISDDLYVFK;SLRDDTWVTLR
UPI0000673E2F	UPI0000673E2F	UPI0000673E2F status=active	11	11	11	1	11	11	11	376	376	0	11061000	10917000	11428000	10729000	9876200	10677000	11497000	11408000	12396000	9752100	9876100	9764400	AHNPYGDGQACSR;DPFFEAK;DQVMSSDTLR;DTTERPEAVTAGTVR;IVEEVTR;LLKDENEYQAMSR;MAPLVHALAK;MILVTGHR;SELAANYPFIDPDKK;TGDLYSPWPEEANR;TLTGHLAMYHFSPTETSR
UPI000B428EAF;UPI00001256AF;UPI0002A1A23E;UPI00019F360A;UPI0003341953;UPI0003341D3F	UPI000B428EAF;UPI00001256AF;UPI0002A1A23E;UPI00019F360A;UPI0003341953	UPI000B428EAF status=active;UPI00001256AF status=active;UPI0002A1A23E status=active;UPI00019F360A status=active;UPI0003341953 status=active	6;6;3;3;3;2	6;6;3;3;3;2	6;6;3;3;3;2	6	6	6	6	252	252;269;93;93;115;99	0	9227200	10429000	8830600	8514300	9133000	9667100	9278100	10821000	10309000	9429000	9892300	9698200	AAVELIQPGHR;AYGGALICDSTTPSVEPSVEDK;IDMIIVDEGIPADSLEGLR;IIVVTDSSK;MCEVAER;VILDSGTTTFEIAR
UPI0001608913	UPI0001608913	UPI0001608913 status=active	3	3	3	1	3	3	3	258	258	0	18335000	19899000	18530000	18418000	16810000	16172000	19089000	17886000	11852000	10884000	9929500	13222000	AFICLIK;GISHFITEHIAPFYER;SETKNELEDLLEK
UPI00000439E7	UPI00000439E7	UPI00000439E7 status=active	15	15	15	1	15	15	15	660	660	0	13088000	13565000	10736000	12009000	11320000	13381000	12462000	12917000	12452000	10386000	9998200	12696000	APTMGEMYNDSK;DLLQEGQSSGFR;DLPITLLGGTR;FDDLMLSNDALEFK;FYTNYWVPNPNLRPETNETQEYGFGLR;GTWQIDSAQSLSGLVR;GVLVLVDGVR;HVPGITLDGTGR;INAQNTGSSGEYR;IWGWDVMTK;LAPQGNDWLNADAK;NPQTVEASDSSNPMVDR;SSFEAPMMVSVIDTSAPENQTATSATDLLR;STLFADSFASHLLTYGGEYYR;VFGTGGTGDHSLGLGASAFGR
UPI00000B402C	UPI00000B402C	UPI00000B402C status=active	4	4	4	1	4	4	4	342	342	0	9282600	9964800	8747700	9334900	8928200	11010000	11161000	9027600	8742300	9254500	10008000	9470700	AIAMLASDPQHTK;FHLFTDYIDEDYLQR;QWSYATFFR;VSSAFIDIFPSLK
UPI00005EFA80	UPI00005EFA80	UPI00005EFA80 status=active	6	6	6	1	6	6	6	228	228	0	5077600	3805600	4948400	4772900	3326700	4456100	6339900	4487600	5939700	9569200	10022000	6708400	IVDSQAHLEPAAR;LVDWLQQR;TLAESLHDVDFTVATTAR;TMGFSELR;WVAHGSGDIIDNIK;YHYYATPVELVPLLEEK
UPI00018875A0	UPI00018875A0	UPI00018875A0 status=active	8	8	8	1	8	8	8	395	395	0	9341300	5880100	8996600	8728900	7433200	6635000	8013900	6164300	6568400	9310400	10022000	9321100	ASSLVFDSVEAK;DFTGSSGLFSFVLK;IVFLESPGSITMEVHDVPAIVAAVR;LDTQLVNAGR;LGVTTSWFDPLIGADIVK;VAEWLAEHPQVAR;YLVGHSDAMIGTAVCNAR;YTLGAVNSVIQR
UPI00000DF373	UPI00000DF373	UPI00000DF373 status=active	4	4	4	1	4	4	4	290	290	0	10971000	8888700	9222000	8868300	9709900	9518900	10100000	7728000	8638800	11009000	10023000	9823900	DLTDDELIDLFK;IMNVSLSGIPLGEWR;ITLVQGLNR;YISESGICSR
UPI00000DF188	UPI00000DF188	UPI00000DF188 status=active	5	5	5	1	5	5	5	231	231	0	12334000	13177000	11648000	12391000	11302000	9906700	10155000	10009000	11357000	9746900	10062000	7416700	DEQSVHQIAAER;EQVPAGEFQIMSAGTGIR;HSEYNPSSTER;QLVLSPDAR;VWIQVVK
UPI000012A600	UPI000012A600	UPI000012A600 status=active	6	6	4	1	6	6	4	300	300	0	22858000	25245000	25359000	21958000	21312000	22740000	21679000	24000000	26149000	9371900	10122000	11369000	ACQVACSEWNDIR;AYQSQDIIR;DFQEEVAK;LIDVTTCIGCK;TCPTGAIHFGTK;VVVGQEPACVK
UPI00001A9605	UPI00001A9605	UPI00001A9605 status=active	5	5	5	1	5	5	5	196	196	0	9490000	9341000	9425900	9477300	9097200	8340900	9433900	11314000	9876600	9721100	10142000	8604700	AYALQDQGYDTVEANHQLGFAADER;CDCGFQLEAALTQIAEEGR;DFTLCADMFK;NPNNEHYLDTK;VHSECLTGDALFSLR
UPI00005EF4B9	UPI00005EF4B9	UPI00005EF4B9 status=active	9	9	9	1	9	9	9	417	417	0	9358700	10239000	10149000	10106000	9639800	11167000	10924000	11128000	11343000	10103000	10197000	10776000	ATDALCNYDGPQGK;CGIIIANEK;HSGITLLMEDLNDGLR;ILAEEIER;LSETVIKPFYYQR;MNYVPEPEKIEAGVK;TELLTLLAGMLR;TFSLFGDK;VQETIAIIR
UPI00000DEF5E	UPI00000DEF5E	UPI00000DEF5E status=active	3	3	3	1	3	3	3	263	263	0	12408000	14963000	15718000	12386000	11878000	4841700	16719000	19407000	8573400	10066000	10238000	13456000	AQHSALDDIPR;FDFNDICAAISDK;FDFNDICAAISDKLER
UPI00000DEE21	UPI00000DEE21	UPI00000DEE21 status=active	3	3	3	1	3	3	3	161	161	0	11586000	12639000	11149000	11255000	11423000	11875000	11960000	10280000	10847000	9481200	10249000	11844000	GQFNWQMSPCNLK;MQVFIMR;VLVSPFLR
UPI000245E7AF;UPI00000B99B7	UPI000245E7AF;UPI00000B99B7	UPI000245E7AF status=active;UPI00000B99B7 status=active	11;11	11;11	11;11	2	11	11	11	540	540;546	0	10720000	10971000	10556000	10764000	11309000	11739000	10941000	11272000	10428000	10107000	10296000	11544000	EIDETGSSDWTQK;ELDFFEPSMK;IALLMIEK;IDCINYYPAEAK;ILLQHSELK;LDLNEFNK;LFGGADVSSCSFIFNK;LLPLINSCDKK;SGGGLLFIK;SYNVADPFSGDGR;YVDYFDCVITNPPWENIKPDSR
UPI0001608918	UPI0001608918	UPI0001608918 status=active	6	6	6	1	6	6	6	684	684	0	9587400	7965700	8462200	9769900	10103000	9319900	9063900	7799700	10327000	10307000	10332000	10774000	AVILNAGIK;FIQQNPGQLK;LEEFDNCR;LMYVALTR;QALSALPLPVNR;QVESSPLNPAQAR
UPI00000DF120	UPI00000DF120	UPI00000DF120 status=active	4	4	4	1	4	4	4	272	272	0	5205800	5053100	5274800	6505800	6856800	6831800	7175100	6462200	6555300	9925400	10363000	9203000	AALAGAVNTLK;GANVTVPFKEEAFAR;ILLIGAGGASR;LLGDNTDGIGLLSDLER
UPI00016088DA	UPI00016088DA	UPI00016088DA status=active	4	4	4	1	4	4	4	274	274	0	8612600	8019900	8605200	8203900	8933300	8276300	9846000	8528100	7364900	9945000	10435000	11787000	AFLAQLSEEQVTK;EVTLAYGGIR;GYSFDDEEHALGLR;LLTTMQQQGFVR
UPI000013A0F0	UPI000013A0F0	UPI000013A0F0 status=active	3	3	3	1	3	3	3	115	115	0	9654500	10416000	9866000	9258700	7889100	8345700	8559100	8906400	5807200	9672400	10456000	10976000	IYPWVCGR;YNPFADLK;YTEADQYGTTVIAGEDAQK
UPI0001887BD1;UPI00025136FA	UPI0001887BD1;UPI00025136FA	UPI0001887BD1 status=active;UPI00025136FA status=active	2;1	2;1	2;1	2	2	2	2	135	135;62	0.0010304	7000400	7668500	6897100	6381100	6628600	7578800	7806100	7567100	8258200	9685200	10470000	10050000	LFALADALK;LFEEMLK
UPI0000163A5C	UPI0000163A5C	UPI0000163A5C status=active	3	3	3	1	3	3	3	122	122	0	12087000	13390000	13962000	11685000	11369000	11368000	12364000	11748000	12268000	9842700	10509000	11360000	AAWINEAAFR;ANNTTGFTR;IGSEYHELSGR
UPI0000130181	UPI0000130181	UPI0000130181 status=active	2	2	2	1	2	2	2	133	133	0.0090589	5672500	5637800	6253000	5756000	6552600	8383900	8091400	6223700	7690100	9747500	10537000	9093600	GDMGDVQHFADDVIAQR;VTITLDDDLLETLDSLSQR
UPI0000E44F34	UPI0000E44F34	UPI0000E44F34 status=active	6	6	6	1	6	6	6	306	306	0	10094000	9190700	9946100	10527000	9846600	10251000	10432000	9928900	9594400	12114000	10598000	10178000	CIMMAPEQYMWLHR;FSTALLHPR;KGEVVWYAPDHDYGPR;MSGACLVPFVPR;NLELCFPEMSEQER;WTEVIGMEHIR
UPI00031A65D5;UPI00016A1C1E;UPI00000DF218	UPI00031A65D5;UPI00016A1C1E;UPI00000DF218	UPI00031A65D5 status=active;UPI00016A1C1E status=active;UPI00000DF218 status=active	6;6;6	6;6;6	6;6;6	3	6	6	6	393	393;419;427	0	8559100	9789200	8793800	9906800	11409000	9719000	9973400	8834100	9608100	10694000	10610000	11996000	ASLLAQLK;QGQAVNPQPWLGR;QIDEMNASIAK;SIQADIAAK;SLAAQLDAAFR;YGEQLQGELR
UPI000191E4C0	UPI000191E4C0	UPI000191E4C0 status=active	3	3	3	1	3	3	3	237	237	0	19238000	21726000	19907000	20345000	20161000	20295000	20368000	20254000	19072000	10820000	10612000	11935000	ASPTLTFTNINR;LITFFDK;VSELLSVPTK
UPI00000DEB9C	UPI00000DEB9C	UPI00000DEB9C status=active	5	5	5	1	5	5	5	511	511	0	22268000	25950000	21995000	27325000	25939000	25985000	20569000	20299000	21486000	11064000	10619000	12056000	ANTGVTLEPINSQNAPK;GMYVTAQK;NLLPAAFAK;TFFPDFSK;TFNIPGGK
UPI00000DE87C	UPI00000DE87C	UPI00000DE87C status=active	8	8	8	1	8	8	8	512	512	0	9007200	9620100	9720300	10688000	9793100	10292000	10133000	8246200	9714800	11680000	10632000	12156000	AFASLIER;DNFRPDTDYLLTISNDAWFGK;EVLTTNVTPTTGLTPYAR;IYYNATAPLMGK;SSLIIWPESAITDLEINQQPFLK;WDGDQLLNTLK;YDTYNTIITLGK;YIQWFTPQPEK
UPI00000DEB13	UPI00000DEB13	UPI00000DEB13 status=active	4	4	4	1	4	4	4	247	247	0	12070000	12754000	11290000	12314000	10603000	11139000	12135000	9689700	10361000	10972000	10650000	13106000	DTGNFFR;LTWANMR;MGVFASMR;SITAQSVYR
UPI0002A21B0A;UPI0001DC430B	UPI0002A21B0A;UPI0001DC430B	UPI0002A21B0A status=active;UPI0001DC430B status=active	6;6	6;6	6;6	2	6	6	6	239	239;244	0	13460000	10602000	11797000	13205000	12188000	12872000	11752000	11614000	11035000	10159000	10727000	11351000	AVFDGSEK;ESLFYFNLR;IIAGPVIATPPVQR;QAEEGEFETVMLSPR;QLPYLAQAWIENENQEK;TRPNEVWQDQLILNK
UPI00000DEEAC	UPI00000DEEAC	UPI00000DEEAC status=active	3	3	3	1	3	3	3	126	126	0	8691000	4611300	6853800	7205700	5294100	6331500	8538100	8052200	6708100	10260000	10729000	10416000	AILGLGTDIVEIAR;LWGEALK;VLSDNEWEIWK
UPI000013AC52	UPI000013AC52	UPI000013AC52 status=active	5	5	5	1	5	5	5	239	239	0	8342600	9332100	7872100	8234200	6612600	9099700	9370100	9187800	7821600	9990200	10758000	11779000	AFEEHAFDYLLKPIDEAR;DVAFVSSR;IYLLQMK;MSGVYVTSHEGK;VLIVDDEPLAR
UPI00001586B9	UPI00001586B9	UPI00001586B9 status=active	3	3	3	1	3	3	3	80	80	0	11308000	10313000	11168000	9562200	11001000	10465000	11725000	11140000	9985400	9952700	10759000	9338000	ALSELEQIVTR;KNEAPASFEK;LESGDLPLEEALNEFER
UPI0001608937	UPI0001608937	UPI0001608937 status=active	2	2	2	1	2	2	2	179	179	0.00055897	14115000	13180000	13299000	11197000	11892000	11786000	13032000	11776000	10661000	9988300	10797000	10488000	LLVDNNSEGEYAIIPASVADK;LTLQEQLLK
UPI00005EF740	UPI00005EF740	UPI00005EF740 status=active	2	2	2	1	2	2	2	90	90	0.00053248	6630600	6536800	15544000	6559300	8124600	7458500	8289000	8742700	8026900	12344000	10800000	9850200	LSTAVELGK;MNLDDIINSMTPEVYQR
UPI000245E98E;UPI0000043ADC	UPI000245E98E;UPI0000043ADC	UPI000245E98E status=active;UPI0000043ADC status=active	3;3	3;3	3;3	2	3	3	3	249	249;250	0	5236100	4876500	3928500	4552600	5090000	5680300	7431800	6724400	8092500	8910500	10814000	2726300	CDALMNMEAR;FESMVIDYLYHTELR;IISPFTYCDDGEHVGAFIR
UPI0001F65329;UPI0000001B60	UPI0001F65329;UPI0000001B60	UPI0001F65329 status=active;UPI0000001B60 status=active	6;6	6;6	6;6	2	6	6	6	403	403;425	0	12169000	12687000	12269000	11438000	11827000	12611000	12861000	12456000	11976000	11691000	10833000	13733000	DVQHVYLPYDLPDALNR;EVSSLLTDADYR;FPDAINLVR;IPLVIANAR;ITLIAAQNEEDGAR;LEQASGLITVTDATTLAK
UPI00000DE81F	UPI00000DE81F	UPI00000DE81F status=active	5	5	5	1	5	5	5	320	320	0	8986700	9171400	7813400	9984900	8907400	10043000	9756800	7748900	8883000	11283000	10844000	11769000	DYADNHDYINALANSVR;FGREPWLMPYTDETLK;GVGHIQVMCPGFAADCLETLEEIAEQNR;SIPGISFIR;TGILLANLGTPDAPTPEAVKR
UPI000013A679	UPI000013A679	UPI000013A679 status=active	6	6	6	1	6	6	6	265	265	0	14851000	15550000	15475000	13187000	13743000	12619000	12996000	14824000	12355000	10321000	10847000	10124000	ADTLAILR;DVAEYMAVLK;ELNKPVIVHTR;GVAVEELAQVTTDNFAR;QQESFIHHIQIGR;VTDCGGVLHCFTEDR
UPI00000DEA25	UPI00000DEA25	UPI00000DEA25 status=active	7	7	7	1	7	7	7	303	303	0	8324100	7811400	8547300	8583600	8162700	8848000	7994700	7760800	7984700	9720300	10852000	11638000	CGCGQYGCIENYLSGR;GAAFLHLTD;GSVGIGIPGMPETEDGTLYAANVPAASGKPLR;HLLPVAR;IALGVFDSGR;LPVDALTMMGLDFPLRR;SYITGEFGHMR
UPI0001633575	UPI0001633575	UPI0001633575 status=active	3	3	3	1	3	3	3	93	93	0	14079000	16152000	15638000	13203000	14342000	15076000	14908000	14403000	12331000	10729000	10862000	13804000	ESSEVYQIADLR;LVYQVIDEK;MTYELAFDRR
UPI00005EF5F3	UPI00005EF5F3	UPI00005EF5F3 status=active	3	3	3	1	3	3	3	140	140	0	13350000	14544000	14361000	14091000	14773000	13326000	13405000	14653000	16541000	10575000	10877000	12957000	EGAQVDLTANQLTLATAK;IAVTPEQLQHHR;MMISGSMCNR
UPI00000B8985;UPI00000DF221	UPI00000B8985;UPI00000DF221	UPI00000B8985 status=active;UPI00000DF221 status=active	5;5	5;5	5;5	2	5	5	5	340	340;352	0	9218600	8699600	9428200	7718000	8407900	10917000	11038000	10189000	8402900	10511000	10881000	8715800	DRNEMYLSVIPAADVIAAVDK;ELDHAGVGQNYVVIQPTAR;FSAVIDALHAR;IANFFYLIK;NSFTHLVPLQGGNVVESNLSVLTPLGLESLVK
UPI00000E4A52	UPI00000E4A52	UPI00000E4A52 status=active	15	15	15	1	15	15	15	1653	1653	0	9643700	10881000	10432000	9519100	10451000	9507300	8837500	8565300	8892100	10284000	10888000	9406200	AGEQGYSVPTDAINR;ALPGYGDGDIQATISGLALPGETVADQHK;DIQPSVGFASR;DNGGFALWDK;EAVSALPGFEFGDIAAENLSR;IWLGDYGSPLR;LLPDEQYSLLNTLSQQAFGER;LPALDLAEFNIAGAPGYSK;QFFMFGPR;VIVAAPVIAELNMPR;VKPESLPAFISQWEYR;VMAQAWTADDFGSNESK;WLSTQESNALFLAAR;YGADIYDIYGQVIEGQGR;YLQDPGMMSIPYADNLK
UPI00005EF688	UPI00005EF688	UPI00005EF688 status=active	3	3	3	1	3	3	3	143	143	0	9165500	8724100	9271000	9279900	9666600	10729000	9987700	9753500	9525500	10244000	10893000	12677000	AALAWAESVTEIAR;LDALAGWR;QPYYELSPAVYNALVQAK
UPI0000134644	UPI0000134644	UPI0000134644 status=active	6	6	6	1	6	6	6	296	296	0	10985000	10064000	9289000	9626000	9128500	9856700	11258000	11092000	10004000	11031000	10914000	10622000	LADYIICSPAPETPLLGR;LLGFSGFR;SALEDYFSQSEQVLPSELAFDEAPQDVVNK;TGAIVDFFSPGALK;TIMEGQSIVNVDEIHR;VFNITLR
UPI00005EF38D	UPI00005EF38D	UPI00005EF38D status=active	8	8	8	1	8	8	8	1455	1455	0	6184700	6570300	8011300	7222100	8085800	6803300	7376400	6157200	6514600	10864000	10929000	11065000	HAESETLLR;IALNDVQLLLAR;IEMEGMGR;LSLEALR;MAVVDQPNTVIK;MNYIGVQAQPSLR;TVCQTLPLHFPPVSLPDDSLPR;YPITLFNQDLAEQGGGK
UPI00000D00A8	UPI00000D00A8	UPI00000D00A8 status=active	4	4	4	1	4	4	4	156	156	0	14003000	9192900	12572000	12210000	12687000	10798000	11511000	8870300	9271100	10920000	10933000	10394000	ECGDQFLR;INNNIVLK;TDDILAILTEQQFR;VSMPEITAMMR
UPI0001C22CC3;UPI00000DEECA	UPI0001C22CC3;UPI00000DEECA	UPI0001C22CC3 status=active;UPI00000DEECA status=active	4;4	4;4	4;4	2	4	4	4	145	145;158	0	10616000	9469700	9663400	9198300	8515900	8107900	10546000	8918400	9657700	10131000	10952000	13289000	FTPLSQDACR;ILESTPGQMTAAVDVSK;LIELAFGR;NQLTSNQSILMSLVDGPFKK
UPI00000DEDF3	UPI00000DEDF3	UPI00000DEDF3 status=active	7	7	7	1	7	7	7	320	320	0	13696000	14699000	14235000	13411000	13607000	14464000	15053000	15554000	15791000	10690000	10958000	11244000	AAPLCNGDPDDLILK;AVVIKPTLTGSLDK;IAFLEEPCK;LADMPGEK;VGLYEAVR;WQIPMDAGVVLR;YVNPDYR
UPI00000DEF45	UPI00000DEF45	UPI00000DEF45 status=active	7	7	7	1	7	7	7	208	208	0	9648400	9080300	9843400	8575600	8725300	8287200	9529300	8437100	7357200	10516000	10975000	10718000	AQGIQDELVLNALAAVPR;AWDNIALPIGQGQTISQPYMVAR;EKFVDEAFEQK;FVDEAFEQK;GGEFIIDTVEAVR;NLDLHNVSTR;VQALLDQLR
UPI0000ED922F	UPI0000ED922F	UPI0000ED922F status=active	3	3	3	1	3	3	3	212	212	0	14277000	14533000	15085000	15227000	14646000	12944000	10086000	12435000	12501000	10164000	10987000	11441000	EVCSGDTGHAEAVR;ITTEIANATPFYYAEDDHQQYLHK;SAIYPLTPEQDAAAR
UPI0000DAD08D	UPI0000DAD08D	UPI0000DAD08D status=active	6	6	6	1	6	6	6	274	274	0	12775000	13015000	13008000	10753000	11297000	12435000	13235000	14013000	13778000	10402000	11019000	10596000	ATQACEASNQAASDHFVETTK;ELAPLLDYR;ILDHMGSTELAANLFR;MVVLGSGAQR;QQANTTHFDVGR;RQELADDEAFR
UPI0000043A17	UPI0000043A17	UPI0000043A17 status=active	4	4	4	1	4	4	4	409	409	0	9564800	9371600	8962600	7974900	8918800	9641400	10148000	9719700	10560000	10435000	11065000	12182000	ETMQYCMEQSLK;GATIYGEIVGFATNCDAAHITQPQR;LLAYENAVR;TTPSPFDENRDGLVIGEGAGTLILEELEHAK
UPI00000D07FB	UPI00000D07FB	UPI00000D07FB status=active	4	4	4	1	4	4	4	477	477	0	12400000	12573000	10908000	10810000	11218000	10591000	11229000	12084000	12641000	12779000	11068000	11378000	ETQDSETLDTADALEQK;LQINQHYASMCNNAR;LTSLLSEQGIMVAR;NDGDSQFIR
UPI000012A339	UPI000012A339	UPI000012A339 status=active	5	5	5	1	5	5	5	244	244	0	10185000	8772400	10290000	10133000	10189000	8812700	10424000	9145900	9344700	10166000	11079000	11536000	AMLGDVAAQVLLLQSR;DLDLEASAAAHPVR;EQQLLAEAR;SLNQANDIAADFGSK;SVEFFNQK
UPI00000DEE05	UPI00000DEE05	UPI00000DEE05 status=active	6	6	6	1	6	6	6	199	199	0	9435600	13029000	10763000	9943800	10462000	10960000	12786000	11477000	13287000	11840000	11109000	12397000	CLEELAAGNNEFLLAK;FGGNVNAER;IALLAMYHDASEVLTGDLPTPVK;LVDMVPEELQDIFAPLIDEHAYSDEEK;QADALCAYLK;YFNSQIAQEYK
UPI00000D08A2	UPI00000D08A2	UPI00000D08A2 status=active	3	3	3	1	3	3	3	188	188	0	9528000	12253000	11108000	9205900	10785000	9435300	10486000	11022000	12838000	10298000	11139000	10741000	AAGMDAVDVR;IAQAIIELNQADLDPHALAR;SMLLDSVEPLPLVEVVK
UPI0000167DB0	UPI0000167DB0	UPI0000167DB0 status=active	10	10	10	1	10	10	10	382	382	0	8422300	9116800	8390100	9081000	9748700	11019000	9942200	9283300	8931100	10937000	11161000	11238000	DADNLESAQQAK;DIQLWQVVFSR;DLNDQFDR;EHYDLGNDLFSR;FLAAWPEIADNYSER;IANELLSR;IVSVGMFEHVGPK;MLDPFMQYSCAYWK;NLKPEGIFLLHTIGSK;NYDTYFAVVDR
UPI000012E7CE	UPI000012E7CE	UPI000012E7CE status=active	4	4	4	1	4	4	4	399	399	0	9647400	12101000	9507200	11439000	10793000	11910000	11229000	10621000	11422000	11009000	11163000	12300000	LWLDEPLKVDSLSQQK;QGEVAILQTQGLTPR;VAPITTGDVVLQSAR;VMVPSASQFTPMGR
UPI0000165544	UPI0000165544	UPI0000165544 status=active	5	5	5	1	5	5	5	105	105	0	27068000	25755000	17844000	19629000	23393000	18226000	23895000	20423000	23833000	9729000	11252000	22657000	AEWSGEYISPYAEHGK;AEWSGEYISPYAEHGKK;HATNSELLCEAFLHAFTGQPLPDDADLR;ITVSIPLK;SDEIPEAAK
UPI0001DC5199;UPI0006662544	UPI0001DC5199;UPI0006662544	UPI0001DC5199 status=active;UPI0006662544 status=active	8;7	8;7	8;7	2	8	8	8	465	465;458	0	10272000	9919600	9671000	10272000	10204000	10886000	10473000	10010000	10915000	11197000	11256000	10939000	ALMPLGATYGEPSNDVLQSVMGVDPQPAVK;IPLSQLSDGLR;ITATGEWASGK;LALFPFIR;LDNSAFSR;LSLLNFR;TATWMLDK;TTVLDAVR
UPI00000DF43F	UPI00000DF43F	UPI00000DF43F status=active	5	5	5	1	5	5	5	154	154	0	8856700	10288000	9926700	7955300	8635900	10699000	11047000	10629000	10708000	10039000	11309000	9618100	AMEDQIINDLNDTR;FVQDLKDPSLIWR;LDELNAAQMQVVDLINVLVDGK;QGISLSGGDPLHPQNVPDILK;VNSGQPFTK
UPI0001DC5085;UPI000281D833	UPI0001DC5085;UPI000281D833	UPI0001DC5085 status=active;UPI000281D833 status=active	14;13	14;13	14;13	2	14	14	14	1300	1300;1281	0	10664000	9810200	9768800	10581000	10607000	11458000	11573000	10353000	9869400	11898000	11355000	11314000	AQGAVMATEK;FSDHVSDNTMVK;FSIFPGSGLFK;IDPEWVEPVAQHLIK;IIITSATIDPER;LLLLNIPSPIK;LPIEPISQASANQR;LTFTALQQR;LYSEDDFLSRPEFTDPEILR;NFVPAPNYAEAFLGR;TDYLNYLR;VENVQQAWQQWINK;VTPLELPLLDSLER;VTVYGLPIVAAR
UPI00000D0B62	UPI00000D0B62	UPI00000D0B62 status=active	4	4	4	1	4	4	4	140	140	0	8633700	9280500	8803200	6661800	8348200	8206300	7948000	7680900	8277200	11065000	11387000	12025000	EALLNQFNYGYR;ESGYLWPVVDAR;HALTFEQR;IGYQIFDAETGKR
UPI00005EF410	UPI00005EF410	UPI00005EF410 status=active	4	4	4	1	4	4	4	215	215	0	8398400	8702100	9527300	8845400	8882700	9116600	10421000	10069000	8554600	10607000	11394000	9468000	DSDPEVLLEAIR;ELDVLHELAQGLSNK;EMFGAEEDPFSVLTER;GMSGLDTLNALR
UPI00001327FB	UPI00001327FB	UPI00001327FB status=active	2	2	2	1	2	2	2	119	119	0.0025628	4737100	6499500	8809800	6854600	243010	8351900	9710700	7086100	7505400	12498000	11440000	10700000	IPQQGMVR;YVTSDTFTLR
UPI00005E3BDF	UPI00005E3BDF	UPI00005E3BDF status=active	5	5	5	1	5	5	5	243	243	0	28732000	31375000	29198000	30114000	37982000	34960000	41878000	43997000	48515000	10638000	11490000	11291000	IDGVFGDTAVVNEWLK;KYDAVISGMDITPER;LNNALAAIK;QMQAECTFTNHAFDSLIPSLK;VTDPQYFGTGLGIAVRPDNK
UPI0002ACF35A;UPI00000E4998	UPI0002ACF35A;UPI00000E4998	UPI0002ACF35A status=active;UPI00000E4998 status=active	6;6	6;6	5;5	2	6	6	5	1110	1110;1371	0	16061000	17408000	15109000	13455000	14410000	14004000	14949000	15317000	14580000	13594000	11551000	17155000	AGTSWQFDLLNNGETVLR;DFSPLIGR;DWSVTAR;FGLEFEK;YHLTEETFIEPQAELVYGAVSGK;YNVDNAVNANFR
UPI00000DF2FF	UPI00000DF2FF	UPI00000DF2FF status=active	2	2	2	1	2	2	2	258	258	0.00055556	8101500	12886000	10759000	14410000	7843200	15226000	15172000	13342000	19211000	13561000	11595000	12665000	NREEENDAEAESEKTEE;SVEDTQPLITHLIELR
UPI000013A2FB	UPI000013A2FB	UPI000013A2FB status=active	6	6	6	1	6	6	6	155	155	0	11447000	10859000	10399000	10414000	11179000	10632000	10032000	9432800	9325800	11223000	11595000	12743000	AAAEQSWSLSALTLPHPLVR;DVSLLIGGPEGLSPACK;ILDKEGEQMLAAAGK;LQLVAVGTK;MPDWVQTGFTEYLR;VLVAESLYR
UPI00000DF0CC;UPI00003763D0	UPI00000DF0CC	UPI00000DF0CC status=active	10;1	10;1	10;1	2	10	10	10	523	523;166	0	8375900	7854200	8878700	9156700	8532600	10216000	9731900	9424600	8586800	10343000	11616000	9690700	DAIHLLTPR;GSWIDESMVVLPEAPPLHTLPLATK;GTPYGLMAVPVIK;LLEEMEWYDNYLNMGK;LLTGTDDVQAIPVESASIVSLQDEK;SAIVEVLSPGQRPTK;VALLDIPANGEIIR;VPEPLPPLEGYTFEGYR;YGEVIGYAVR;YPNVDGVVGLNHLYGCGVAINAPAAVVPIR
UPI00000DEF4C	UPI00000DEF4C	UPI00000DEF4C status=active	8	8	8	1	8	8	8	570	570	0	7526300	7497900	8489700	7345500	7157000	6815100	6927700	5588700	5414100	11386000	11631000	10666000	EAGEGFGDFTVR;FEPIRPYEFTGR;FLPSFIDNIDNLMAK;HGVSDEHIVMR;ITANQNLIIAGVPESEK;LPGGVITTK;TGLLEIAK;VATTDEEPILGQTYLPR
UPI0000D509D0	UPI0000D509D0	UPI0000D509D0 status=active	6	6	6	1	6	6	6	392	392	0	15909000	16458000	15397000	15316000	13799000	13136000	15131000	14144000	12622000	11049000	11698000	12273000	AFLGLPVGGIR;LAAEELQLPTSTYR;LGVALATAESVVDAIER;SHVINMLDGDALR;VIVEGVVK;VMLLGSGELGK
UPI00000E47C6	UPI00000E47C6	UPI00000E47C6 status=active	3	3	3	1	3	3	3	461	461	0	9414900	11445000	10095000	12714000	11287000	8446000	10148000	8203800	5608100	10701000	11702000	11963000	ALQLQSMK;GAFTGAQTLR;IIMEVLEQQEGNR
UPI00000DF2FD	UPI00000DF2FD	UPI00000DF2FD status=active	9	9	9	1	9	9	9	546	546	0	10046000	9486800	9243000	9141800	9247700	9995200	9577500	10275000	10647000	11460000	11712000	10899000	ESANAIQLR;IYGIPVSDVATLEK;LALQELGPVWIK;MPELPELVYDSLR;TLIDELNLLR;VIRPDILPVIK;YIGIDCGIVGSLNK;YLAENFIAFFNR;YSLFWMPNR
UPI00005EFD75	UPI00005EFD75	UPI00005EFD75 status=active	2	2	2	1	2	2	2	81	81	0.00053305	12599000	10903000	10457000	8534100	10579000	10160000	11190000	9570500	9244500	10915000	11713000	10588000	ELVGTDATEVAADFPTVEALR;WALALEDGK
UPI0001E3240A;UPI00000DF28C	UPI0001E3240A;UPI00000DF28C	UPI0001E3240A status=active;UPI00000DF28C status=active	7;7	7;7	7;7	2	7	7	7	404	404;416	0	10613000	12741000	11629000	12305000	11620000	12264000	10618000	11156000	10386000	10838000	11765000	9601500	AAGDAPLSGTETTLPAPPR;ASQGAYVGVVTVHPK;NVGVAAPFGPVNVQK;PSGASFTGETIER;QITFAPR;VPELFIVELPKDEAGWK;VSNLDAMDITAPYTPGALR
UPI00000E4A23	UPI00000E4A23	UPI00000E4A23 status=active	11	11	11	1	11	11	11	617	617	0	10476000	10456000	10365000	10005000	10138000	9576500	9706400	10051000	9373000	11758000	11780000	12470000	AAENFDNVTR;DNTLPDLSDDRGWSFDISSLK;GAVIQLTPQTEAVR;GMNFTDVATQMTNK;LDVALLPLLSHQLSVK;LENVEIGTILK;MEGMNFQQMIQQAVER;MSLAGDFSGADIDADAFR;MSLTAQGASQPLVR;SEDAPVAPR;VVGGWNGESK
UPI00019F3895	UPI00019F3895	UPI00019F3895 status=active	2	2	2	1	2	2	2	222	222	0.00053648	11483000	13097000	11715000	11527000	12617000	13163000	13363000	12587000	13039000	10994000	11828000	14142000	LVPETWGAK;YCLGVTNPDSGIAEK
UPI000013AE13	UPI000013AE13	UPI000013AE13 status=active	2	2	2	1	2	2	2	183	183	0.00054555	16238000	17195000	18195000	14660000	15686000	17684000	17797000	17482000	17380000	10851000	11855000	11447000	LIQEQADASHYFSDEFQPLLNTEGPVK;TTLSEEDQALFR
UPI00000DEC86	UPI00000DEC86	UPI00000DEC86 status=active	3	3	3	1	3	3	3	218	218	0	5826400	4835800	5146200	4422600	4766900	5176800	6288300	5564000	4926700	11157000	11856000	10222000	GIAVFAPWR;GNSALWDEHGR;SSQGWQGDIIPLR
UPI00000DEDF8	UPI00000DEDF8	UPI00000DEDF8 status=active	3	3	3	1	3	3	3	153	153	0	12156000	14550000	11795000	11830000	11999000	10577000	10977000	13680000	10240000	11395000	11865000	8736700	IGQQLMSK;SDDELQPVVIGR;VIVSEALR
UPI0000137F04	UPI0000137F04	UPI0000137F04 status=active	5	5	5	1	5	5	5	218	218	0	15042000	17387000	16917000	15603000	15413000	16188000	16782000	16262000	16294000	11252000	11891000	13104000	GAAPQEVVSAIR;IIMLTVHTENPLPAK;VNEISEQLNLSPK;VVGEASCGEDAVK;YIASDIAQQMALSQIEPEKTESPFASLSER
UPI000013A0D9	UPI000013A0D9	UPI000013A0D9 status=active	4	4	4	1	4	4	4	91	91	0	16829000	17481000	15929000	14619000	18133000	14719000	16486000	16754000	15777000	11127000	11958000	10258000	AILQQIAAVR;EVSQSVDDTIELVR;GQIDALER;SLEGDAECR
UPI000187C06E	UPI000187C06E	UPI000187C06E status=active	3	3	3	1	3	3	3	386	386	0	7288200	6144000	6511000	6508100	5549000	7625600	9009400	8671800	8491700	11648000	11961000	11639000	LVLVESPSNPLLR;VLFVDQSDEQALR;YLQTQPLVK
UPI00000E47E5;UPI0002AD1506	UPI00000E47E5;UPI0002AD1506	UPI00000E47E5 status=active;UPI0002AD1506 status=active	9;8	9;8	9;8	2	9	9	9	316	316;301	0	8711700	8918800	9267500	9409600	9695200	11031000	10622000	9726400	9450400	11820000	12024000	11419000	AIFLMGPTASGK;ALEVFFISGK;DALAEMADITAAGR;IEQQAAEQGWESLHR;ILPVELISVDSALIYK;IPLLVGGTMLYFK;QLQEIDPVAAAR;TALAIELR;TLTELTQTSGDALPYQVHQFAIAPASR
UPI00000DF05C	UPI00000DF05C	UPI00000DF05C status=active	3	3	3	1	3	3	3	223	223	0	6620300	3946100	5852300	5741500	4627400	4830000	6616400	5358200	4281900	12611000	12048000	8401500	EFCDVALFIPR;IEFVEEFAELGK;TISWPVGLAGGFQGSLTGR
UPI00000E4A7B	UPI00000E4A7B	UPI00000E4A7B status=active	7	7	7	1	7	7	7	355	355	0	11243000	10891000	11322000	11523000	10395000	12184000	11418000	10159000	11278000	11465000	12049000	12405000	AAPAVVNVYNR;GLNTNSHNQLEIR;HVINDADQIIVALQDGR;INATGGLPTIPINPR;SLNPLSTPQFDSTDETPASYNLAVR;SNDGETPEGIGFAIPFQLATK;TLGSGVIMDQR
UPI00000DEF91	UPI00000DEF91	UPI00000DEF91 status=active	17	17	17	1	17	17	17	719	719	0	12074000	13525000	11886000	11737000	15487000	13467000	11225000	12474000	12261000	13999000	12155000	11673000	EHGVPELAVPR;ETLYESLLSAMYR;FANPYDFYR;GWYDTGDIVR;IEGAELTHFSR;ILEGYGVTECAPVVSINVPMAAK;IPAMMNYTAGVK;ITTTGSLMK;IVPELVYDR;IYDGAGFVAAK;LVEQGRPVVIFPEGR;LWHLPEQLTQVR;SGATVIPVR;TIADFTTNDR;WVYLEDLK;YSVEGER;YVVAGAEK
UPI0000112F0A;UPI00005EEE24	UPI0000112F0A;UPI00005EEE24	UPI0000112F0A status=active;UPI00005EEE24 status=active	5;4	5;4	5;4	2	5	5	5	108	108;98	0	10345000	13080000	12572000	11232000	11881000	12579000	13174000	12352000	12728000	11270000	12183000	12163000	AQQSPYSAAMAEQR;ELKNELGAGIATITR;IVEELLR;NELGAGIATITR;QWLEEVLLK
UPI000012B377	UPI000012B377	UPI000012B377 status=active	3	3	3	1	3	3	3	305	305	0	9433900	8557700	8087200	7559300	7643300	9122300	8250200	8967600	8590800	12622000	12207000	11182000	EIFSQLTEATR;NAFYLVCHDSQAELGK;SLEDFLGLK
UPI0000DACE7D	UPI0000DACE7D	UPI0000DACE7D status=active	4	4	4	1	4	4	4	213	213	0	14118000	15017000	14733000	13594000	13015000	13716000	17188000	15608000	15996000	11432000	12235000	10346000	AIAAVFHK;FTVLDALQLGYK;LIDWCQSR;TALDDWLR
UPI000012A2A6	UPI000012A2A6	UPI000012A2A6 status=active	4	4	4	1	4	4	4	204	204	0	17571000	17037000	17627000	17841000	14797000	17218000	17859000	14114000	16356000	12205000	12244000	13850000	EGMNNIIAAIEAAK;FVGSLTSDQQK;SLMDLYTFAQR;YILDGKDNNDIAEK
UPI00000DE940	UPI00000DE940	UPI00000DE940 status=active	11	11	11	1	11	11	11	573	573	0	9131700	9721500	10254000	10065000	9503600	10810000	10650000	9398900	9831600	11905000	12250000	11868000	ALLPYLALYK;AWDPQQGEILLNDSPIASLNEAALR;DNLLLASPGSSDEALAEILR;DNLLLASPGSSDEALAEILRR;DVQFTYPEQSQQALK;ITDLTDQKPEVTFPDTQTR;LLPLSPAGLAR;QTISVVPQR;STLLQLLTR;TQLENTEIQWLEAQR;VVADVDTLDHLYLR
UPI000013A35F	UPI000013A35F	UPI000013A35F status=active	2	2	2	1	2	2	2	377	377	0.00055127	9836500	7988100	8716700	8815900	8470200	9412900	9645700	10991000	7929500	11486000	12278000	11747000	GLVVIPVDFAEQMER;VGILLEQR
UPI000013BFAC	UPI000013BFAC	UPI000013BFAC status=active	3	3	3	1	3	3	3	260	260	0	8380300	7134200	7423300	9213000	8710000	11517000	10885000	11065000	8865400	11313000	12301000	10132000	AGLMLFNALVGKPEFR;HAPLLVR;MLLNALASLGHK
UPI000012FD07	UPI000012FD07	UPI000012FD07 status=active	9	9	9	1	9	9	9	406	406	0	12297000	12812000	13392000	13757000	12752000	13320000	12984000	11770000	12253000	12161000	12311000	13258000	AANKGDSLASEVIEYVGR;AISIVTETR;AMLNGILLQHLLEN;IQIAEQSQLAPASVTK;MTPGGQAQIGNVDLVK;NFHAIGVR;QLNSAAVYR;VLAEEHYPLPER;VTCFVGHDIR
UPI0000110880	UPI0000110880	UPI0000110880 status=active	2	2	2	1	2	2	2	203	203	0.00053533	17216000	17542000	17730000	15902000	13739000	14248000	16300000	15175000	16431000	11531000	12465000	13358000	EDAQLLYGFNNK;IARPDASSETLIR
UPI00000E4991	UPI00000E4991	UPI00000E4991 status=active	27	27	27	1	27	27	27	752	752	0	15462000	17744000	16526000	14866000	13376000	14733000	15916000	16391000	15531000	11697000	12630000	12636000	ASPCLSIPQSQWGHTLTR;DDKEFTWR;EALSYTPGVAVGTR;EGTVEPLPNGK;FATGSVDHTLLTGVDFMR;GFAADGQSQNNYLNGLK;GNTPAQVPK;GPVSVLYGK;LPTDFNEGAK;LQGNFYNDAVIDPYMLER;MRNDIDSWFGYAGSVAPSDIYNLDR;QTGLYVQDQAQWDK;QVVATATFR;QYEVGVK;QYVIDNEKLENFSVDTQLQSK;RLPTDFNEGAK;SDFDFGAHPNPSGPYR;SVYGYGMCSDPLYTK;TNNLMADPNGSLFSVEGGEIR;VGMAGSNVALHVNNLFDR;VGSYTVVDALVR;VLVTLGGR;VPQSISVVTAEEMALHQPK;YAIAPAFTWRPDDK;YDWADQSSFNR;YTGSSYGDPANSFK;YVPEDR…
UPI00000D08F3	UPI00000D08F3	UPI00000D08F3 status=active	11	11	11	1	11	11	11	720	720	0	14067000	14408000	15298000	13758000	14429000	14627000	15202000	15029000	13473000	12613000	12636000	13284000	DALSYLR;FGEGTIVNMEGSGEHSR;FIGELPEECVEEVR;LAYVGVTR;LQVAFQGQGIK;LTLTYAETR;MDVSYLLDSLNDKQR;MGTPMVENDSGYK;VMIVGDDDQSIYGWR;VYQAYQEACDR;WLVAAYAR
UPI00000DE748	UPI00000DE748	UPI00000DE748 status=active	4	4	4	1	4	4	4	304	304	0	10978000	9524600	10461000	10683000	9892800	11408000	11578000	10791000	11624000	11857000	12677000	12753000	AAEQLGQANSAVSR;AFIDFLSEHVK;LGVSLLNR;VLPVEMPFSAVYYSDR
UPI00000DEEB8	UPI00000DEEB8	UPI00000DEEB8 status=active	7	7	7	1	7	7	7	886	886	0	9218000	8011600	8232900	8772100	9940700	9113400	9313800	7833400	9371000	12931000	12696000	10044000	AVLGVLAWPGIAR;DDASSEHYVK;LATLSEETCQK;LLNTTAGMDPAWDAAIQR;LPFTPDLAVLCTNASR;SEVQGVMLYLR;TANEVQQAANAIFDR
UPI00005EEDAC	UPI00005EEDAC	UPI00005EEDAC status=active	10	10	10	1	10	10	10	390	390	0	63950000	70987000	67045000	40874000	63339000	43310000	55505000	55570000	51289000	11773000	12708000	10249000	ALQPVYDLLENCDVPISK;AVQAGIPLAR;GEILPGNDADLLVMTPELR;HPESLLAK;IEQVYAR;LTEAGVTSVVGLLGTDSISR;NVPLFEQALEFAR;SAAPDVYHLANMAAESR;TITGSVEKDVAIIDR;TPEVALSR
UPI000187BAFA;UPI00005EF820	UPI000187BAFA;UPI00005EF820	UPI000187BAFA status=active;UPI00005EF820 status=active	5;5	5;5	5;5	2	5	5	5	337	337;349	0	8918600	8192200	9295500	9327000	9328900	10140000	10132000	9925600	9849400	13670000	12769000	12781000	AASEEVINMLSQANPQTR;AQEELGYQPVLTLDEGIEK;LIDELNIDCR;MGAEFVPADLTELVSSQAK;VLVTGATSGLGR
UPI00005EEC3A;UPI000013B410	UPI00005EEC3A;UPI000013B410	UPI00005EEC3A status=active;UPI000013B410 status=active	5;5	5;5	5;5	2	5	5	5	313	313;329	0	11034000	10178000	12316000	10755000	11032000	10874000	11174000	11365000	10883000	12109000	12784000	12798000	EDAVEFFAK;FMAVHPDVQDK;GLGTLMAMTLESVAR;LGFVNQGEITTPTTTPIR;VPQTEEELER
UPI00000E4AB7	UPI00000E4AB7	UPI00000E4AB7 status=active	13	13	13	1	13	13	13	577	577	0	12696000	12835000	12583000	11910000	11840000	11474000	13061000	10804000	10652000	12475000	12784000	13784000	AFWDIDYNSGER;AQLSTIESDEVTPDRR;DLAELNR;GYFDSEFTK;LLDTRPAIGTVLNQGDYENFKK;LQVEGLSGQLEK;NPLEQYYLVQGGFK;SLTSIALR;TENTIETGVGYSTDVGPR;VLPLTGVVSPR;VTPGVPVLIGGTDVVLR;WESPVGPIK;YWDLSSGWQR
UPI00000DEBFC	UPI00000DEBFC	UPI00000DEBFC status=active	8	8	8	1	8	8	8	418	418	0	20883000	21898000	21783000	19423000	19365000	19995000	20487000	21816000	21053000	13125000	12810000	18048000	AENTVVTGAGWLK;ANDTLLAGGTMNNLGGEDSDTIVENGAIYR;EISPDFINVK;GEGAICLQTSAK;GYACGLLLENGGNLR;LGTDGLQLYSSGK;LQPDEDGIGATLQPA;LWLITDAATQVHLK
UPI00000DF0AC	UPI00000DF0AC	UPI00000DF0AC status=active	3	3	3	1	3	3	3	327	327	0	10647000	11857000	11231000	11576000	11081000	11729000	11816000	11609000	11730000	13077000	12847000	13723000	ALPLLVFVPSK;GLNIPQDISLISVNDIPTAR;VLNDDPTLNVK
UPI00005EFBBD	UPI00005EFBBD	UPI00005EFBBD status=active	4	4	4	1	4	4	4	225	225	0	12416000	11851000	11828000	9729900	11659000	11338000	12288000	12840000	15550000	12253000	12872000	9481100	FALPDTILTK;IVASLISPTSGTLLFEGEDVSTLKPEIYR;NIAELSGGEK;VITLQPHAGEMQEAR
UPI00000DF44B	UPI00000DF44B	UPI00000DF44B status=active	4	4	4	1	4	4	4	150	150	0	19001000	22680000	20433000	15772000	13049000	15915000	19126000	23392000	13352000	11917000	12882000	8588800	EAIEYIK;LFYLISEDTTEPGELR;MIVGNIHHLQSWLPEELR;TVILNEGDFVVFYPGEVHKPLCAVGAPAQVR
UPI00000DF21D	UPI00000DF21D	UPI00000DF21D status=active	10	10	10	1	10	10	10	348	348	0	11941000	9548500	12132000	12030000	11001000	12346000	12171000	11160000	12177000	13015000	12917000	13615000	AYVLPNSFK;DHEAGNEILAALNTEQQAWCR;MPEVNEAIPMPLGHGALEIGER;NLAGETQLDQAVILIAACK;SALVPFFAGIPHR;SYTCNQFSLSSERPMIGFCPGAEFGPAK;VLDKEAWPLMVER;VLEELNALLLQEEA;YGLLNDVR;YPQAIIDVMAPAWCR
UPI00000DEB55	UPI00000DEB55	UPI00000DEB55 status=active	15	15	15	1	15	15	15	1174	1174	0	13495000	14632000	13350000	13991000	13162000	13885000	13846000	14188000	13297000	12156000	12946000	13694000	AGGLTVSHLR;FYVINAAK;GTSANPDTYFQSR;HLLQALPDSVR;IPAELLTALK;LAGELTPFVLHVAAR;LLDQFADKIPAELLTALK;LLTQLYGDR;NIAEEIPIWK;NVWGDTPR;NWQALALAR;QTGCAMLCAASVQEAQDFALISHIATLK;VPFIHFFDGFR;VSEQPIR;YDFLAQMAGK
UPI0000DACD27	UPI0000DACD27	UPI0000DACD27 status=active	9	9	9	1	9	9	9	289	289	0	12091000	13879000	13857000	12645000	12376000	11617000	12266000	11610000	11552000	12331000	12964000	13326000	AIGVSNFYPHVLANFCETVR;ALEDAYEEGKLK;DYFSAWR;EMAQISSLDLGYVGESVK;LIDTAAVYGNEDAVGEAVR;MPMMGFGVFQVTDKDVCK;SGLEYFDLYLLHQAMR;SISQVILR;YYNVQPEAWAPLGGGR
UPI0000219471	UPI0000219471	UPI0000219471 status=active	6	6	6	1	6	6	6	350	350	0	12195000	13692000	13288000	13404000	14753000	12712000	12406000	14641000	13753000	11995000	13012000	11773000	EILTNDVSDNSGLGQHTTTAAR;EKPDYDDNLFGEPDEGIVISR;GIVEAVHER;HDTDPGCAIR;ISIFAGQSGVGK;SSLLNALLGLQK
UPI00000DEBDC	UPI00000DEBDC	UPI00000DEBDC status=active	7	7	7	1	7	7	7	390	390	0	12325000	12481000	12108000	12185000	11933000	12314000	12735000	12682000	11614000	12948000	13076000	14441000	GDWALLTSGSK;GVAGLINAIR;HGTWCTQWDYVADR;IAIMPGYTYGEEGR;IMLLCSPQNPTGK;SFNIPALTGAYGIIENSSSR;TVMPVALEK
UPI00001B5C40;UPI000170F199	UPI00001B5C40;UPI000170F199	UPI00001B5C40 status=active;UPI000170F199 status=active	12;11	12;11	12;11	2	12	12	12	847	847;837	0	12803000	13744000	13500000	13943000	17327000	14706000	12226000	13537000	12990000	12963000	13146000	13562000	ASGMDTLYAR;HFDVYILSDSYNPDICVAEQK;HVEQALNETPEK;LFLIPEEYSPPQVLVDTDR;LMEANPNAGIIQSSPK;LNPLALR;LVLLSDPVTMAR;SGNIDDFCR;SSMFPDPWR;TTEYIDAMPIAASEK;YSISASTVGDEPLNPEHR;YSSWVSYYEGIK
UPI0001E32342	UPI0001E32342	UPI0001E32342 status=active	5	5	5	1	5	5	5	765	765	0	23363000	25438000	26134000	20963000	21016000	22505000	25678000	23545000	26564000	15586000	13177000	19522000	DGSVIGAANNK;LGDESVNASIDGAAFR;SYWEGNAYTFNSGDK;VGAGVQADITK;VGYDFAVGNATVKPYLNLAALNEFSDGNK
UPI00019F393B;UPI00000DF183	UPI00019F393B;UPI00000DF183	UPI00019F393B status=active;UPI00000DF183 status=active	4;4	4;4	4;4	2	4	4	4	400	400;431	0	8853300	8434200	8792300	8418700	8420600	8215100	8705600	8720400	10403000	12417000	13180000	11036000	AGLWILTR;FTVGNAMAR;GHSLALAVDK;LPDVPGLMYDR
UPI00019F33B3	UPI00019F33B3	UPI00019F33B3 status=active	12	12	12	1	12	12	12	608	608	0	14084000	14735000	14864000	15229000	14540000	16030000	15711000	15609000	14767000	13141000	13210000	14048000	AWNFPGECNVFFDK;ESVLSFSEGVNSICGASDTGK;FYEYLSK;ICDGDVNSIINSATAEIVK;ITTTIFTNNPK;LALIQEGEIQKK;LEQTIMLQR;LLLTGVDDASIK;NFLASQQDELNNLLLER;SDILSQFSR;SVDLFIR;VASDFVIDGKPR
UPI000188750F	UPI000188750F	UPI000188750F status=active	3	3	3	1	3	3	3	321	321	0	12385000	12632000	11601000	11525000	12169000	11281000	11894000	10002000	8903600	12824000	13239000	12169000	NALDCALWDLAAR;TGGLTEALALATEAR;VVVVELEEEGIKGTGECTPYPR
UPI0002B8D300	UPI0002B8D300	UPI0002B8D300 status=active	12	12	12	1	12	12	12	714	714	0	10024000	9842700	9967100	10186000	9445700	10198000	9523600	9798400	10495000	12619000	13318000	13503000	AFGELAMTPQSQALR;CLDEQVIR;FSAPANVVSSILNDDRK;GFYLYGQK;IIPVLEAAYGER;ILAPYINEAIR;ILDVIETGLAQGTSSGYDAEAR;LATQYGSR;LSAPQVAER;NIFFASTEVK;TAQEAEALAR;YIDSLGAGEVVAIMQR
UPI000003EB43	UPI000003EB43	UPI000003EB43 status=active	5	5	5	1	5	5	5	328	328	0	9222300	10843000	9787500	7656500	10187000	12530000	11170000	9387700	8065000	13308000	13371000	15114000	DGPMFVDLDDAR;NFPWLTGEDYWLR;QFEADNIDQMEAVGR;QTATFIEQAK;VYQFQDEDR
UPI00000DE955	UPI00000DE955	UPI00000DE955 status=active	7	7	7	1	7	7	7	297	297	0	11274000	11701000	12055000	11304000	10790000	11168000	11877000	12605000	13371000	13239000	13404000	12935000	ADTALWALYDSQGNPMPLMAR;AELSHLLGEK;APVAESFIWR;GCVGAVDNTQENFWPSWYR;GVSVEAPAR;LMDNSLAEDLLWSYLQR;MPTIYGVMTHEEHPGPDVLLLER
UPI00000DF055	UPI00000DF055	UPI00000DF055 status=active	5	5	5	1	5	5	5	675	675	0	6977000	6901600	8683300	9436500	7974900	11262000	8921800	8840600	9065700	13645000	13518000	13413000	AGNAALADQAR;HPQSALLSAR;IILVPGQVEDDASIK;LIAENVSPQSLLR;LQPITVEEAAEYLIQTPR
REV_UPI000012A9FA;REV_UPI0000167DBB	REV_UPI000012A9FA;REV_UPI0000167DBB	UPI000012A9FA status=active;UPI0000167DBB status=active	0;0	0;0	0;0	2	3	3	3	-1	-1;-1	0.00056786	13007000	12648000	12444000	12986000	10249000	18344000	11527000	17827000	13463000	14302000	13561000	12743000	ESLAQLTGVK;SDLSALMGDQK;VLDLAAVK		+
UPI00019F3588	UPI00019F3588	UPI00019F3588 status=active	6	6	6	1	6	6	6	286	286	0	13141000	13541000	10576000	11207000	12057000	11996000	11263000	12877000	13604000	12950000	13567000	14300000	ETVPDER;GQSEDLGLR;IEEGLFR;KPIIYDVETLR;NLLTLLNLEK;QVFGGQVVGQALYAAK
UPI0001608924;UPI00000E49B1	UPI0001608924;UPI00000E49B1	UPI0001608924 status=active;UPI00000E49B1 status=active	8;8	8;8	8;8	2	8	8	8	248	248;268	0	12967000	14109000	12166000	12326000	12633000	13456000	14598000	14162000	10662000	13389000	13585000	13032000	EIYAPAGR;ENTLQQAVGLPDQK;LMDDLGANVTPAIYYMSK;LSVPANVSTEQMK;QFWQQAR;TLLVGVIKPESPATAAAILASK;TWQQYEASGGK;YQDMGVTIYLTPDGK
UPI00000B4899	UPI00000B4899	UPI00000B4899 status=active	5	5	5	1	5	5	5	230	230	0	16835000	15821000	16963000	16038000	14003000	15229000	15445000	13814000	13556000	12516000	13615000	12531000	GDYYQNLIVETDR;GFSFYYK;HLGIANEIK;LHALNMLSGDPHR;SAGLTFPNDFYFLAER
UPI00000DE7FB	UPI00000DE7FB	UPI00000DE7FB status=active	5	5	5	1	5	5	5	324	324	0	12348000	12494000	11067000	12364000	10998000	12575000	11745000	11899000	12603000	12660000	13686000	12637000	EEEREMLPLCYQEGVAVIPWSPLAR;LGMDYVDILQIHR;MQYNPLGK;PGIAAPIIGTSR;YIGASSMHASQFAQALELQK
UPI00000DEC98	UPI00000DEC98	UPI00000DEC98 status=active	7	7	7	1	7	7	7	248	248	0	13983000	12252000	12262000	13349000	13590000	13444000	13270000	12979000	12934000	12646000	13695000	15142000	EGGLTPSLGVLK;GGDFCYSDGEFAAILEDVR;IMAAAGPLAVTFHR;IMELIAHR;NQGLSMSSDAHADEYSR;SDALQGLSK;YVVDGAAVAEMK
UPI0000165486	UPI0000165486	UPI0000165486 status=active	4	4	4	1	4	4	4	182	182	0	19855000	19355000	20464000	19373000	19927000	17657000	19344000	16977000	16482000	14356000	13746000	16743000	EIIISALR;EWMAELGK;EWMAELGKR;SSVAVSWIGK
UPI00000DEE23	UPI00000DEE23	UPI00000DEE23 status=active	10	10	10	1	10	10	10	436	436	0	11442000	7197700	8966900	9650400	8963600	9068800	10664000	9912700	8157200	13750000	13941000	14432000	AGIAGGADSSSVLPIGVSK;ELGLVPLGYLR;GNSSLADYAK;GQVLPLVTR;HGTVTAANSTPLTDGAAAVILMTESR;IAIVSGLR;MGDTAEQMAK;MVVGELLAR;QATAFHGIPAVDLGK;SEIPAEVIEQLVFGQVVQMPEAPNIAR
UPI00000DEB00;UPI00000DEB8C	UPI00000DEB00	UPI00000DEB00 status=active	13;3	13;3	13;3	2	13	13	13	512	512;514	0	25937000	20644000	23029000	25674000	26329000	24186000	24497000	20342000	19028000	13739000	14025000	15249000	AASTENEKDLYQR;ALEEVGLTEAQAQEMYR;DKNFDNIQK;EEDGIVLIDQDK;FNLFNSR;IEAGQPTICSETCVGR;IPVQYLANLLTAGDTKPVLR;LALPLHPEYR;LCEHCLNPACVATCPSGAIYK;RIDAIDVTSK;VIEQAIK;VIEQAIKDGIPLSVIEAAQQSPVYK;YLAIANYEDR
UPI0000DB2BFF	UPI0000DB2BFF	UPI0000DB2BFF status=active	4	4	4	1	4	4	4	223	223	0	25463000	23290000	27657000	28745000	23289000	22800000	22717000	26247000	27539000	13924000	14071000	15092000	LMGGGAGFAQQPLFSSK;NYGAAQPGR;SAECTTAYNNALK;SDETVSLYQNADDCSAANPGK
UPI00018874BE;UPI00000DEB29	UPI00018874BE;UPI00000DEB29	UPI00018874BE status=active;UPI00000DEB29 status=active	2;2	2;2	2;2	2	2	2	2	108	108;109	0.00054289	17910000	21390000	21524000	16975000	17724000	16489000	16819000	18744000	19849000	13098000	14072000	12526000	DGIIEIQGDKR;LVYSTETGR
UPI00000DF443	UPI00000DF443	UPI00000DF443 status=active	6	6	6	1	6	6	6	315	315	0	11580000	10693000	11000000	11671000	11470000	11085000	12660000	11954000	11243000	13064000	14154000	14449000	FLHPEIVTVDPGYAEAGR;GFASVCYDDEGAIK;IDTLQLASVGNTPLMK;VITPETTALLCATDTLALGASK;VLNNESGVSQR;VVAIIVTR
UPI00000DE84E	UPI00000DE84E	UPI00000DE84E status=active	5	5	5	1	5	5	5	127	127	0.00056529	10417000	9537000	9253500	9803200	8525500	9171300	10943000	10452000	9941000	13643000	14270000	14942000	DLINDSWNLVVDGLAK;GVPFINLK;HWISVYPGEEISEALLR;IFMLSSELR;LRPDSTVNQ
UPI000218571D	UPI000218571D	UPI000218571D status=active	7	7	7	1	7	7	7	388	388	0	15081000	15136000	14664000	13345000	14480000	14208000	13497000	14672000	14603000	14109000	14320000	12984000	CAEAALFPGAAPITLIDGDR;DQTGTPQKPVDWSEPDLWISER;EGMSYCITDTGR;FLQDDEK;LYNLIDR;MQNTITRPYIDQLR;VITPLFPTYAQVK
UPI0000135555	UPI0000135555	UPI0000135555 status=active	3	3	3	1	3	3	3	268	268	0	12486000	11043000	16453000	5962300	12269000	12793000	12916000	19521000	14386000	13374000	14378000	16907000	ISQILDFPLR;LNTDLEPEQR;MIFQDPSTSLNPR
UPI000187BBD3;UPI00000DEBEA	UPI000187BBD3;UPI00000DEBEA	UPI000187BBD3 status=active;UPI00000DEBEA status=active	5;5	5;5	5;5	2	5	5	5	107	107;109	0	18306000	17966000	17983000	18515000	14814000	16580000	17555000	16863000	15587000	14932000	14413000	14619000	GEEATVYK;GEEATVYKR;IVLNNCQLQNPQR;MQTDTLEYQCDEKPLTVK;QEVSFVYDNQLLHLK
UPI0000127B9D	UPI0000127B9D	UPI0000127B9D status=active	7	7	7	1	7	7	7	486	486	0	9708500	9007700	10145000	10958000	10933000	11735000	12703000	11211000	10169000	13965000	14452000	14926000	AFFTELLAAGVK;GNQLQLMTESDDVMQALIR;HIFAEENSSVAAPLFK;IYQFEGGLLHTK;LMLDSAGSVAFFR;NAGIEVVEALK;QDAGVGQWIDLMAR
UPI0000136250	UPI0000136250	UPI0000136250 status=active	3	3	3	1	3	3	3	253	253	0	13553000	12973000	12639000	10109000	13134000	13122000	11645000	11518000	12484000	14533000	14519000	13940000	EFADVQVVAPDR;GNTLYWIGPPGGK;ILNINVPDLPLDQIK
UPI000018DBB0	UPI000018DBB0	UPI000018DBB0 status=active	3	3	3	1	3	3	3	274	274	0	14098000	17017000	16751000	13622000	14550000	14784000	15380000	16306000	15928000	13737000	14526000	14468000	IFNADGSEVAQCGNGAR;MVLTVTDDDLVR;VNMGEPNFEPSAVPFR
UPI00000B525E	UPI00000B525E	UPI00000B525E status=active	9	9	9	1	9	9	9	270	270	0	6636100	7419700	6305600	6768600	6819300	7289600	6847900	6978200	6395800	13927000	14558000	14427000	AWEEDWSDLPR;FEQNVSWSLGALNDDERER;GQNCQQDNSTWER;LTTIYGVDYSQGMLNVAAR;MAENCASPTDSYLQQLTSK;STLVADMR;TPDHWDQR;VYTTHLVSTSFVSPAIQR;WYQQQDAR
UPI000013A029	UPI000013A029	UPI000013A029 status=active	2	2	2	1	2	2	2	120	120	0.00054585	20062000	21278000	18319000	18264000	16863000	19270000	19763000	19547000	18321000	12968000	14562000	17506000	AGHEYTLWMDGEEVMVR;MDYEFLR
UPI0000137114	UPI0000137114	UPI0000137114 status=active	2	2	2	1	2	2	2	142	142	0.0040816	16305000	14115000	16937000	15152000	14956000	14291000	14279000	13893000	12461000	13503000	14566000	16568000	LPPEQVVAEVSSR;TVFLIGGAK
UPI0001608900;UPI000209CEC7;UPI00019F33CB;UPI00000E4A17	UPI0001608900;UPI000209CEC7;UPI00019F33CB;UPI00000E4A17	UPI0001608900 status=active;UPI000209CEC7 status=active;UPI00019F33CB status=active;UPI00000E4A17 status=active	7;7;7;7	7;7;7;7	7;7;7;7	4	7	7	7	310	310;315;328;352	0	15719000	19292000	18147000	18119000	18701000	20023000	18515000	16755000	20444000	13018000	14593000	16142000	ATCVFAEPQFRPAVVESVAR;DFEAQLASTEK;GYFVFHDAYGYFEK;LVELMPQSR;MGTLDPLGTNIK;QFGLTPLGHFTVNPEIQPGAQR;QVGNELAPLK
UPI000012E2D0	UPI000012E2D0	UPI000012E2D0 status=active	6	6	6	1	6	6	6	304	304	0	9514100	12298000	10078000	10445000	8577000	13941000	13769000	12188000	12986000	14584000	14641000	16578000	FAGTETERLEDLNSLAR;IENGILVLEDINEHPFR;LEDLNSLAR;LSIPLITGLDFGHEQR;LTDAGHQVNNVEVIAR;LTTPNTIVLSVR
UPI0000E44FF4;UPI00000DEC6C	UPI0000E44FF4;UPI00000DEC6C	UPI0000E44FF4 status=active;UPI00000DEC6C status=active	7;7	7;7	7;7	2	7	7	7	371	371;375	0	12447000	12821000	13534000	13502000	12217000	14175000	14970000	13216000	11913000	13229000	14664000	12590000	AFPAIALDTEFVR;AQALPEEALPQPMLNLMDMPGYR;DITNAWQLR;GELMAEALHNLLQEYPQ;ISAELLASR;TLLALVEK;YMPGSLGELDSLGLSGSEIR
UPI00000DEC53;UPI0002A19F96	UPI00000DEC53;UPI0002A19F96	UPI00000DEC53 status=active;UPI0002A19F96 status=active	3;2	3;2	3;2	2	3	3	3	338	338;322	0.0085729	18210000	18662000	18193000	20007000	17679000	19171000	19378000	14376000	16924000	15317000	14727000	19253000	SEQGYIPVSGHLQR;SIYVAYTGGTIGMQR;SYGVGNAPQNK
UPI00000DEC1F	UPI00000DEC1F	UPI00000DEC1F status=active	5	5	5	1	5	5	5	348	348	0	13618000	14961000	14358000	13977000	13811000	15044000	16374000	15321000	16321000	13670000	14830000	17316000	EMASALSCPVGFK;GLISDPDLNGSYR;IESLVTPAELALR;LASAVDTRF;YPVTPGVATHVTDSR
UPI0001887009	UPI0001887009	UPI0001887009 status=active	11	11	11	1	11	11	11	398	398	0	17227000	19200000	17905000	16851000	17755000	17372000	17320000	18049000	17962000	14355000	14887000	14456000	DLATMTPDQACR;FTDIAALNLSVLEK;GLEYIEAR;LFMDAVK;LSALTFAAPDYDRYPCLK;MMLQQQGSR;MVEQCLEFSPR;QLTILGSTGSIGCSTLDVVR;TPIAHTMAWPNR;YAVMDDEASAK;YQDGSVLAQLGEPDMR
UPI00000DF005	UPI00000DF005	UPI00000DF005 status=active	7	7	7	1	7	7	7	186	186	0	16530000	18167000	17908000	17663000	15417000	16253000	17201000	15837000	15354000	14534000	14914000	15313000	DIITSGQNSGEFK;GFLGFSYADLEK;ITDTLIQQR;LNITLHNVSSGVQR;STYENILR;TVLLPDELAVIVCSTLK;TYLDAFAGCAER
UPI0002185722	UPI0002185722	UPI0002185722 status=active	2	2	2	1	2	2	2	763	763	0.001032	490880	11881000	753320	666560	1109100	83167000	320000	38915000	82441000	56061000	14969000	22746000	NSGYQNYFVQGANLR;VEPLPESEYSAPLR
UPI00000DF126	UPI00000DF126	UPI00000DF126 status=active	3	3	3	1	3	3	3	429	429	0	17813000	20537000	18860000	20231000	19367000	20531000	18638000	18464000	14608000	15165000	14999000	15664000	AYPEQWQSIVEANNQRPPMWLR;DSWLALLDEAGMK;ILLDAPCSATGVIR
UPI00017BE898;UPI00000DF2B2	UPI00017BE898;UPI00000DF2B2	UPI00017BE898 status=active;UPI00000DF2B2 status=active	4;4	4;4	4;4	2	4	4	4	139	139;143	0	21882000	26956000	24973000	29133000	28134000	29172000	25069000	27361000	31858000	13922000	15049000	15490000	GTVLNSDISSVISR;LGHTDTLVVCDAGLPIPK;QQTAESQAVIR;YTTHEQFK
UPI00016088E8	UPI00016088E8	UPI00016088E8 status=active	12	12	12	1	12	12	12	365	365	0	13955000	14886000	14701000	15065000	14676000	15045000	13174000	11907000	15378000	14344000	15075000	15267000	AEIYAGALSDK;EDMSMQAIR;ELLEQNPSFVFFKPQSFAPVK;FNGQYELR;FTQPFSLVNQPDAVGAPINAGDFAEQINHIR;GASAVPLVGR;GQHFDIYQGIGPEAGHR;HWGETHSEAEVR;KEDMSMQAIR;LYGNQSNVYNAVQEWLR;QGEFQYPIYR;SIIPPGTTLLAEVPLLDNNGK
UPI00019F490B	UPI00019F490B	UPI00019F490B status=active	10	10	10	1	10	10	10	946	946	0	13893000	14573000	14230000	13782000	13915000	14686000	14560000	13736000	12980000	15001000	15198000	16254000	EIMTLPR;IAAADIAGTLPVMK;IMGDSDGVYANELR;LRPSGAAGMLVTSAEAFADYQK;NEAWTWEHQALVR;TSSGILYEVDAR;VAYLFLR;VLDQPTQDGFVYR;VPEDDEEQQLEALR;YIDFSVIQSLR
UPI00000DE70E	UPI00000DE70E	UPI00000DE70E status=active	3	3	3	1	3	3	3	183	183	0	14575000	14364000	14181000	14406000	15024000	16013000	15904000	15286000	12809000	13689000	15237000	17397000	DGEIVQYVPFDKR;MLLEQGWLVGAR;TDPGPAFDWAR
UPI00005EFB69	UPI00005EFB69	UPI00005EFB69 status=active	2	2	2	1	2	2	2	362	362	0.00052632	9365600	8381300	9582200	9140900	8597100	10094000	12962000	12411000	10468000	14764000	15297000	14922000	QTADILMPVK;YLQAFPVDFIK
UPI000245EABE;UPI0000DAD13B	UPI000245EABE;UPI0000DAD13B	UPI000245EABE status=active;UPI0000DAD13B status=active	5;5	5;5	5;5	2	5	5	5	510	510;515	0	12767000	12705000	14112000	13441000	14898000	13102000	12036000	9084800	10409000	17061000	15348000	14666000	AGEAAFQVCR;FSAEQLSQWLIPR;GMLATDLFSTLQR;LVIIGGDHGTAGAIR;MSPYDAACAGCVAHGAAADVLAAR
UPI000018338D	UPI000018338D	UPI000018338D status=active	9	9	9	1	9	9	9	291	291	0	24895000	25824000	26789000	27116000	25282000	24403000	25332000	24289000	24123000	14555000	15359000	16888000	AGQGDEQAQQLIHR;DALSALVSPLQAHAQR;DGSLLALNPHNLGGLLHFPLVK;ELPTPASQTPQALR;GIATAAQGELAGANAK;HDAGLLGAALLAQGEIL;LAAALIGADGQIR;TGCVEAIASGR;VAIASTGIIR
UPI00000DE6E7	UPI00000DE6E7	UPI00000DE6E7 status=active	5	5	5	1	5	5	5	273	273	0	10528000	6871700	9619200	8543900	8158200	6962400	10039000	11246000	7743100	14563000	15374000	9490500	FGQNFLNDQFVIDSIVSAINPQK;GQAMVEIGPGLAALTEPVGER;LDQLTVIELDR;LDQLTVIELDRDLAAR;LQTHPFLGPK
UPI000013769B	UPI000013769B	UPI000013769B status=active	11	11	11	1	11	11	11	314	314	0	12998000	12729000	13318000	13415000	13892000	16364000	14547000	11890000	10572000	14834000	15386000	12906000	AGHTGALDPLATGMLPICLGEATK;DINGVLLLDKPQGMSSNDALQK;EARPITVYELLFIR;FIGMGEIDDEGR;FSQYLLDSDKR;HEGNELELEIHCSK;LGCGAHVIYLR;MVTLEHLR;QGIEVPR;TDTSDADGQIVEERPVTFSAEQLAAALDTFR;TSGAPLEGLVR
UPI00000E47D5	UPI00000E47D5	UPI00000E47D5 status=active	13	13	13	1	13	13	13	702	702	0	14922000	16687000	16135000	15031000	15452000	16880000	16953000	15839000	14646000	16056000	15451000	15697000	EHGETSTTAQIR;ETLEIYSPLAHR;FHSIMDIYAFR;GADGVLITFAK;GLVIHHESCR;LQEAGIPCR;QAYLVAR;SDLFPDEIYVFTPEGR;SSGEPYITHPVAVACILAEMK;SVAELVEGVSK;TELEELGFEALYPNR;VIVNDSDTCYR;VYSAFIR
UPI00000DEDE8;UPI00005EF42F	UPI00000DEDE8;UPI00005EF42F	UPI00000DEDE8 status=active;UPI00005EF42F status=active	3;2	3;2	3;2	2	3	3	3	141	141;120	0	24312000	20299000	22531000	21447000	20123000	18629000	16728000	16615000	16309000	15233000	15472000	13308000	GVFPGQWALSGGGVEPGER;IEEALRR;TIVCPLIQNDGAYLLCK
UPI0000ED90F9	UPI0000ED90F9	UPI0000ED90F9 status=active	4	4	4	1	4	4	4	204	204	0	17992000	18014000	19703000	15557000	14645000	16405000	18273000	16325000	16282000	14813000	15557000	15049000	ESVLFGDSTLALR;FLDVFIEK;GIQFEMK;QTECEELLAWHLFPWSTR
UPI00000DF222	UPI00000DF222	UPI00000DF222 status=active	6	6	6	1	6	6	6	159	159	0	16416000	17615000	15536000	16093000	15820000	17796000	16759000	16810000	15201000	15685000	15580000	11357000	AIYPGTFDPITNGHIDIVTR;ATQMFDHVILAIAASPSK;AVADFEYEMQLAHMNR;EWSFISSSLVK;HLMPELESVFLMPSK;KPMFTLEER
UPI00000DE7F3	UPI00000DE7F3	UPI00000DE7F3 status=active	2	2	2	1	2	2	2	439	439	0.00055525	22297000	26497000	24986000	22391000	17756000	21577000	27308000	21647000	23979000	17299000	15794000	18412000	ASAFSDILPSWAQR;VGGGVDSLSTPIGK
UPI00000DE97A	UPI00000DE97A	UPI00000DE97A status=active	3	3	3	1	3	3	3	109	109	0	11863000	10587000	11470000	11525000	11947000	12590000	14228000	13166000	10963000	14524000	15809000	13716000	DFYLEFNTSPAIR;EIETDTEGYLK;MLIFEGK
UPI000191EBE4;UPI00000DF2BB	UPI000191EBE4;UPI00000DF2BB	UPI000191EBE4 status=active;UPI00000DF2BB status=active	10;10	10;10	10;10	2	10	10	10	514	514;515	0	9567900	9325000	11817000	11816000	11248000	11307000	11193000	10044000	10586000	16331000	15877000	16107000	ALIVMPTATADIK;APVYEAAQVTPLQK;AVAEPSGALALAGMK;GAYAMMAGLTEEQK;LNELGYDCHDETNNPAFR;LYSFEFPESPGALLR;NACIFVGVR;SVTEFNYR;VLAAFELGDHEPDFETR;YIAQHNIR
UPI0000042A94	UPI0000042A94	UPI0000042A94 status=active	10	10	10	1	10	10	10	202	202	0	16929000	20104000	19283000	16571000	17950000	18254000	17833000	18415000	21762000	15001000	15932000	14764000	DHISQTGMPPTR;DIGIMDGDLLAVHK;GVIEIVSGASR;IDDEVTVKR;KGVIEIVSGASR;LLQEEEEGLPLVGR;QQEVFDLIR;QQSFTIEGLAVGVIR;SPNAAEEHLK;VELLPENSEFKPIVVDLR
UPI000013C141	UPI000013C141	UPI000013C141 status=active	7	7	7	1	7	7	7	447	447	0	18390000	21371000	19541000	19602000	18744000	19373000	18825000	18510000	17449000	15747000	16031000	17925000	FEVVDIDNYR;FLVCNEDIDHIIGYVDSK;IDQLLVTR;IGMIAPEAVALR;LLADEGNINAQR;NTLIVPDTLTLSEALESFK;VLANQSLALNSGVQIR
UPI00000DEC0F	UPI00000DEC0F	UPI00000DEC0F status=active	3	3	3	1	3	3	3	136	136	0	12760000	13288000	18919000	14513000	13152000	12277000	15687000	14092000	15351000	16193000	16047000	15700000	FEHIGDDTLEATMPVDSR;GVCKPLHLGSR;VVGLEINANHVR
UPI0000043A29	UPI0000043A29	UPI0000043A29 status=active	3	3	3	1	3	3	3	352	352	0	11066000	9901300	9246300	9575900	10125000	9698700	8530200	7449200	9188700	13736000	16067000	11684000	AGFQVAER;ENIANAGFSDR;MYEQDTLSALDAITEAQR
UPI0001E32400	UPI0001E32400	UPI0001E32400 status=active	5	5	5	1	5	5	5	432	432	0	12984000	13807000	12272000	15317000	15380000	14919000	12615000	11834000	12481000	18391000	16092000	15742000	ASSEWFPAK;GAVGAAEAAMIPAGLK;MSVGQILR;QFWGIALPR;VYGFNLK
UPI00000DF351	UPI00000DF351	UPI00000DF351 status=active	7	7	7	1	7	7	7	321	321	0	13638000	13733000	13973000	13663000	13207000	14764000	14821000	11730000	12093000	15349000	16119000	15048000	DWGVDVFTVPGK;GYSLPEPIQLLNAEK;ILSQLDDGSVAVLPVIDSTNQYLLDR;LIIGDKEIFGISR;NTLAAMLIR;SGDACVAEYQHAGR;VKWPNDLYLQDR
UPI000012C3BC	UPI000012C3BC	UPI000012C3BC status=active	6	6	6	1	6	6	6	279	279	0	10804000	9331700	11174000	11241000	10729000	10583000	10748000	10355000	11069000	15673000	16148000	16287000	AAESLYLTQSAVSFR;LLPYAETLMSTWQAAR;LYQNQDVHTGLQFEAR;MDTELLK;QLDLLITTEAPK;QLENQLGVNLFTR
UPI00000DEBE5	UPI00000DEBE5	UPI00000DEBE5 status=active	4	4	4	1	4	4	4	500	500	0	22926000	25134000	24152000	34492000	39130000	34867000	19973000	16267000	20803000	18260000	16159000	19586000	ANPSSLLSTCYEK;MGDTLPMPTK;QYGSKPDFEPINYR;STANQKPTESVSLNAFK
UPI00000DEC95	UPI00000DEC95	UPI00000DEC95 status=active	10	10	10	1	10	10	10	323	323	0	13628000	14062000	15082000	15552000	13835000	15884000	16391000	15990000	16401000	16979000	16166000	15745000	AHLLPLGIEQLPALK;CGFVDIR;IADVSVTTTEEQR;LDLLHSVTAESEEPLSAGQIK;MIDFGNFYSLIAK;NVYFIPSALALK;QWSNAVEFLPEIKPYR;SPLEHLWQLK;TILDVGCGSGYHMWR;VMPHLSDLTGR
UPI00019F33AD	UPI00019F33AD	UPI00019F33AD status=active	6	6	6	1	6	6	6	569	569	0	13155000	13330000	14283000	15115000	13815000	14177000	14205000	13471000	12758000	16318000	16222000	18178000	DMAFNSPNSEWK;FSAPSHIVLENVTFGR;GILEATASVSQTPQR;NADGSWQVENLR;SLTDFFAPLR;SVDIALSSR
UPI00000DEF08	UPI00000DEF08	UPI00000DEF08 status=active	5	5	5	1	5	5	5	174	174	0	21915000	19230000	18545000	21945000	23267000	25383000	22240000	14824000	20260000	15656000	16235000	10523000	AGLPVAVNK;ALTTISPHDAQELIAR;DADEYLR;EQIIFHCQAGK;LAAIAAPAEIFLLEDGIDGWKK
UPI00000DF1B3	UPI00000DF1B3	UPI00000DF1B3 status=active	5	5	5	1	5	5	5	397	397	0	15688000	12672000	17260000	16701000	13305000	15792000	16185000	17436000	14214000	17243000	16301000	15010000	ENLLFTHR;FTQWDFIDLVNK;IAEQFGLNVLPTR;LQQLGQIPDVSLK;NTLAVHLPK
UPI000000E5EF	UPI000000E5EF	UPI000000E5EF status=active	6	6	6	1	6	6	6	470	470	0	13186000	13408000	12787000	13982000	11006000	12048000	13092000	11666000	13429000	15588000	16346000	16216000	IDVTAQQGTWER;LLPTEIMAGSPIR;MMSPNADWAPVLPIR;NVNGAMPFPEDR;QLSLAPGER;SLPIPNHYGVDDFPVIIQDK
UPI00000DE89C	UPI00000DE89C	UPI00000DE89C status=active	2	2	2	1	2	2	2	218	218	0.00055157	13346000	11923000	9859500	9351500	12254000	13221000	12809000	10411000	9905800	15216000	16385000	16322000	FIEIPVVYGGAAGPDLAVVAAHCGLSEK;WWEESEALEPESR
UPI000003EB2D	UPI000003EB2D	UPI000003EB2D status=active	6	6	6	1	6	6	6	231	231	0	22349000	24160000	21790000	20406000	21057000	22574000	22483000	24845000	24463000	15897000	16471000	18378000	FIAQQLGVSR;IGGITLDADLAPGEYRPLTEEEIASVV;LLPEHDVAYDGNPLAQQHGPR;MFAAVGNHVVELHR;TYLVTLESPVADDTAEQFAK;VTVDGEIVR
UPI00000DEF02	UPI00000DEF02	UPI00000DEF02 status=active	8	8	8	1	8	8	8	482	482	0	10450000	11366000	10874000	12407000	11353000	10494000	9930100	8983800	11253000	15503000	16510000	16784000	AGVPAGVFNVVTGSAGAVGNELTSNPLVR;GGNFFQPTILVDVPANAK;LMTLEQGKPLAEAK;LNDSNLFR;NAGQTCVCANR;NWFNLMMEHQDDLAR;QLMEQCAK;VEEHIADALEK
UPI00000DEC0B	UPI00000DEC0B	UPI00000DEC0B status=active	8	8	8	1	8	8	8	248	248	0.0055612	13665000	15833000	14157000	14583000	13767000	15386000	15512000	16987000	18643000	15535000	16514000	16653000	DLHVSVEDK;FDFQDLMEEK;GQETLDRFDFQDLMEEK;ILDYIKPDYVHVLYQGR;SFIIVTHYQR;SGDFTLVK;STLSATLAGR;VVADGVNSLR
UPI00000DF36C	UPI00000DF36C	UPI00000DF36C status=active	23	23	23	1	23	23	23	1227	1227	0	12267000	12204000	11923000	11091000	12195000	12867000	12987000	13388000	12559000	16460000	16531000	16665000	ATIWELLEVEK;AVEGLAPR;DAVEDVILNR;GITEFIEQDTEEAR;GMSVTEVER;GVVGLFPANR;IAECYVTAHPNAGLPNAFGEYDLDADTMAK;ILEDEVVGVEAQR;ILVLDGGMGTMIQSYR;LAEAFAEYLHER;LGVQEVEASIETLR;LLELAEK;LSGLEPLNIGEDSLFVNVGER;MFLPQVVK;NITFDQLVAAYR;QGFTIPLLIGGATTSK;QYVQELSR;TASISPDVNDPAFR;TDDTANTQQAEWR;TGFANYCLADFVAPK;TLSGQTTEAFYNSLR;YVAGVLGPTNR;YYAVAQIQR
UPI00000DEFA8	UPI00000DEFA8	UPI00000DEFA8 status=active	3	3	3	1	3	3	3	259	259	0	26610000	26571000	28246000	17671000	27852000	21965000	34587000	31600000	27827000	15326000	16568000	17896000	LLTEIIIKDPYR;SQAGLTVVTAAVAMTDHDGMR;YQDEAVWFAGGSK
UPI00000DEF20	UPI00000DEF20	UPI00000DEF20 status=active	8	8	8	1	8	8	8	259	259	0	26056000	25080000	25190000	23550000	22701000	22775000	28312000	25002000	26054000	16565000	16605000	15320000	AAFISDFQLGDFDR;GCDYQDVLNMLLFYASPK;GVDEIFGR;IIQINSK;MNQVAVVIGGGQTLGAFLCHGLAAEGYR;SPMFQSLLPQYATK;VAVVDIQSDK;VDLLVYSAGIAK
UPI000160890A	UPI000160890A	UPI000160890A status=active	6	6	6	1	6	6	6	556	556	0.0050633	20115000	21639000	17610000	26883000	19976000	20071000	17506000	19372000	15726000	16659000	16642000	15351000	DAFGEAQLAHR;HICIAPGSR;ISDYLPEQGQLFVGNSLVVR;LAEQAMQAVIAR;LILLTADRPPELIDCGANQAIR;LLQWQASCEPEEYWIVDDIEGR
UPI00000480CD	UPI00000480CD	UPI00000480CD status=active	2	2	2	1	2	2	2	158	158	0.00055772	12694000	15976000	13571000	13360000	13607000	16334000	15206000	16848000	18008000	15466000	16718000	14395000	AFLDMQDDNLPK;TSLVVPGLDTLR
UPI0001E323BF;UPI00000DF184	UPI0001E323BF;UPI00000DF184	UPI0001E323BF status=active;UPI00000DF184 status=active	14;14	14;14	14;14	2	14	14	14	698	698;699	0	12058000	12010000	11995000	11927000	11824000	13018000	11618000	12010000	11780000	16786000	16765000	16253000	DAELVAEWLR;DHGAGPTIIISPLLALMR;EGQWEAIDAVVNQR;FSDELVEACAEMVR;GNLPAGLQGSTGR;KSELADVESYITTK;LANQDFLETVLYPVADR;LAWLATVIPQFSK;LLQGGVDCLLISPER;LLVAENPSPVVYTEK;QAGCPTVYPLALASTSVK;QLPANTPILGTTATANNR;QVASGAFTQYGFK;SGIVYTLTTR
UPI00000E4A0C	UPI00000E4A0C	UPI00000E4A0C status=active	5	5	5	1	5	5	5	334	334	0	12291000	18794000	15478000	18096000	19591000	20603000	15408000	17167000	20496000	16544000	16896000	19428000	IPNPTWTPTAGIR;LPPVVPAGPNNPLGR;LVGQNQTYTVQEGDKNLQAIAR;PGTTITIPSQLLLPDAPR;QGIIVNLAELR
UPI000013A596	UPI000013A596	UPI000013A596 status=active	5	5	5	1	5	5	5	60	60	0	9249800	10635000	11670000	8341500	12464000	9210800	10192000	11123000	10216000	16959000	16926000	13754000	DGIPVLLETEAR;LDNLAFPLR;LDNLAFPLRDGIPVLLETEAR;LLEIIACPVCNGK;LWYNQEK
UPI00005EF996	UPI00005EF996	UPI00005EF996 status=active	7	7	7	1	7	7	7	366	366	0	16949000	19989000	17893000	17955000	16018000	19027000	19772000	22442000	18406000	15163000	16933000	13170000	AQNLNVHLIGR;IALDQDYIDER;ILYISCNPETLCK;MAAEEFTQAMNGVR;MTPEHLPTEQYEAQLAEK;MVQAYPR;NLETLSQTHK
UPI0000000D1B	UPI0000000D1B	UPI0000000D1B status=active	7	7	7	1	7	7	7	239	239	0	11554000	12433000	11565000	11044000	11654000	12503000	12927000	13910000	16026000	16476000	16988000	16338000	AEGQQLVNQAMGGILQDSINEMGAK;DFQQFGK;IIVQEMGESSK;SDGLTFHYK;SGGNPLQNVLGSLGGLQSSIQTEWK;VVTLEDSR;VVTLEDSRK
UPI00000DF0B1	UPI00000DF0B1	UPI00000DF0B1 status=active	9	9	9	1	9	9	9	378	378	0	25128000	26642000	26250000	25936000	24062000	24036000	25467000	24095000	25643000	17058000	17010000	19712000	CEFMINNALSGVEPFR;DIHTSTLELFEK;FLDSTADYPQQPGVVLIK;IFGNCTTIATNNK;LNGIDESSVK;LNVETNMPEALDR;TGLDIGAR;TLALLEQQLR;VLGPTTTTLAWK
UPI00000DE973	UPI00000DE973	UPI00000DE973 status=active	3	3	3	1	3	3	3	148	148	0	12783000	12503000	13564000	9277300	14458000	11290000	14032000	13053000	14266000	16543000	17054000	17640000	IAAIALWPVGR;LSLVPYGNEAIHVDELNPAGK;VVSVETAQAAR
UPI00000DF0BF	UPI00000DF0BF	UPI00000DF0BF status=active	7	7	7	1	7	7	7	298	298	0	15102000	13936000	14282000	12744000	12511000	13268000	14670000	14083000	13825000	16564000	17293000	18356000	ADIVIAPDMHFR;ALTLEALR;ERPVLTVQLLDK;GIAVADTAR;GSFAAAADELGR;VLLEAADKLTTDAEALAR;VPSALSYTMQK
UPI0000126B29	UPI0000126B29	UPI0000126B29 status=active	3	3	3	1	3	3	3	196	196	0	18378000	19692000	17716000	16703000	17839000	17213000	15893000	16672000	16662000	16961000	17312000	19806000	DILELADTVSELRPVK;TTAAFGTATR;VGVVQFIK
UPI00000DEFA2	UPI00000DEFA2	UPI00000DEFA2 status=active	7	7	7	1	7	7	7	310	310	0	25048000	27417000	27370000	20886000	24949000	21441000	21808000	23007000	24300000	16319000	17330000	16025000	EALITVLSK;ENEQWLDR;FIEEGHFAK;GASAVIDKDWASAR;LSLSDAER;VEAAASFAR;VVASPKPVDIIEK
UPI000012EFFE	UPI000012EFFE	UPI000012EFFE status=active	8	8	8	1	8	8	8	343	343	0	22741000	23312000	24924000	22768000	21910000	21176000	22563000	20039000	21872000	17540000	17388000	17554000	CVNLLERPTEGSVLVDGQELTTLSESELTK;FIQSTLHLDIPEDYQER;FNVNNNIISAQMDYAGGVK;LEFTGQSVDAPLLSETAR;SILELLK;TVFGNVALPLELDNTPKDEIK;VLLCDEATSALDPATTR;VTELLSLVGLGDK
UPI000013A993	UPI000013A993	UPI000013A993 status=active	6	6	6	1	6	6	6	71	71	0	26072000	24876000	26754000	21423000	15147000	23334000	28024000	29972000	26069000	16257000	17445000	19614000	ISSLESLEK;KISSLESLEK;LFDLGQVPK;LYDHLNYTLTDDQELINMYR;MTVQDYLLK;SVWHYVQ
UPI00001BDC9E	UPI00001BDC9E	UPI00001BDC9E status=active	10	10	10	1	10	10	10	231	231	0	17342000	19586000	19112000	18881000	17178000	16868000	17045000	18317000	20129000	16391000	17468000	16670000	GSSFTLSVVHLHEAEPK;HAPVVLNVSALEAPVNWSAMHK;IAQAPAFLK;LIDTPVR;LQLVENALTVQPLN;MGLPILTEGK;PAPAPQAPAQNTTPVTK;SNTPIELK;VIGVSGCK;VIHQALEDK
UPI00000DF0C6	UPI00000DF0C6	UPI00000DF0C6 status=active	6	6	6	1	6	6	6	312	312	0	21434000	18811000	19845000	22110000	20926000	21174000	23153000	19744000	20912000	16951000	17496000	18210000	AASVLVELAK;AQVSMYEAQLSSFLPAIR;ELGLTQPAVSK;LDFAIGTLSAEMK;NTGVTLTPAGQLLLSR;TQHLVVFQEVIR
UPI00000DF0B8	UPI00000DF0B8	UPI00000DF0B8 status=active	11	11	11	1	11	11	11	495	495	0	19344000	22431000	20088000	19632000	19246000	19559000	18694000	19312000	20089000	17065000	17523000	18449000	AGSSVVVDVLR;ETLGDIDPER;FALTDIAK;FGLECGGSDGLSGITANPMLGR;IATNSELAAK;LVTMVNDFK;NELWILPTVGCVNGIAR;QYFIAHDQPIYENPSPGNK;TMLQNMVR;TNLSDLDQYR;YQPDFQDLPAQAADR
UPI00005EEE48;UPI00015C4E8A;UPI0000136BF5	UPI00005EEE48;UPI00015C4E8A;UPI0000136BF5	UPI00005EEE48 status=active;UPI00015C4E8A status=active;UPI0000136BF5 status=active	7;7;7	7;7;7	7;7;7	3	7	7	7	197	197;207;208	0	17208000	19347000	19639000	18921000	18070000	14572000	14722000	15253000	16274000	16952000	17529000	19003000	AANAEPLLMQIR;DAQPFIADWMAK;GFQPQQTEQTLR;QILQDVK;TSVVNASISGDTSQQGLAR;WVLVELGGNDGLR;YNEAFSAIYPK
UPI0000130223	UPI0000130223	UPI0000130223 status=active	10	10	10	1	10	10	10	294	294	0	19103000	19495000	20339000	19521000	18710000	19387000	18322000	17752000	17348000	16654000	17660000	17292000	AQLLYER;DKLAQDDLLAFYQDDPNDPFR;GIALYYGGR;GVLYDSLGLR;KSEVLAVPLQPTLQQEVILAR;LAQDDLLAFYQDDPNDPFR;LAVANNVHNFVEHR;SEVLAVPLQPTLQQEVILAR;SLWLYLAEQK;YYLSLGDLDSATALFK
UPI00000DF2F7	UPI00000DF2F7	UPI00000DF2F7 status=active	9	9	9	1	9	9	9	324	324	0	10467000	12920000	12375000	10289000	10771000	11212000	12694000	11565000	11089000	16919000	17707000	16777000	ETAEEPAFQDALQK;GVDLSIGTWR;IGLGTVELTTLPSLGMVR;IGNSGTGAIWHLAAAALEDK;LNADPAAITVR;QIELVVPYAAGGGTDLVAR;TMPDVPTLK;TPQDVVDVLAK;YFDELLTR
UPI00005767E7	UPI00005767E7	UPI00005767E7 status=active	4	4	4	1	4	4	4	198	198	0	16873000	17826000	17226000	16317000	15004000	15037000	16949000	15852000	16205000	16860000	17721000	18302000	ILTGHALMFEQDR;INLILKDEK;WPLIAAQLQ;YRPTDDFDAR
UPI0001849EA6;UPI00000DED0E	UPI0001849EA6;UPI00000DED0E	UPI0001849EA6 status=active;UPI00000DED0E status=active	6;6	6;6	6;6	2	6	6	6	415	415;422	0	16575000	17465000	16110000	14505000	14499000	15165000	16155000	20428000	17600000	18118000	17724000	16074000	IQQIEQR;ITLLTNALTATR;QGNQALVAAACEVAER;SLTYLTGHLSPIAIEIGPQSVLK;TLFDEASQITER;YPAPVYAFDNR
UPI00000DEF3E	UPI00000DEF3E	UPI00000DEF3E status=active	2	2	2	1	2	2	2	258	258	0.00054348	12542000	43288000	12862000	9844700	13000000	13518000	11925000	12929000	12984000	24784000	17735000	22623000	AVFIDNLR;GLTEEGLGWFDAWR
UPI00000E4A65;UPI0000376408;UPI000260BB72	UPI00000E4A65;UPI0000376408;UPI000260BB72	UPI00000E4A65 status=active;UPI0000376408 status=active;UPI000260BB72 status=active	5;5;4	5;5;4	5;5;4	3	5	5	5	246	246;236;136	0	12107000	10469000	12216000	11080000	10834000	11792000	13726000	11727000	11465000	18707000	17790000	18863000	IDDKWALIPGIQTQWMSAGSQYNPYLK;ISYQATPDLNLALR;MSPVFTPYIEYDYLDK;NDQHQFDGYVTYK;TATENAFVLQYK
UPI00000DEB0C	UPI00000DEB0C	UPI00000DEB0C status=active	6	6	6	1	6	6	6	205	205	0	18546000	23046000	22165000	20375000	17494000	20089000	21089000	20340000	18680000	17200000	17822000	17319000	EALEVGSLTAIQER;LDQAGRPYNEGEQVVIGGNER;LFNQNSSLFDEIR;STALLQSSYNYQER;TICFCGR;TVVYTAEIDDR
UPI0000001701	UPI0000001701	UPI0000001701 status=active	4	4	4	1	4	4	4	444	444	0	51268000	57756000	54330000	60264000	62033000	56080000	54566000	48979000	68329000	17103000	17846000	23781000	AANDGNFPK;FEGVNIR;KGLLLAAVK;VYGEVDSNGIPK
UPI00005EF87D	UPI00005EF87D	UPI00005EF87D status=active	9	9	9	1	9	9	9	258	258	0	14623000	17601000	19046000	19332000	16948000	21477000	18956000	14410000	19998000	16993000	17901000	18369000	HQQAADNNMEFANYGPFELLQAR;IEQGVYLVGDK;IEQGVYLVGDKLPAER;LAMWQHLENTK;LMAIQEQAR;QLIESNIAEFAATQVTK;RLYQQLAADLK;TVDNWCDDHDQILK;YLFAENPVVHLDTATSGSK
UPI0000E44F38	UPI0000E44F38	UPI0000E44F38 status=active	6	6	6	1	6	6	6	307	307	0	12056000	9594100	10747000	12073000	10353000	10123000	11166000	10716000	9251500	18037000	17904000	15996000	ALPICDSWR;ETVQAVTDGALIDITDMR;FAPLYGELK;GQGVVNKPIPGWQSTLEQR;HFIECVQNQTVPQTAGEQAVLAQR;TQLATAASLR
UPI00000DEDDA	UPI00000DEDDA	UPI00000DEDDA status=active	5	5	5	1	5	5	5	240	240	0	21088000	17739000	19996000	19849000	17470000	18777000	20721000	19619000	21145000	16870000	18041000	17417000	EGATVTGLDMGFEPLQVAK;HMTGLHYNPITNTFK;LGPGVDVNYMLHTQNK;LGYIAER;VLDVGCGGGILAESMAR
UPI0000D50CFB	UPI0000D50CFB	UPI0000D50CFB status=active	5	5	5	1	5	5	5	289	289	0	13881000	14317000	14272000	13927000	13185000	13618000	12971000	12586000	12403000	17717000	18081000	17342000	EAVMDSVVR;GIPSLDESFVVIHFR;SMEDYINYITPQFSR;THLNFQR;VPTVDTSNPFAAK
UPI0000133730	UPI0000133730	UPI0000133730 status=active	10	10	10	1	10	10	10	360	360	0	18343000	22283000	20173000	18318000	18408000	21203000	22296000	23976000	22003000	16937000	18136000	17237000	AGTGGDEAALFAGDLFR;EMAQDELR;EYAQLSDVSR;HEEVQALLGDAQTIADQER;INLTLYR;ISGDGVYGR;ITHLPTGIVVECQDER;LDMLIEPIIQEHQADQLAALSEQE;NAFLEVR;TYNFPQGR
UPI00005EF3AC;UPI0000DACEDB	UPI00005EF3AC;UPI0000DACEDB	UPI00005EF3AC status=active;UPI0000DACEDB status=active	10;10	10;10	10;10	2	10	10	10	474	474;475	0	15152000	15652000	14556000	13787000	14433000	16869000	15891000	15941000	16841000	17814000	18142000	18359000	ACYALRPEGINWPENDDGLPSFR;ADLGDNAAVPVK;ALWQYAEEIV;CPVLAQANTLRPEDADR;IVLETEPR;LFDYLFTHR;NFPGTLDYAEQQR;NFYDPYAWSWQHDNSR;TCILGYNNVR;WDLLDVMR
UPI0002A2DC75;UPI0002AC6071	UPI0002A2DC75;UPI0002AC6071	UPI0002A2DC75 status=active;UPI0002AC6071 status=active	14;14	14;14	14;14	2	14	14	14	1087	1087;1091	0	23337000	25688000	23922000	23435000	23868000	22662000	21563000	22138000	21528000	17225000	18195000	19964000	AAEFVLR;AAYDVCCGSEALSQTER;AESIDIFDEDYLAR;AIRPAWFEVK;GLVVDYIGIK;HNLIQTISR;IDATNFEDIQQSVIEVK;NSGGVFLTTIHK;NYIGDDTIVPVTSR;QAPDGVVLTEQEQK;QFTTLPASDLYESNK;SYTMQFLTR;YPQYYAAR;YQPDGITEEEIQR
UPI0001F65CDC;UPI00005AA9A2	UPI0001F65CDC;UPI00005AA9A2	UPI0001F65CDC status=active;UPI00005AA9A2 status=active	12;12	12;12	12;12	2	12	12	12	347	347;390	0	25559000	27395000	24808000	24009000	22836000	23796000	23511000	23521000	23485000	17093000	18225000	19505000	EGDVLVTLDPTDAR;EISLAPVNK;ETQIANMR;IVSPMTGYVSR;LEDQPAVQQAATEVR;LIDDIVK;NAWLALER;QLEQYPLR;STPVAVSTAR;VPLGNANLIGR;VVGLDMGTGSAFSLLPAQNATGNWIK;VWADNTDFVK
UPI00000DEDEC	UPI00000DEDEC	UPI00000DEDEC status=active	20	20	20	1	20	20	20	660	660	0	21465000	21579000	22190000	23151000	21413000	21328000	19666000	20873000	21915000	17833000	18227000	17168000	ADAGAIVAQLR;AFYGSVAR;AVADPWPGAFSYVGNQK;CDVVLPLVAIATPIEYTR;DGIEALYR;ENEATCFGR;FTVWSSR;GAFNLHGSLLPK;GIPVYAPDNVNHPLWVER;GYQDVEHR;HGNILEIAQR;HLICDEILQLAPR;IIFPSTSEVYGMCSDK;KCDVVLPLVAIATPIEYTR;LDNLNAAR;LNSQPACAAR;RADAGAIVAQLR;SASVLHNMVR;TPDDSFLEWHK;WIYSVSK
UPI00000DEC46	UPI00000DEC46	UPI00000DEC46 status=active	14	14	14	1	14	14	14	388	388	0	19796000	19970000	19957000	19167000	17875000	18231000	19139000	18827000	17634000	17646000	18423000	17580000	DVTLQPPQTPQALLEFAK;EANLLQTGWAETLPNWR;EGMIGNVHFVTIPANANASAAAK;GQTVWFNAWGGDTAINR;IASGDLPASSYSFGFR;IQTEVAAGR;KADPAVWGDPSVLDPQKLPDGQR;LADAADAVK;LADAADAVKR;LSLTFNPAHAQQK;MPQDLPPVLAEPHAGWVNALEQEWLHR;VVANFLLSPDAQLR;YLDWVSGEMK;YVDTQLPVR
UPI000165BBE4	UPI000165BBE4	UPI000165BBE4 status=active	3	3	3	1	3	3	3	71	71	0	18349000	15972000	20537000	11105000	7382800	10039000	15675000	17306000	15455000	17269000	18496000	16458000	EAADIFGYQLNSWQMK;MQNKPTPEEVK;SLSIGEYQYLLLLANMHPSYR
UPI00000DEDAB	UPI00000DEDAB	UPI00000DEDAB status=active	6	6	6	1	6	6	6	285	285	0	20257000	23849000	21358000	21599000	20608000	22605000	23407000	24732000	22675000	17172000	18548000	17201000	AAEIDATAFALFTK;AAPLTTQTIDEFK;DAFIDEMQR;FEHLAAIIDGVEDK;TFADFAR;TQGVTAVIENTAGQGSNLGFK
UPI00000DF406	UPI00000DF406	UPI00000DF406 status=active	3	3	3	1	3	3	3	153	153	0	15832000	17419000	17520000	15295000	16672000	19137000	17863000	18979000	17618000	16908000	18565000	17160000	LADPEELEFMGIR;VIPLPDEQATLDLGER;VSAVSSAGELLLAR
UPI00005D3BF7	UPI00005D3BF7	UPI00005D3BF7 status=active	14	14	14	1	14	14	14	471	471	0	18666000	19954000	20310000	18401000	18258000	19547000	19871000	20037000	20502000	17715000	18694000	17668000	DPQVAGLK;ELNVPVVALSQLNR;EMISVANEIAEAGFDPQGR;GIAEIIIGK;ISGTMGILLEK;LTFNGQWSR;NGPIGTVR;NIADVLDATVAR;NTPSAANISAYADIVR;TAGLQPSDLIIVAAR;TGQLDDEDWAR;TLEIAEISR;TSEDLLDLAESR;VPALSDNR
UPI00005F28CE	UPI00005F28CE	UPI00005F28CE status=active	13	11	11	1	13	11	11	554	554	0	16442000	19778000	16505000	15909000	17574000	16429000	15568000	15079000	17627000	17502000	18724000	19802000	GFAVVAGEVR;GIDQVGLAVAEMDR;HMQGELMR;INEFFDQPTQGYQDGFEK;LTEAVAVFR;NDKENFTVLQTIR;NWADYEALPR;QSTAAAAEIKR;QYVAYMEQNDR;SLIEDSVGK;VDVGSTLVESAGETMAEIVSAVTR;VTDIMGEIASASDEQSR;VVDNVVQTMR
UPI0000DACE9E	UPI0000DACE9E	UPI0000DACE9E status=active	9	3	3	1	9	3	3	360	360	0	1206200000	1.5743e+09	1.6388e+09	81833000	62141000	84449000	1357000000	856650000	1120200000	44349000	18754000	39214000	DSNKLDLYGK;FGDYGSIDYGR;HYFSSNDADDGDTTYVR;INLIDKSDFTK;NMSTFVDYK;NNDFFGLVDGLNFAAQYQGK;SDRTNDQVIYGNNSLNASGQNAEVWAAGLK;TTGVATYR;YDANNIYLATTYSETQNMTVFGNNHIANK
UPI00001344F6	UPI00001344F6	UPI00001344F6 status=active	6	6	6	1	6	6	6	215	215	0	18649000	17212000	17305000	18469000	22245000	21133000	22729000	21871000	22982000	17415000	18785000	17403000	ACQTAGMDFDSTQAHSALYDTER;GAVSEYEALHEIFK;LGGWPLPAAEEV;SDNAQLTGLCDR;TAVLFCEIVNR;TDALLEIAAITLK
UPI00000DEF31	UPI00000DEF31	UPI00000DEF31 status=active	6	6	6	1	6	6	6	608	608	0	46255000	50422000	47512000	51835000	50035000	46323000	42527000	32549000	41386000	23681000	18816000	22896000	GAAWVCGYDHEK;LSNSGAFVAR;LWFALGR;SMVITAHGFAMPVK;VYGVTFLGAPR;YGTLDLR
UPI0002A2B445	UPI0002A2B445	UPI0002A2B445 status=active	2	2	2	1	2	2	2	214	214	0.00053879	25391000	23486000	24791000	20372000	22348000	17415000	18988000	17360000	22177000	18430000	18839000	19472000	ALETIEAFAR;TSNAPTNFVR
UPI00000DEDA9	UPI00000DEDA9	UPI00000DEDA9 status=active	6	6	6	1	6	6	6	278	278	0	15396000	13966000	15406000	15299000	14075000	13344000	12945000	10917000	13533000	19184000	18879000	15000000	AFSTYLGEDK;FHAQYLLK;HDSSTLNCPMTFSIFLPPPR;MEMLEEHR;MYDYLRDELPALVQSQFNVSDR;YTSVSAFAPIVNPCSVPWGIK
UPI00000DEF71	UPI00000DEF71	UPI00000DEF71 status=active	12	12	12	1	12	12	12	591	591	0	18510000	19818000	20089000	12417000	29618000	13465000	17663000	15778000	17162000	17516000	18892000	17523000	ACQNYGPLYK;AGLAVASMK;ATAALLTEK;ESLEEQTMNMAK;ESLLMAMCIR;FLTEGGVPFTMTR;GIPAFSIYGHDVQDADDTSIPADVEEK;IPVCMHNVEETK;LDGLAEHGIIHLINSGSAALDGSCK;TNSTWPTTWFAPR;TYWSPEAIER;VEESLGYNAIAAGFQGQR
UPI00000DF1D6	UPI00000DF1D6	UPI00000DF1D6 status=active	20	20	20	1	20	20	20	1157	1157	0	22724000	26336000	23664000	23037000	21553000	20389000	22823000	22992000	25778000	19713000	18903000	18938000	AAYQNVLTR;AQGLAAVDSGMAGK;DSEALGALGQAYSQK;FEALAGDPTQALETYK;GLANIYR;IDLTLADWAQQR;LALDPGSVWITYR;LAQQAEALENQGK;LELIDPNNPDVIAAR;LQNDQVLETANR;LSQDLWQAGQR;LSQLAPSSNAYK;MDSGNTNAVR;QLADPAFR;QSNDGGSSQGFGYTAR;RPISSSLLAFGGQK;SDTADLYR;WAQAAALQR;WDDNWGTCTLQDCSGNR;YPLMNLIPTDWQEEAAR
UPI0002AC1150;UPI00000DEE2C	UPI0002AC1150;UPI00000DEE2C	UPI0002AC1150 status=active;UPI00000DEE2C status=active	9;9	9;9	9;9	2	9	9	9	437	437;442	0	28468000	25235000	24389000	25974000	25047000	27473000	27105000	27900000	25055000	19479000	18911000	19101000	AAQSDPNCFFIDDENSR;AFPETAAAGGIIESELVAIPAMQK;EYQQPIAGQLLLK;FAPYLAK;GGIYEVLAHAEK;LALEAGLLTLEDDYSK;LEPSALAGMAGSQR;LLSPEFK;VCASVSYQQMHGFSAEQLR
UPI00000D0A59	UPI00000D0A59	UPI00000D0A59 status=active	13	13	13	1	13	13	13	453	453	0	19600000	22528000	22166000	21191000	19575000	18306000	18756000	17540000	17333000	18377000	18943000	19108000	AIDDAAAGKPFDTSLLETLEGLAHR;DPNQGTCTNACR;ELSLEEIEEIR;FWQQMGLTR;GYTEGFLR;KGDLAAVAVK;MFKPELLSPAGTLK;NFSGETTR;NNEFNHENLQLGINEAHALGK;QQFVGEFTGER;SFYYCAR;YAFAYGADAVYAGQPR;YEPIPVQNVEPTLGIGAPTDK
UPI00000DED24	UPI00000DED24	UPI00000DED24 status=active	4	4	4	1	4	4	4	344	344	0	17818000	18517000	18876000	19821000	19362000	20043000	18991000	19780000	17188000	17801000	18974000	18848000	AGMIGEIGVSPTFTEAEHNSLR;RGDEVLDIVLGEMGVSPNK;TIVDATGSESIGR;TVDELAATIDKELNQGIGDTDIR
UPI00000DE6C3	UPI00000DE6C3	UPI00000DE6C3 status=active	6	6	6	1	6	6	6	310	310	0	14351000	15212000	14501000	14327000	14282000	15087000	15271000	16171000	16870000	17958000	18997000	19023000	DVIAEPYR;ENIVYQCWER;FCQELGK;LLALMGELEGR;NYLQNQEGFVHICR;QPELAANLMK
UPI000012EB4D	UPI000012EB4D	UPI000012EB4D status=active	2	2	2	1	2	2	2	296	296	0.0010352	17319000	10879000	22937000	25660000	17532000	35178000	41133000	9961200	38229000	25899000	19056000	0	LALGFSVEQADGR;QGNFATGSLIPEQISWDHWK
UPI00000D0863	UPI00000D0863	UPI00000D0863 status=active	7	7	7	1	7	7	7	297	297	0	21916000	24055000	24377000	21652000	19787000	20360000	22602000	22343000	20950000	18430000	19132000	17567000	AGADIIMLDNFETEQMR;ENGVFCGK;HVQALDLSMR;INLDIPGAVAQALR;LGLSDAFLIK;TALNFVQTLSGVASK;YAVLCGGGANHR
UPI00000DF2D9	UPI00000DF2D9	UPI00000DF2D9 status=active	8	8	8	1	8	8	8	238	238	0	8494500	9791800	11611000	12078000	10866000	8619300	11433000	7214500	9829300	21486000	19181000	13382000	EAEPEIYHDVTR;IDVPQQTHDTLK;ISALTFDLDDTLYDNRPVILR;LASLTSLI;LNVPIGEILHVGDDLTTDVGGAIR;SFQNEDLQR;SIEQAMLDAGLSAEEASAGAHAAMINFAK;TEQEALTFVQNYHPALR
UPI000000E834	UPI000000E834	UPI000000E834 status=active	4	4	4	1	4	4	4	99	99	0	26888000	29180000	25362000	21613000	18940000	14672000	19932000	28933000	23143000	17463000	19242000	18430000	EEAESFMTK;ELAAAASSADEGASVAYK;GCAIDIGTVIDNDNCTSK;LKELAAAASSADEGASVAYK
UPI00000DF396	UPI00000DF396	UPI00000DF396 status=active	20	20	20	1	20	20	20	940	940	0	21585000	22523000	22191000	21954000	21763000	22399000	21716000	20772000	20977000	18567000	19281000	19047000	CEACQGDGVIK;CPDHDVPLAAQTVSQMVDNVLSQPEGK;DLGNTVIVVEHDEDAIR;LASQIGAGLVGVMYVLDEPSIGLHQR;LFSFNNPAGACPTCDGLGVQQYFDPDR;LGQSATTLSGGEAQR;LMLLAPIIK;LQTLMDVGLTYIR;NFYYFQMLK;NINLVIPR;SNPATYTGVFTPVR;SSLAFDTLYAEGQR;STLINDTLFPIAQR;STVGTITEIHDYLR;TLENLASQGYIR;VEMHFLPDIYVPCDQCK;VIDIDQSPIGR;VIQNPELSLAGGAIR;VRDDLTQR;YVESLSAYAR
UPI0000DAD050	UPI0000DAD050	UPI0000DAD050 status=active	6	6	6	1	6	6	6	252	252	0.0075719	19912000	23325000	21702000	21297000	22579000	23104000	24865000	23388000	21747000	19157000	19285000	22484000	DGGIIGEATLDFISQFR;DLNELAEQNLILR;HNGIIELVK;IILAGGELR;IVTNNLNVANTLMVK;QQGYVSTEELVEHFSVSPQTIR
UPI0000167DAD;UPI00019F3A25;UPI00001B510F	UPI0000167DAD;UPI00019F3A25	UPI0000167DAD status=active;UPI00019F3A25 status=active	20;16;4	18;14;4	18;14;4	3	20	18	18	1015	1015;803;195	0	35021000	35825000	34906000	53029000	56836000	55815000	35609000	35697000	37293000	18042000	19296000	19256000	CVWNLLK;DDFAFEDGLFSGYDAEKR;ELYQAEGGK;EQFPYVGTTYR;GAGLLDYVNSENR;GHSNIQGLTDLGLLSTSLPGYLTLPSEK;HALLNAIAQPEQFVEISETLAAAK;ISWEEAFSR;LPSTCFAEEDGSIANSGR;LYEQDALR;NANVVMVMGGNAAEAHPVGFR;NEQGVTVNR;NNNDATLIVVDPR;QVDLQSYLEANTPK;SGTDITFLSGVLR;SLGMLAVDNQAR;VCEVLASTSAPDR;YFNMMDEGK;YLIENNK;YTPDVVENICGTPK
UPI000013B095	UPI000013B095	UPI000013B095 status=active	6	6	6	1	6	6	6	243	243	0	21709000	23073000	21641000	21049000	20340000	19572000	21293000	21873000	19845000	18674000	19418000	19265000	IAIAACEQCGR;LLIGPEGGLSADEIAMTAR;MEFTIQK;TETTALTAITALQVR;VLEGQIDDR;YQFTDILLGPR
UPI0000DACE65	UPI0000DACE65	UPI0000DACE65 status=active	20	20	20	1	20	20	20	700	700	0	29184000	29792000	28145000	28851000	28672000	29031000	28316000	29798000	27399000	19885000	19439000	18427000	ADFLWGK;AITGEDMTQEK;DCMTHTHINFIGSGLPLK;DFTYCYSK;ELFGSEDAYDETK;EMGWDPQLGCPTR;FAGYDVIIIEGK;GVNIADRQEMK;LVFATGPLTGSGAPCSSR;MSGCHSCPIR;NHSGGAGTGAIMGSK;NYTPINDAK;SFVGGMGFGYK;SVFDLGPAAEK;VGELSHLADGSYAIAER;VLPAEEYAEIR;VNITSLSTFTK;VNLTTGNITLEDSSK;WDQLEAGDVNFIK;WNLGEEYWGYAK
UPI00005AAB52	UPI00005AAB52	UPI00005AAB52 status=active	11	11	11	1	11	11	11	280	280	0	17512000	12255000	15881000	14663000	13834000	13590000	16777000	15108000	13134000	18621000	19490000	15067000	ADGFQQLK;EQDSLQLTELHPSDYPLLR;FATGTYALWYPVVLR;GLILIDPPYEMK;HTVQSLIIESLK;LEQQMNNVLPWLHSK;LVPAGTGHATVSWIVPE;MIHDLEATGIR;TDYQAVVSGIAEGYK;TDYQAVVSGIAEGYKR;YQLGSEHAER
UPI000016EFE8	UPI000016EFE8	UPI000016EFE8 status=active	4	4	4	1	4	4	4	188	188	0	9691200	7563400	9806700	9991300	10025000	12673000	11179000	13095000	13532000	18304000	19547000	19624000	ASGQPVFLVR;SVEEILNAL;VGWSADYAEALKQPVDAPSPAK;VLPENWWQHPAALGATDSDIEIIK
UPI0002A2D86D	UPI0002A2D86D	UPI0002A2D86D status=active	13	13	13	1	13	13	13	513	513	0	18558000	20744000	19165000	20527000	21388000	20694000	17928000	19467000	17958000	19380000	19571000	20147000	AAHEVLMEMGEK;EGVLYEMEGR;GLNCLSLFAER;HSAYILQNSDLPGFNQEQQLMMATLVR;LETLTWQFR;LGVLLNNQR;LIFMGVEHTQPEK;LQGFSPASVCIVGTHTLR;NFASLSLPGLSEER;QALNATDFLK;QFLPLIQLLR;TASSLANQYHIDSEQAR;VLDTTMQMYEQWR
UPI00000DEE79	UPI00000DEE79	UPI00000DEE79 status=active	6	6	6	1	6	6	6	345	345	0	25828000	25633000	26189000	22289000	22984000	25162000	23955000	25087000	23324000	19266000	19764000	20396000	ALALLNANGENAWK;DAGVDIDAGNALVGR;RPEVMGGLGGFGALCALPQK;SVLELIEK;TFNCGVGMIIALPAPEVDK;YREPVLVSGTDGVGTK
UPI00000DEB1C	UPI00000DEB1C	UPI00000DEB1C status=active	10	10	10	1	10	10	10	291	291	0	26245000	23955000	22361000	22630000	23422000	23075000	24151000	23438000	24342000	19698000	19800000	21169000	EIESIIEAGR;ELVELPPETSSK;ESAEQICR;FSGGEGINQWYNVTLTEGR;LGDRVEITPGLK;NDPEGRPTVFDR;VEITPGLK;VFGQVDDAK;VLAYYKPEGELCTR;YGDIPLPK
UPI00000E4A9E	UPI00000E4A9E	UPI00000E4A9E status=active	8	8	8	1	8	8	8	289	289	0	23316000	26311000	25216000	23363000	22504000	24483000	25423000	23742000	22063000	18871000	19821000	23757000	DVEMGYNHDSNGR;EAIASYDWAENAR;EVHDAPAVR;GILGPNSVLGASYTQK;IGYHLGDAVLSAK;SWWQLSNSDESSPFR;VGVGVMLNDLF;YMGYYQLK
UPI00000DEDB1	UPI00000DEDB1	UPI00000DEDB1 status=active	8	8	8	1	8	8	8	563	563	0	49288000	54243000	55220000	55178000	47898000	45506000	46913000	45410000	46639000	19017000	19825000	20888000	AVAEATPYEPAGK;AVAHPELFLSEAK;GSVGAGNAITPEEVAAADLVIVAADIEVDLAK;NVWLGDISR;PYTAPVAATAPVAASGPK;RPETQIVEK;TLLIIDANLGQAR;VLPCCIVGGALTGAISMAIGAK
UPI00000DF18E	UPI00000DF18E	UPI00000DF18E status=active	6	6	6	1	6	6	6	247	247	0	15642000	14734000	14746000	13378000	13664000	16687000	19274000	14551000	15428000	18659000	19861000	24218000	DGEIFLLHDDNLER;GLLLDEWRDDWR;LAPENTLAAIDVGAK;LGCVSLHLNHK;MIEFDAK;VDAGSWYSK
UPI00019F4844	UPI00019F4844	UPI00019F4844 status=active	16	16	16	1	16	16	16	619	619	0	21869000	22409000	23481000	22722000	22134000	24918000	23712000	22045000	21036000	19077000	19921000	17897000	APVAGALLIWDK;ATNELHLMYLHATDK;DTGHVAIITQLHGNK;EFAAVPIR;EVSDREFAAVPIR;EVVNDNILPLQAFPNGSPR;GDESLVIKK;GLDELGWDAAGQLIDGEGR;IAEQNVIHTPLPQGQQWTR;LVNCVWK;SYIDDEYMGHK;TWAWETAFDQIR;VLKDDNLLALFDIPK;WAEQGYK;WQCVEFAR;YLLDTDFTVNDELVK
UPI0000110E6D	UPI0000110E6D	UPI0000110E6D status=active	4	4	4	1	4	4	4	153	153	0	16128000	16904000	18177000	16978000	14568000	17291000	18495000	19458000	20222000	18216000	19948000	21303000	GTVIDHIPAQIGFK;IDNVLVCPNSNCISHAEPVSSSFAVR;IDNYEVVGK;ITIGLNLPSGEMGR
UPI000012675F	UPI000012675F	UPI000012675F status=active	7	7	7	1	7	7	7	240	240	0	24566000	24053000	25057000	21909000	22599000	22864000	25257000	20732000	20087000	19819000	19970000	20812000	AASYAPTLISHGDQVLPYVR;ELQQQDAESPLIIDEGR;EQLLNHLYDDYR;ILIVEDEPK;LGQLLIDYLR;MLDLTPAEFR;WEADACR
UPI00000DF0CA	UPI00000DF0CA	UPI00000DF0CA status=active	8	8	8	1	8	8	8	256	256	0	25354000	29338000	25296000	22874000	24267000	19402000	21576000	27406000	25488000	18931000	19989000	14479000	AIQHIFNR;ANMFGTVADYFAQSNK;EEAEQAVASTR;GSASAPVVR;MNNDVFPNK;PSGILAPVEADAR;VPTNEPVIIK;VPTNEPVIIKR
UPI000012DDDD	UPI000012DDDD	UPI000012DDDD status=active	6	6	6	1	6	6	6	207	207	0	26321000	27654000	30925000	30906000	25555000	26491000	27739000	29680000	29024000	18667000	20007000	22176000	AQGTLYIVSAPSGAGK;DAFLEHAEVFGNYYGTSR;GQDSEEVIAK;GRGQDSEEVIAK;SSLIQALLK;TQPLYDTQVSVSHTTR
UPI000160892A	UPI000160892A	UPI000160892A status=active	6	6	6	1	6	6	6	513	513	0	19823000	22682000	20063000	24307000	23395000	23688000	21860000	18635000	18353000	20766000	20038000	24443000	AAGWHFGDFFLR;AAMESGAITLK;EVLQQFDDQSR;MEISWGR;VVLEQFR;WFGYGETLPEK
UPI00001298C6	UPI00001298C6	UPI00001298C6 status=active	3	3	3	1	3	3	3	176	176	0	20944000	20301000	18668000	20076000	17602000	18409000	20358000	21857000	20294000	20224000	20169000	10789000	FPEWLPLDK;GVQLTYEHTMLQLYPSPFATCDFMAR;WVPQVFVASGDCAER
UPI000012DAFF	UPI000012DAFF	UPI000012DAFF status=active	8	8	8	1	8	8	8	312	312	0	49983000	54476000	53272000	53405000	48958000	50884000	53904000	46900000	49948000	21191000	20223000	20894000	DVIEAAHALR;EALVAGLK;ELEIWAGR;FQVVQGR;LTEKDGEVTDFNFSGFEVTPADWER;SQCPCIIFDSSR;VATITLNPAYDLVGFCPEIER;VATITLNPAYDLVGFCPEIERGEVNLVK
UPI000013AC7C	UPI000013AC7C	UPI000013AC7C status=active	5	5	5	1	5	5	5	75	75	0	24337000	24467000	27118000	17794000	14667000	17309000	20251000	28636000	35304000	18748000	20267000	15008000	ALQSSINEDK;ALQSSINEDKAH;APTDLSLMVLGNMVTNLINTSIAPAQR;QAIANSFAR;YSDEQVEQLLAELLNVLEK
UPI000012F95E	UPI000012F95E	UPI000012F95E status=active	11	11	11	1	11	11	11	491	491	0	21764000	23955000	22098000	21719000	21961000	23880000	24522000	22443000	23930000	20069000	20424000	23899000	AEMLAELMR;ALESFQGTGR;AVMCVDDPVIR;DASVVVVSSAISADNPEIVAAHEAR;HNALNAAAAVAVATEEGIDDEAILR;LKPQTPEEEQHD;NLVMLFQPHR;QTFINFLHNLPFYGR;RAEMLAELMR;RFDFLGEFPLEPVNGK;SGTAMLVDDYGHHPTEVDATIK
UPI0002A31FCB	UPI0002A31FCB	UPI0002A31FCB status=active	6	6	6	1	6	6	6	458	458	0	19095000	18841000	20456000	19524000	18145000	18713000	19687000	17249000	18626000	20591000	20542000	23075000	AYYGGPLIGNALSTMR;FITDVER;GNDVMIANDNLR;GVAEAIEAVAHGDESTSR;LIEYPGALQVVNFAEGK;VIDEIKLPPGTIIGAVVR
UPI000012A8CE	UPI000012A8CE	UPI000012A8CE status=active	2	2	2	1	2	2	2	173	173	0.00055991	22665000	25752000	30370000	25620000	23649000	27200000	26271000	20574000	13830000	19043000	20586000	17104000	FVGYWPTEGYEFTSPK;IQSWCEQILNEMAEHYA
UPI00019F46CB	UPI00019F46CB	UPI00019F46CB status=active	7	7	7	1	7	7	7	533	533	0	27569000	27335000	28936000	20608000	24217000	22601000	27086000	20652000	22018000	19579000	20598000	20064000	EQDAPITADQLLAPCAGER;GSGPYFYLPK;QMLGEEMK;TEQATTIDELAFTRPYGEQEK;VFMADFEDSLAPDWNK;VIASELGEER;VIDGQINLR
UPI000218570B	UPI000218570B	UPI000218570B status=active	9	9	9	1	9	9	9	383	383	0	27433000	32577000	29367000	27989000	27486000	27070000	28526000	28767000	28473000	20686000	20671000	19806000	ATEQCVAETGDVYDALADK;FDKEALINELDAMTAR;FGHEISEDALR;GFLTVMDLK;ILITGCPIGGAAEK;NLCPLIK;QQWEEGQR;VVYGATFR;YLAIGCSCVSPNDQR
UPI000170F090;UPI00001258A6	UPI000170F090;UPI00001258A6	UPI000170F090 status=active;UPI00001258A6 status=active	5;5	5;5	5;5	2	5	5	5	256	256;271	0	15391000	12116000	14833000	15309000	13821000	13642000	15356000	13579000	14942000	19368000	20686000	19869000	DISTALGLK;FVSQGELVR;GIAILQYLEK;LPLHASGAGK;MCAPLGSR
UPI0000126E09	UPI0000126E09	UPI0000126E09 status=active	4	4	4	1	4	4	4	380	380	0.00056433	26384000	34468000	30554000	23318000	31302000	33300000	25740000	27862000	32797000	19573000	20704000	18331000	ADNGTITSGDAAMCK;FQLIQEK;MDFNLNDEQELFVAGIR;QMWNSAITEPGAGSDVGSLK
UPI000013BFAE	UPI000013BFAE	UPI000013BFAE status=active	5	5	5	1	5	5	5	269	269	0	14987000	14503000	16986000	16489000	16282000	14814000	17558000	13437000	14960000	21701000	20735000	22917000	CIFDNISLTVPR;ITAIMGPSGIGK;IVAHGSAQALQANPDPR;LMPSELSGGMAR;MEQSVANLVDMR
UPI0000171783	UPI0000171783	UPI0000171783 status=active	2	2	2	1	2	2	2	300	300	0.0005305	6513400	7428100	7427500	8705900	7345200	6666700	6242800	4925100	5334600	20630000	20741000	24448000	TDKPWPVALYLTPVSSAGGVAIK;YSGSSYPFPTTSETPR
UPI000012B55F	UPI000012B55F	UPI000012B55F status=active	4	4	4	1	4	4	4	254	254	0	11378000	10954000	11740000	10225000	10114000	11579000	12836000	12102000	12100000	21424000	20771000	23980000	IYNAVLQR;LIIDGVLK;TLYDLLDVR;VQDTSPLIHLFSTQPR
UPI00016A15DC	UPI00016A15DC	UPI00016A15DC status=active	10	10	10	1	10	10	10	184	184	0	24858000	27170000	28962000	18037000	14673000	16784000	28607000	27068000	26769000	19051000	20793000	12695000	GDVHYVQIGAR;LADDVGIWPLVVIR;LESGYLYLGSPVK;QIRPLSDEEK;RLESGYLYLGSPVK;SSYNPAGNPLTIGEDVTVGHK;TNIQDGSMLHVTHK;VMIDDSSVVIGDVR;VMLHGCTIGNR;YSANNYVK
UPI0001E3231B;UPI0002324586;UPI000334255A;UPI0003342C1C;UPI00033424FA;UPI00025165B5;UPI00019F4738	UPI0001E3231B;UPI0002324586;UPI000334255A	UPI0001E3231B status=active;UPI0002324586 status=active;UPI000334255A status=active	20;15;12;4;2;1;1	20;15;12;4;2;1;1	20;15;12;4;2;1;1	7	20	20	20	798	798;794;581;133;77;91;93	0	15069000	15230000	15769000	14867000	15047000	15664000	15566000	14756000	15068000	19760000	20869000	20693000	AAALAVDSAAAK;EAEAQFRPELEK;EAIEYIEEIESTVTSLHR;ELNAIADVSAGR;IADCQEQVTADVR;ISQWSGINNPGWEDYR;IVSGIETGFR;LATPAGQQVAQTLQQTGDTR;LFVLVNK;LMQNAENVSEYLSLR;MAMEEIDAR;NEYHGEEEIFTGLASLNDLVR;NIALLCDEADR;NLLITLQEK;NTLIQSSEDHKR;QMVEEPDVLSDSKNENR;RIEELEGEQIK;STTINAIVGQEILPNR;TNLSALMEER;WFGTSDLGWENYDEDVSR
UPI00000DEE0F	UPI00000DEE0F	UPI00000DEE0F status=active	6	6	6	1	6	6	6	297	297	0	16772000	15793000	15718000	16690000	14923000	15594000	15451000	17336000	15492000	22544000	20919000	25661000	FGLGGPIGSGR;GPFNMVSPYPVR;MNIVITGGTGLIGR;TGVVLAPDGGILGK;VTLWQGLADQSNLNGVDAVINLAGEPIADKR;WEEIACR
UPI00000E4A4A	UPI00000E4A4A	UPI00000E4A4A status=active	14	14	14	1	14	14	14	338	338	0	10493000	12035000	10092000	10845000	11094000	10547000	10937000	11419000	11963000	19514000	20981000	20751000	ADVVTYNQVTDVQILHDK;ELFAALNPPFEQQWAK;FGSWPEVMK;GATTTFAER;GLGDVLISFESEVNNIRK;LIFPNPK;LPNNSSPFYSTMGFLVR;NIHDWNDLVR;NVEVFDTGGR;QALAILQGLK;TEQFMTQFLK;THFTSGGELDK;TNILAEFPVAWVDK;VNNPEVMGK
UPI0001E17C4C	UPI0001E17C4C	UPI0001E17C4C status=active	8	8	8	1	8	8	8	369	369	0	12701000	10009000	11918000	13423000	11321000	13785000	16391000	12119000	12607000	20065000	20992000	20858000	FADFATQDAPTEVWGTHFTAR;GIGLTHTLADVSGLAFDR;HNTVPLSFADGYPYLLANEASLR;IFMITEPDGTFITAR;IGDVVFDVVKPCSR;QFPLMVR;VGDEVEILATAPAK;VQLLEGEVTPLKK
UPI00005EFB70	UPI00005EFB70	UPI00005EFB70 status=active	8	8	8	1	8	8	8	231	231	0	30462000	35486000	33993000	32118000	32856000	27757000	27879000	29455000	28550000	20349000	21080000	19705000	CELTSEAK;ELGDQSVVISGDTR;LEPQAEDAPLNNYANER;LQQECNAVVWDPAK;LTQLTQQQR;MPSCINIISGPSSTADIELIK;SLSLLPESSLFILR;VVGVHGPVK
UPI00000D0C63	UPI00000D0C63	UPI00000D0C63 status=active	2	2	2	1	2	2	2	437	437	0.00054113	19629000	19819000	18158000	18507000	19787000	18464000	19418000	18583000	16542000	24924000	21107000	30666000	EPLVTVFR;SISETMFK
UPI000013A605	UPI000013A605	UPI000013A605 status=active	6	6	6	1	6	6	6	173	173	0	21700000	25938000	22634000	23799000	23110000	24560000	22599000	23669000	23727000	19575000	21254000	24013000	LAVLNGDAK;LDYQGIYTPDQVER;LPLTLDPVR;RLDYQGIYTPDQVER;VKLPLTLDPVR;VTVTLECQR
UPI00000B15AB	UPI00000B15AB	UPI00000B15AB status=active	6	6	6	1	6	6	6	267	267	0	17136000	13804000	15967000	15915000	15218000	16220000	18939000	16506000	15844000	21428000	21359000	18846000	ADIYDYIFNR;DYQGVTLQIWR;FTLVSEENHEMESQSEDELKADIYDYIFNR;GLNGSLQNVFFER;LIALNETHR;RPLNIQR
UPI00000DF3CE	UPI00000DF3CE	UPI00000DF3CE status=active	9	9	9	1	9	9	9	451	451	0	19848000	18321000	21260000	20551000	19756000	22091000	20178000	17092000	17910000	20717000	21443000	22513000	CVEQLANWHK;DLNIDPATLR;EYASTIMNAIWTGEPSVIYGNVR;HGLEQTIADTLGPGGIMR;ITFIGAGSTIFVK;NDGLIDNLPQGCCVEVACLVDANGIQPTK;NILGDVFHR;QVGLCHSVQGTAEELAR;TADGSYVNLYPELLAAYEAGQAPKPNIHGNTR
UPI000012B80F	UPI000012B80F	UPI000012B80F status=active	3	3	3	1	3	3	3	224	224	0	16560000	16712000	15201000	16342000	13764000	14726000	15822000	13781000	15841000	23355000	21444000	21836000	AYVNVFR;LIILPQAFR;LSSFAPVAWFAK
UPI00000DEB6E	UPI00000DEB6E	UPI00000DEB6E status=active	9	9	9	1	9	9	9	197	197	0	24078000	28184000	27202000	24713000	24497000	24163000	25389000	26792000	31109000	20213000	21526000	22113000	FATMLAR;NAMSIANVER;NSLYLAANGYDVDAWDK;SIENLDNLHTR;THSEVLEAVK;TIPGLIANMQR;TLDLGCGNGR;YNEDVGELHR;YYEGWER
UPI00000E4A35	UPI00000E4A35	UPI00000E4A35 status=active	12	11	11	1	12	11	11	375	375	0	3.2209e+09	3.8909e+09	3.4941e+09	57926000	45046000	48527000	3.0072e+09	3.1522e+09	2.9942e+09	39339000	21571000	46624000	AETYTGGLK;DGNKLDLYGK;FQDIGSFDYGR;INLLDDNQFTR;NMSTYVDYK;NYDDEDILK;SVDGDQTYMR;TWDQNNTGLIGTGDR;VDGLHYFSDDK;VDGLHYFSDDKSVDGDQTYMR;VGSLGWANK;YVDVGATYYFNK
UPI00001328BE	UPI00001328BE	UPI00001328BE status=active	2	2	2	1	2	2	2	106	106	0.00055006	21730000	17306000	22627000	18489000	19652000	19221000	17772000	21158000	15954000	19664000	21646000	11341000	LLPNKPVEVIDSLLYGK;YEVPVIIEAFPETLAGEK
UPI0002A2C89C	UPI0002A2C89C	UPI0002A2C89C status=active	3	3	3	1	3	3	3	101	101	0	23943000	22637000	22771000	20390000	18292000	21704000	23707000	28149000	21512000	20080000	21707000	19900000	AAEEIGQLVTVAR;IPHDVIEGMESVK;QAEGSGENPLISSHDALAQVEK
UPI000013B9B0	UPI000013B9B0	UPI000013B9B0 status=active	4	4	4	1	4	4	4	153	153	0.00056402	33788000	32762000	32029000	32299000	30501000	34889000	32955000	27673000	35722000	24570000	21840000	31089000	ALWNQPAGHLEADETLVEAAAR;MHQWIAPDK;SPLVAESIR;WVSAEEILQASNLR
UPI00000DE70A	UPI00000DE70A	UPI00000DE70A status=active	3	3	3	1	3	3	3	247	247	0	21022000	25184000	24790000	22453000	21792000	19674000	23710000	27850000	21710000	19707000	21885000	20583000	IEALIQQLK;MQTQVLFEHPLNEK;NVSELLDVFER
UPI00000D0CF3	UPI00000D0CF3	UPI00000D0CF3 status=active	7	7	7	1	7	7	7	252	252	0	18717000	19144000	20671000	16777000	18688000	18884000	21312000	23366000	19906000	20403000	22044000	22064000	ASSFYEEK;DLEKLEDEGFLTR;SDLTLLTNSAEAIHVLAQSEIK;SPGAEWIAFCK;TTMAADSSSTVMELLK;VTVSNLSGIFQVTEETIR;VTVSNLSGIFQVTEETIRR
UPI00005EF85F	UPI00005EF85F	UPI00005EF85F status=active	18	18	18	1	18	18	18	629	629	0	35053000	33359000	35836000	30037000	33515000	29660000	29868000	29667000	27396000	21759000	22118000	22459000	AEFETTFADLGLK;ALLFVENR;APQILVLAPTR;DVGDMQLYR;DVLGMAQTGSGK;ELAVQVAEAMTDFSK;FMKEPQEVR;GMPGEVLQHFTR;HIVGAIANEGDISSR;IEVGRDDGVEVR;IQSSVTTRPDISQSYWTVWGMR;LFASHSTIELPK;LSGLVLDEADEMLR;NATLEVAEALER;QGPQIVVGTPGR;TAAFSLPLLQNLDPELK;TLIVPPDAPMRPK;VQQQLESSDLDQYR
UPI000250D8D0	UPI000250D8D0	UPI000250D8D0 status=active	4	4	4	1	4	4	4	82	82	0	29918000	32323000	34607000	28845000	27842000	23117000	23334000	22949000	21854000	20361000	22128000	20734000	GVPPSIEQPQVFDPTETPAR;SGGAQMAFNVDPEFK;SGGAQMAFNVDPEFKR;TFASSMDMSLK
UPI0000F0B993	UPI0000F0B993	UPI0000F0B993 status=active	14	14	14	1	14	14	14	516	516	0	29200000	35654000	31739000	29979000	31024000	31872000	30641000	30357000	34512000	21897000	22134000	22809000	CQQIVTSPVLSPEQK;EAAANEVGYR;EFTANVSGNDLVR;EGLINPER;FLANGSEWLELEGAK;HFLALEAENNLPYPQLPAEAR;ILTQDEIDIR;ISAQLAEFVANTPVK;PTSDENALQQR;SESLDDFFTR;TLPDAFMHANIGPSDSPITR;TLPHYCQQQIAIIDAR;TNTTWLGEEAAR;YVLPDYAR
UPI00000DEC6D	UPI00000DEC6D	UPI00000DEC6D status=active	5	5	5	1	5	5	5	231	231	0	20125000	23811000	24202000	21926000	20529000	21877000	21343000	19875000	24675000	20739000	22167000	22898000	GPGSFTGVR;ILPMVQDILTTSGTSLTDINALAYGR;MGEVYWAEYQR;TVAVEHAEPVYLR;VLAAIDAR
UPI00000DED0A;UPI0003341EAE;UPI0006A5E2F2;UPI00019AF88F;UPI00098ABE52;UPI00033424A6	UPI00000DED0A;UPI0003341EAE;UPI0006A5E2F2	UPI00000DED0A status=active;UPI0003341EAE status=active;UPI0006A5E2F2 status=active	36;20;20;4;4;4	23;19;19;4;4;4	23;19;19;4;4;4	6	36	23	23	2166	2166;1537;1560;191;213;214	0	12387000	12545000	11978000	12621000	12560000	12903000	13248000	11391000	11537000	22685000	22219000	21319000	AAMNTLEDINER;ADPAQAIPLSFNQER;ALAHASPYEQQVAALWCEVLQR;ALLALGVQHGDR;ALPQLYGPPTLPVQGDLAQLSAIR;AVNQTQQR;DLSALSPNAR;DYVQALLVEQASEAYAR;FGLNAQDR;FTHAVNALIAR;GDPELCVLAGGEALPTK;GLLNLLLDMQR;GWQQIAAVHGILR;IAGYLQAMQDNAR;IAQQSITDAAASQDDWVIVHDPEHR;IELGEIER;LALLSGDWIPLTLPEQMR;LGAVYLPVDPVLPPQR;LLFDELQQQYAR;LQDAPLLSTFPSLHPR;LVCLVVR;LVIGMPVSGR;MSYPTLR;QAALTPQETALISPIR;QLLLTVGEVR;QLSTAADHVAR;RDPLNATNVPWLGPQDVLR;SDAQ…
UPI0001C32C4A	UPI0001C32C4A	UPI0001C32C4A status=active	18	18	18	1	18	18	18	645	645	0	19626000	19729000	18479000	19623000	19214000	20988000	21680000	19345000	19245000	21316000	22224000	23525000	DYPLYPYLEYR;EILHQLMQQR;ELMYWNLDNTAR;ELWLTGK;GLLAFSPEKPGTTEAQCNYYYAK;GLNTWLAR;IDAVAFVESIPFSETR;IFSSAAYNAGPGR;IGEEYELK;LMGNDVTDEQAK;LMIPSLAQAQQLNEDHIQELR;NVLAYDAYYR;QMDVVEQMMPGLK;SEWANLVK;SQSTSLIER;TTGATDFTR;WNTGQSEEAWQGAK;YWQADLLLER
UPI0001E322E9	UPI0001E322E9	UPI0001E322E9 status=active	3	3	3	1	3	3	3	186	186	0	25539000	22045000	25058000	26418000	27532000	26472000	27874000	24787000	21484000	20744000	22344000	20462000	DIGLPGVADAHIVLTNLTSQIGR;EDGSQGEAMAK;EMEVVDATVQPGK
UPI00000DF162	UPI00000DF162	UPI00000DF162 status=active	6	6	6	1	6	6	6	186	186	0	16548000	16803000	15198000	14367000	15821000	17104000	15614000	15998000	15548000	20694000	22371000	21206000	EAVMIVPIVDDHLILIR;EYAVGTESYELGFSK;GLIDPGESVFEAANR;MNIVVAQDLYPESLEGDEPEPLPQVR;NVSALFLVR;SLQKPTILNVETVAR
UPI00001654FF	UPI00001654FF	UPI00001654FF status=active	15	15	15	1	15	15	15	489	489	0	20771000	21304000	21530000	20653000	21863000	22056000	21398000	19078000	19240000	22182000	22419000	25229000	DFADAELDR;DISELVR;GIVGNIYK;LTTDITLPSR;NLDDTIFNTNIEATQAIAR;QPIFDLFDVENEIQR;TAAEGVGEAELASDAAYLKR;TAELLVNVTPSETR;TSVNGFSALGLVEMTR;TVETVCYEIMR;VAYIDGGILQEIHIER;VLHSLEQALSK;VVAEYCDEQGGFIIR;YLVFMPGASHVGVSQR;YQLYGELALAQR
UPI00000DE8BD;UPI00019F3B44	UPI00000DE8BD;UPI00019F3B44	UPI00000DE8BD status=active;UPI00019F3B44 status=active	5;5	5;5	5;5	2	5	5	5	272	272;306	0	18870000	21322000	20918000	19968000	21672000	23815000	22349000	23720000	23043000	23010000	22458000	25318000	EAGYQLIIVTGR;KTLLPSSIEALAR;TLLPSSIEALAR;TVLEADPMPVNK;VIALDLDGTLLTPK
UPI00000DEF68	UPI00000DEF68	UPI00000DEF68 status=active	12	12	12	1	12	12	12	282	282	0	24435000	27794000	26473000	25236000	22141000	25536000	26048000	24541000	25333000	21733000	22495000	27162000	DLSTCAQGK;DTYDASLLQGVPR;FNNWDEVR;GGLDINPWR;IFNDLLR;LYLNSFNQTR;SNCLITHQPDWGSIQIQYR;SNNDFVPSTTR;SSYANHQALAGLTLGK;STDYRDTYDASLLQGVPR;VSVALYR;VVEETLVSHLLK
UPI00000DF383	UPI00000DF383	UPI00000DF383 status=active	14	14	14	1	14	14	14	331	331	0	24929000	23070000	24122000	24959000	21916000	22777000	26657000	25159000	21996000	21407000	22497000	23004000	AGADINVLEHALK;AMYPYIER;DVVSIPVTVK;EAYQNPGILAAVDR;EAYQNPGILAAVDREIFGSSDTDADPVAVVR;EIFGSSDTDADPVAVVR;ELSQGTYLGHITR;FSIAPMLDWTDR;GDYLAYSEEEHPVALQLGGSDPAALAQCAK;GECEMFIIHAR;GYDEINLNVGCPSDR;HMLGLFQGIPGAR;NTLLYTEMVTTGAIIHGK;PAESHTVYPAYR
UPI000012D65D	UPI000012D65D	UPI000012D65D status=active	10	10	10	1	10	10	10	434	434	0	28389000	27941000	24589000	25869000	24384000	25575000	25157000	22591000	29636000	23696000	22517000	24705000	CFTLIGESGER;GLPEREDSLEESYWDR;HYFPVNAR;NLITHQFAGGTIGNTMHNYSVLADDR;TFAISPGHMNQLR;VDDEFIER;VSYQVLNQHSPR;VYSHIAPYMGGPEK;YGLSAGHSLVIEDDVAEALYQELK;YNVPVVLTLGTK
UPI00000DF09E	UPI00000DF09E	UPI00000DF09E status=active	7	7	7	1	7	7	7	337	337	0	18608000	15058000	17053000	18928000	15477000	20658000	22953000	20986000	22677000	21941000	22522000	22922000	AFEDAVVDTLMIK;ALDQTGFK;LHADYGGVVPELASR;LLGLDYPGGPLLSK;PMTDRPGLDFSFSGLK;TFAANTIR;TVPLIQEALK
UPI00005EFD0F	UPI00005EFD0F	UPI00005EFD0F status=active	9	9	9	1	9	9	9	239	239	0	19264000	20479000	20076000	18451000	17771000	19502000	19306000	18112000	20959000	21187000	22644000	23484000	ALHFGTLTIDPINR;DGMTICR;ENPDLVLLDIMLPGK;GIQETSLTPYK;GVSYDGLDR;GYLFAPHAWE;HDMQVTVEPR;LLDNAAEPYR;TTPPAVLLAR
UPI00000DEE88	UPI00000DEE88	UPI00000DEE88 status=active	10	10	10	1	10	10	10	384	384	0	25505000	26772000	25754000	26656000	25609000	24401000	24982000	25125000	25348000	22180000	22709000	21181000	APEVVEEQR;FCSTAQQGFNR;INLIPWNPFPGAPYGR;INLLDLNR;MQGEAIDIK;SEQLVTPENVTTK;VSEIIGQVWR;VTLSTSGVVPALDK;WMYHYCCDNFDEMTDINK;YNIETFLAAVR
UPI00000DEF73	UPI00000DEF73	UPI00000DEF73 status=active	9	9	9	1	9	9	9	366	366	0	22203000	21475000	22738000	22814000	23416000	22106000	24695000	21153000	20896000	22258000	22738000	21696000	DAGVLANYETPK;ECAAEITDK;ELPFSSLIFAR;ETIFNLK;FPADAPSR;ITPIVGMLQGVVEK;LEEAFHVFIPADEWDER;VEVADTNESK;VVLLCRPGFEK
UPI00000E4A01	UPI00000E4A01	UPI00000E4A01 status=active	22	19	19	1	22	19	19	808	808	0	28746000	29982000	30828000	31876000	34867000	39339000	35050000	27849000	29287000	22433000	22802000	25361000	AFRDDPEANPLK;AIAMLPILTGNVGISGGNSGAR;ESTYTITIER;FIWNYAGNTLVNQHSDINK;IEIYSSK;ISWDEALDTIASSLK;ISWDEALDTIASSLKK;KPIYWILSEVAK;LPVLDNPVK;LVVMFGNNPAETR;MIVIDPR;MSGGGITYLLEK;PAYICQGWGPQR;QEVWINPIDAQK;SAFPLQLFGFHYK;THEILQDESK;THSTYGNIDVLK;TPQWASQITGIPVDR;TQEQWLQHLYAK;TSISCFSWTDAIDHGPQMTAIR;TWELEKDEVISPLPVYASTFEGWDSPER;VVWGACSVNCGSR
UPI000000E65B	UPI000000E65B	UPI000000E65B status=active	6	6	6	1	6	6	6	188	188	0	27247000	27840000	28172000	23667000	22786000	27386000	27940000	30689000	27592000	21249000	22838000	16820000	AGASLATCYGPVSADVMAK;CATLGITHLYQGQSNK;EVCDLLLLAQGK;LAIAPENVAYVGDDLIDWPVMEK;LIAFSDLLEK;VGLSVAVADAHPLLIPR
UPI00019F33BF	UPI00019F33BF	UPI00019F33BF status=active	13	13	13	1	13	13	13	317	317	0	30459000	36533000	31626000	26604000	28826000	30195000	29876000	27452000	29762000	27795000	22851000	30076000	DWMDSSNPGTWTDESR;FNNAAIIK;GGNMVDRDWMDSSNPGTWTDESR;GWLLNEPNYR;KGDTSLYDHNDNTSDYSK;KVSQLDWK;LGLMAGYQESR;MPYIGLTGSYR;NGAGIENYNFITTAGLK;VYIEGAWNR;VYLAEEGGR;YEDFELGGTFK;YSGWVEAFDNDEHYDPGKR
UPI00000DE93A	UPI00000DE93A	UPI00000DE93A status=active	9	9	9	1	9	9	9	552	552	0	22566000	26965000	24378000	24232000	24697000	24956000	22382000	24637000	22005000	23483000	23015000	21760000	ELSSHPQNLSDGQIR;IATTNSGELLSLTPVEHVCR;LGPSGLSTEDSR;PLLLIEDPETR;QLDFLAR;SFLDKDGHPIDVEDINDQAR;VEIVGFR;VIEFAQSGLKPLVK;YLDIINR
UPI00000DEA26	UPI00000DEA26	UPI00000DEA26 status=active	8	8	8	1	8	8	8	273	273	0	21077000	23145000	23265000	20147000	22333000	21518000	20238000	20545000	22539000	21597000	23042000	25687000	AGNTNVIHMHGELLK;CSQSGQVLDWTGDVTPEDK;FLLVTQNIDNLHER;LHGAHTVELNLEPSQVGNEFAEK;LQDALGDR;QLQQPEIQPNAAHLALAK;VLVLTGAGISAESGIR;YYGPASQVVPEFVEK
UPI00000DF2B6	UPI00000DF2B6	UPI00000DF2B6 status=active	4	4	4	1	4	4	4	230	230	0	21391000	14329000	20427000	20554000	22011000	23923000	26635000	19626000	19110000	21438000	23078000	21700000	ICLEPQACLLAAK;LDLHQAIVDAIIQSDGDAAFK;NLSYVLAEK;PLSAQQLAAQK
UPI00000DE7CB	UPI00000DE7CB	UPI00000DE7CB status=active	4	4	4	1	4	4	4	483	483	0	56897000	28160000	50683000	39025000	33803000	29363000	33096000	32354000	29009000	21450000	23099000	16314000	IIDKKGPLNNPADR;ILEVSLDR;VASTAVVAEMLGLTR;VAYDTAHYCLLDTLGCGLEALEYPACK
UPI00000DE737	UPI00000DE737	UPI00000DE737 status=active	7	7	7	1	7	7	7	382	382	0	17792000	15763000	16085000	15350000	17406000	18290000	19582000	17252000	17472000	21431000	23106000	23348000	AAVAPDLSVHLLDGMGR;ATDLVLAFLPFEK;CPMVVGYR;ELLQEECEPQK;FVGVAGPR;GAEVEMLSADFLK;TDYVSLPNLLAGR
UPI0000DACD45	UPI0000DACD45	UPI0000DACD45 status=active	7	7	7	1	7	7	7	302	302	0	20233000	24474000	20829000	21019000	20907000	23331000	22288000	23588000	22270000	22030000	23155000	20819000	GAAWLWPQE;GTVGMGIPGSISPYTGVVK;IGIDLGGTK;LYQTVPQLIK;QFVFGGECETPVR;QFVFGGECETPVRK;TEVIALGDAGEQLYR
UPI00001A960A	UPI00001A960A	UPI00001A960A status=active	8	8	8	1	8	8	8	245	245	0	25905000	28652000	31768000	30551000	28229000	26080000	26733000	27391000	25458000	22306000	23291000	24670000	DYGNNPLPR;HVLCTDISR;LQDYAAQGAEVLHLVDLTGAK;MIIPALDLIDGTVVR;QVAVSGWQENSGVSLEQLVETYLPVGLK;SEKDVAALLEAGVAR;TLVAGVNVPVQVGGGVR;YPQVAFQSSGGIGDINDVAALR
UPI0000227A05	UPI0000227A05	UPI0000227A05 status=active	9	9	9	1	9	9	9	457	457	0	17153000	18481000	17721000	19193000	20483000	20067000	17984000	19610000	15847000	22384000	23303000	21138000	ADQYLDALEQEIVHR;EIELDVLDHLR;EIGFTSTNIDLIYGLPK;EQDEEFIFALLNHAR;LSVFNYAHLPTIFAAQR;QTPESFAFTLK;QYYQQVDEQGNALWR;SLICNFR;SVQQIDWDLALIQK
UPI00005EF7DD	UPI00005EF7DD	UPI00005EF7DD status=active	3	3	3	1	3	3	3	171	171	0	17793000	20041000	18353000	20158000	18911000	21031000	18350000	19755000	16271000	21657000	23444000	18858000	ALEFLLEQGFVHK;EAEPQAKPPTVYR;TTTQELLAQAEK
UPI00005EF738	UPI00005EF738	UPI00005EF738 status=active	6	6	6	1	6	6	6	115	115	0	24318000	26134000	27729000	24694000	20788000	25987000	25913000	26065000	29047000	22011000	23536000	22137000	AFHGEVVDFATFR;EQYLAELAQHEQEGK;EQYLAELAQHEQEGKR;KQPLTLLYSAK;NTTQNHALVLADWLR;VYDPAEQSDGYR
UPI00031AED92;UPI00019F3754	UPI00031AED92;UPI00019F3754	UPI00031AED92 status=active;UPI00019F3754 status=active	6;6	6;6	6;6	2	6	6	6	182	182;187	0	25521000	23541000	24463000	23426000	24040000	21967000	21912000	20335000	18201000	21784000	23544000	22443000	LEGMQTQDGYDEMVK;LLWVEQVAVPDYLAGNGVVYQTSDVK;NYYQLPVVQSGTQSTASQGNR;VIVSGEWLLNHQGQLIK;VLASVWSQEAASIAQEIK;YVIANNNLWASPLDQQLR
UPI00000B5C55	UPI00000B5C55	UPI00000B5C55 status=active	2	2	2	1	2	2	2	142	142	0.00052356	35111000	35596000	33016000	34729000	30787000	36210000	36178000	32829000	33146000	30108000	23545000	39646000	FINVYIK;VDSFVIK
UPI00000DEBE3	UPI00000DEBE3	UPI00000DEBE3 status=active	4	4	4	1	4	4	4	206	206	0	25795000	34696000	35249000	39032000	32094000	29395000	30344000	28310000	25471000	21085000	23596000	27782000	AGLYAQTLPAQLSQLPACGE;KDGGDFDQFTGATITPR;LSDWITHFAGK;TTIAEQASLQQK
UPI000012AB42	UPI000012AB42	UPI000012AB42 status=active	4	4	4	1	4	4	4	122	122	0	18768000	18183000	19012000	17596000	19704000	24174000	24731000	21347000	19721000	22559000	23601000	20675000	AANVGVIIER;FNSPWVR;SDDVADCLSYADIAETVVSHVEGAR;VAEEVAELLLAR
UPI0000134E93	UPI0000134E93	UPI0000134E93 status=active	4	4	4	1	4	4	4	45	45	0	26642000	31513000	32879000	6860700	14837000	7443200	19957000	47238000	38138000	21851000	23621000	14961000	HILGLDHK;IVTEGDKSSVVNNPTGR;KIVTEGDKSSVVNNPTGR;SSVVNNPTGR
UPI00000DEE55	UPI00000DEE55	UPI00000DEE55 status=active	12	12	12	1	12	12	12	298	298	0	29648000	31699000	31941000	27503000	30057000	31141000	31867000	32648000	31605000	22527000	23654000	23841000	CLDQHGGFIR;IINDEDKTVPLAVER;LIYLGAGTSGR;LVLNMLSTGLMIK;MITEGSNAASAEIDR;NATGCNAEQAEAALIACER;NIGLTAQDVVVGIAASGR;TAIVMVLK;TPYVIAGLEYAR;TVPLAVER;VLPDIAAAIDVIHTQVSGGGR;VSTLEMCR
UPI00000E4AB6	UPI00000E4AB6	UPI00000E4AB6 status=active	9	9	9	1	9	9	9	185	185	0	24523000	22601000	26075000	21644000	20309000	19509000	19019000	19202000	20685000	21425000	23712000	27037000	DGALTQEEVQQVMDLLHK;GAWQLDEK;LYPWSQFIVDSNGVAR;NATLIEAIK;SSAVVVLDKDGR;TWNSAQLVGK;VLQHIAGR;VPPIGITDR;YQTTTIVNTDDAIPGSGMFVR
UPI00000DF108	UPI00000DF108	UPI00000DF108 status=active	8	8	8	1	8	8	8	367	367	0	24996000	21841000	22472000	24187000	24659000	27782000	27688000	26390000	24580000	22104000	23753000	22943000	DQLELENR;ELLDGVSQTLASR;ELLGSPLR;GVVGQVVAVAK;LGTFSQIR;TYMDTAVSPFYFVSNAPR;VGDVLVTSGLGGR;VLLICDATHALPIQVLR
UPI0000128CC1	UPI0000128CC1	UPI0000128CC1 status=active	11	11	11	1	11	11	11	324	324	0	22635000	19348000	22235000	22497000	20338000	20734000	21076000	20236000	19702000	24202000	23774000	26533000	AIVVTPDHPLAGK;DVVDAAVALR;GSLYIATTHTQAR;HLTQVTPAGQEIIR;IVFTATDADVIK;SELDTAFNR;SNEEIEVMFK;SYMYDFIQR;VDAHDIFSHSTTK;YALPNVIK;YIVEVVNHNLNVSSTAEGLYTSQPGISK
UPI00000439E6	UPI00000439E6	UPI00000439E6 status=active	11	11	11	1	11	11	11	342	342	0	17496000	19489000	19276000	16939000	16806000	18051000	19696000	18327000	17855000	22944000	24060000	23872000	ADASVVEQEWR;AMTDVHQFFTLLK;AVDAPVVQTR;EILAALESVGETK;FITDENTPLELK;GCVQIFTGVVEK;QQAFNLVADDLACK;QSIQFFDHQGDALLK;TEGEQEQAQWR;VSNSALAQILESAQQDGNEIMVFVGNR;VYATDNTDMAAWSELLAR
UPI00005EFD6C	UPI00005EFD6C	UPI00005EFD6C status=active	6	6	6	1	6	6	6	323	323	0	23714000	22872000	24298000	23285000	22397000	20710000	23177000	23743000	22933000	22595000	24085000	24226000	AFQMMTSLGSLK;AIAALQVLPDTPWR;ATANAAFGNAASVLVGDFIYTR;EALVGLAHIAVQR;GLQDYGR;LFEAAAQCSGILAGCTPEEEKGLQDYGR
UPI0000043AA4	UPI0000043AA4	UPI0000043AA4 status=active	2	2	2	1	2	2	2	418	418	0.00054915	53561000	51908000	51601000	51383000	50288000	56862000	52702000	51040000	46050000	31589000	24135000	33351000	EHSTEDMNVPK;MVIAEIVPAFK
UPI00000DF19C	UPI00000DF19C	UPI00000DF19C status=active	18	18	18	1	18	18	18	732	732	0	34279000	37170000	34877000	31027000	37326000	35139000	32847000	36383000	38135000	22455000	24225000	23360000	ADAATAISELNALGVK;AGLLPEDK;AGYSLRDEQASDEPQESR;ATGDKVPAGTTSVDR;AVTELNQHAPLAMVGDGINDAPAMK;DEQASDEPQESR;GGAALEQLGR;GLVQMIELAR;GVILTGDNPR;LIEEAEER;LVTLEVLSEPGASAIDR;LVVDADNDIR;QLAGVNQVQVLFATEK;TGTLTVGKPR;VLICAAGK;VSGMDCAACAR;VTAIHPATGISESELLTLAAAVEQGATHPLAQAIVR;VTQVAFDK
UPI000012C58D	UPI000012C58D	UPI000012C58D status=active	11	11	11	1	11	11	11	181	181	0	22844000	22046000	23092000	21236000	21334000	23970000	24760000	23824000	22024000	23678000	24251000	23129000	CAVIAGALR;EIASYLASELK;ELGIQADVANVHR;EVVYTDWEQVANFAR;IEEPQWENYDR;LIMKMSGGETDTR;LNSMPSAFYSVNLVAR;TLILFSTR;TPQTNSYAR;VVIGASIR;YGHYHSAFQEFVK
UPI00000DECD9	UPI00000DECD9	UPI00000DECD9 status=active	3	3	3	1	3	3	3	169	169	0	19685000	23271000	14618000	24657000	27506000	20958000	24628000	11960000	23917000	23065000	24366000	28231000	IDFNFFDAHDLFISR;QVVLLGSGNTK;YALDNYCVNYYSSSNSGSYLYPTSVYTK
UPI00000DF08D	UPI00000DF08D	UPI00000DF08D status=active	15	15	15	1	15	15	15	630	630	0	28650000	35895000	31959000	30097000	32038000	30888000	28431000	28672000	34662000	23405000	24392000	24184000	CAYVLSVK;DGQIYNIAFENGEK;ETTLDPNTRR;EVYYALTEEEKEGVLEQLKR;GMPVDIHPEEGVPAVELILCR;LADCTAQDLNR;LSAEDIWDR;LSAEDIWDRCAYVLSVK;LTSGPALPGK;MQDPQFAGQTK;NTGTSVHFWPDETFFDSPR;QCAAFVSGVVK;TELFLVEGDSAGGSAK;TQTYNADAIEVLTGLEPVR;VQDLQVVGTCGK
UPI00005EF166;UPI000176C13B	UPI00005EF166;UPI000176C13B	UPI00005EF166 status=active;UPI000176C13B status=active	8;8	8;8	8;8	2	8	8	8	704	704;716	0	62496000	68288000	66599000	81060000	79531000	72656000	59323000	52111000	51958000	25798000	24400000	26374000	AGGAPTLAVGIAHVFHK;ATPAVINNDGLNYVPTNR;DIGEPSVLNR;ETPYVPIPEGGVK;LFSTNPQMEGFFYMASQYK;LLANETDAR;MPAMTQYIDGTGPLWK;TDKETPYVPIPEGGVK
UPI00000DE7F8	UPI00000DE7F8	UPI00000DE7F8 status=active	16	16	16	1	16	16	16	367	367	0	30687000	29138000	31430000	30895000	28293000	26032000	24488000	22576000	24142000	22949000	24419000	26422000	AGEPHAEVHALR;AQSHAILTSSATVLADDPALTVR;DGEIVGEGYHQR;FTTHPNPNVGCVIVK;HVGPDVCLHLVGA;IVIDSQNR;IVQQPGETWFAR;LADAPQFK;LQQAGIDVSHGLMMSEAEQLNK;MQDEYYMAR;TAMASGESQWITSPQAR;TGFPYIQLK;TLLIPEHK;TPPCCDALIAAGVAR;VVAAMQDPNPQVAGR;WSELDEQTQGLYPQQNLR
UPI00000DF07D	UPI00000DF07D	UPI00000DF07D status=active	7	7	7	1	7	7	7	249	249	0	21031000	16423000	19147000	19738000	20376000	20790000	22769000	16311000	17258000	23103000	24483000	24123000	AIAAESDKFEDLDHR;AIFLALQQK;FHSIIAEATQNR;HLENSKNELIK;IIGLQEK;QDASISDFDDFFFAR;SLMPYSEIGPFELLQAR
UPI00000DF05A	UPI00000DF05A	UPI00000DF05A status=active	9	9	9	1	9	9	9	411	411	0	27635000	24168000	23132000	28401000	32870000	36113000	38541000	30551000	24553000	24540000	24604000	24478000	DVLIQVFNFSDR;DYDELLNHWER;FDSAFDTPNHEIVNMYELK;IACSGLFDIAPMR;TWLLLANLVDTK;VLLGSINSEAFILPK;VNPIHTDSYYGLADVYR;YHYDVNDYLIIAALR;YYEDKLNELGCIISKP
UPI000011F516	UPI000011F516	UPI000011F516 status=active	5	5	5	1	5	5	5	229	229	0	15803000	15380000	13957000	14727000	14996000	16537000	17499000	17369000	17126000	23089000	24744000	20780000	DIPVVMLTAR;GLETGADDYITKPFSPK;ISPMAVEEVIEMQGLSLDPTSHR;TVDVHIR;VMAGEEPLEMGPTEFK
UPI00000DF2C7	UPI00000DF2C7	UPI00000DF2C7 status=active	5	5	5	1	5	5	5	376	376	0	31046000	32358000	30159000	29979000	28465000	27443000	30154000	28036000	27142000	24148000	24785000	24746000	LCGDGGFTR;LPLFYNLSPVNQR;NYTAGGEGGATLINDK;SALINFLK;VIVPVHYAGVACEMDTIMALAK
UPI0001DB94EE;UPI00005EFDD2	UPI0001DB94EE;UPI00005EFDD2	UPI0001DB94EE status=active;UPI00005EFDD2 status=active	5;5	5;5	5;5	2	5	5	5	227	227;265	0	21791000	21605000	21289000	22972000	19210000	20053000	21103000	18649000	18921000	23430000	24797000	28796000	ASGVPFISLR;FCQFYQQDPLQR;FPSLWQR;LHHANDTDSFSATNVH;LVPLQGFELNSLR
UPI0000191E52	UPI0000191E52	UPI0000191E52 status=active	16	16	16	1	16	16	16	382	382	0	37208000	33475000	39409000	37602000	32149000	30441000	34163000	32336000	27124000	23028000	24807000	21777000	AWVEEHVGFVDSAVDR;DAILDEK;EQGNESPLNIIACENMVR;FENPYLKDDVER;GALPNIPGMELTDNLMAFVER;GAMEESGAVLIK;GAMEESGAVLIKR;GHVMNALPEDAK;GPQAALAQISGLDANSEVVSEAVTAYK;IVPPSASATNDPLEVTVETFSEWIVDK;LFTLNTGHAITAYLGK;LIKPLLGTLEYGLPHK;NLIEGIAAAMHFR;SEDDPQAQELAALIADK;SEDDPQAQELAALIADKGPQAALAQISGLDANSEVVSEAVTAYK;YGFDADKHAAYIQK
UPI0000131F8D	UPI0000131F8D	UPI0000131F8D status=active	11	11	11	1	11	11	11	378	378	0	25683000	23650000	24288000	23905000	23275000	26321000	26061000	22612000	24817000	23825000	25017000	27681000	EIYEEPK;GMTLESVVELENGK;IMLDNEDITHVPAENR;LHVLLRPEDLR;LIAGLETVDSGR;LLLLDESLSALDYK;MVMVSEFFNEDDPDFDHSLDQK;MVQLETFAQR;QPSSLSPLVQLAGIR;TPAAEITPR;VEEINDDNHAEGLIGYVR
UPI00000DEF9F	UPI00000DEF9F	UPI00000DEF9F status=active	7	7	7	1	7	7	7	592	592	0	17427000	18461000	19127000	19539000	18297000	18783000	17732000	19224000	18324000	24342000	25028000	24114000	AFLGTPVILQER;EILPIGASSPIQVDIR;HISTIFVSK;IAPSPSSVMVVGESGTGK;IISATNQNLAQFIAEGK;LLEDQGPGDNISK;LNVIPITLPPLR
UPI00000DEC61	UPI00000DEC61	UPI00000DEC61 status=active	4	4	4	1	4	4	4	167	167	0	20653000	23442000	23405000	17833000	18576000	21156000	23255000	24740000	24513000	23460000	25108000	23298000	FDEIAFNAGMLDK;IAQPELVNFR;LIALLSQEGANFR;LVADPLLFER
UPI0001FB6E17	UPI0001FB6E17	UPI0001FB6E17 status=active	14	14	14	1	14	14	14	539	539	0	30167000	32625000	33051000	31169000	30819000	31305000	28473000	29983000	30509000	24148000	25124000	23363000	CVVTLLTEMLEPFQGK;DIALYGQELTATTYK;ELTAEDIATIADTYHAWR;GFEETLWDTANQLR;GGGEFYTPK;IYDPCCGSAGMFVQSVK;KGFEETLWDTANQLR;NEAELTEDPR;NLGTMISR;VATLQDIK;VATLQDIKDNDYVLTPGR;VYEYFLGK;YEDQAGFCK;YVGAAEQEEDGVAFETK
UPI000012D123	UPI000012D123	UPI000012D123 status=active	6	6	6	1	6	6	6	137	137	0	36676000	35540000	35044000	33229000	31084000	34579000	36396000	36070000	35497000	23309000	25154000	25557000	FQLAENIHVR;GANLVNGLLYIDLER;KFQLAENIHVR;LFNHLENNQSQSNGGYPPYNVELVDENHYR;NFDLSPLYR;TYLYQGIAER
UPI00000DEDE7	UPI00000DEDE7	UPI00000DEDE7 status=active	10	10	10	1	10	10	10	400	400	0	32562000	31845000	32409000	31410000	34206000	31907000	29131000	28283000	33709000	24689000	25190000	26163000	ADAPLLACEVVPSQEETLAQTAHWITER;CLMFFTPGVPSEFK;GEGLVLHEAWLK;NTVGDNLDDLVTILR;QEVCAMMALNMLR;RNTVGDNLDDLVTILR;SESDLAQSLDTLQLPPGVTMGYR;SSMPIIELK;VAGQSVIFEGTEGLPAQISR;VMVEHEILPR
UPI000000E5F0;UPI0001E966DB	UPI000000E5F0;UPI0001E966DB	UPI000000E5F0 status=active;UPI0001E966DB status=active	7;6	7;6	7;6	2	7	7	7	245	245;211	0	18841000	17958000	19550000	16737000	18782000	17606000	19122000	20579000	18829000	23798000	25274000	22326000	AHGTIAEVVNHFK;HVATFGHMFGR;IAELDKEVAER;ISIWMFPEGTR;LAPLFGLK;LHNGLVIVEMLPPIDVSQYGK;TGAFHAAIAAGVPIIPVCVSTTSNK
UPI00000DF20D	UPI00000DF20D	UPI00000DF20D status=active	17	17	17	1	17	17	17	637	637	0	26608000	26530000	26444000	24699000	26913000	26663000	25440000	26660000	24223000	24269000	25340000	22211000	DSFDDSSANLFK;FGEEEDDIAR;GASPLSAGDVTNDLSHVR;GGYVEPEYVQAMLDR;IIVACDAGMGSSAMGAGVLR;ILFLNNAINHGIFSPLGIQQSHELGK;IQDAGLSQISVTNSAINNLPPDVDLVITHR;KIIVACDAGMGSSAMGAGVLR;LAHTTSVDEVLELLAGR;LAHTTSVDEVLELLAGRK;LGAENIFLGR;LTPTYLGESIAVPHGTVEAK;LVIGIAAR;NNEHIQVITSLTNALDDESVIER;QVPQAQHISLTNFLDSGLYTSLTER;TGVVFCQYPEGVR;VKEEDDIEAAAR
UPI00019F4AAA	UPI00019F4AAA	UPI00019F4AAA status=active	6	6	6	1	6	6	6	183	183	0	35094000	40365000	35968000	32148000	29245000	33982000	36446000	39908000	42179000	23762000	25446000	28820000	DDDNKNSGDAPAAAPGNNETTEPVGTTK;SPVSIGGVVVGR;TEPTYTLYATFDNIGGLK;VADITLDPK;VTLEIEQR;YNHIPDTSSLSIR
UPI000000E133	UPI000000E133	UPI000000E133 status=active	5	5	5	1	5	5	5	302	302	0	18911000	21042000	20507000	17535000	17657000	16626000	17375000	17830000	19677000	25242000	25476000	26909000	EFIEAAQVGGVSTPGIVIR;KNSETLENFSEK;NSETLENFSEK;SLWQDAR;VDSVMMR
UPI00000DEC15	UPI00000DEC15	UPI00000DEC15 status=active	9	9	9	1	9	9	9	252	252	0	25356000	28045000	25755000	24138000	25639000	25943000	26727000	27006000	24539000	24322000	25541000	27938000	ASAPGQISVNDLR;DLVIGTGAPK;EADFDILEWR;ETMPEKPLLFTFR;IIVSLMAK;KMQSFDADIPK;TPEAEEIIAR;TVLTILHQA;VDHYADLSNVESVIAAAK
UPI00005EFA3F;UPI000176B1C8	UPI00005EFA3F;UPI000176B1C8	UPI00005EFA3F status=active;UPI000176B1C8 status=active	6;6	6;6	6;6	2	6	6	6	165	165;183	0	21199000	24697000	19656000	19798000	20349000	16460000	17755000	24912000	25790000	23724000	25632000	22439000	FTDEDEQGLR;GVCGTAVAR;IEDVHAFDGHIACDAASNSEIVLPLVVK;QLVAQLEK;VLATTDYK;VLATTDYKK
UPI000013A2FC	UPI000013A2FC	UPI000013A2FC status=active	6	6	6	1	6	6	6	105	105	0	25793000	30356000	28667000	29700000	25745000	27215000	31702000	39466000	29110000	23041000	25646000	19144000	ALQDFVIDK;ALQDFVIDKIDDLK;GQDIIALDVQGK;HVMSIADHVVQESR;RLYELEK;SSITDCMIICTGTSSR
UPI0002A34249;UPI0002BBCE7F;UPI0003341D15	UPI0002A34249;UPI0002BBCE7F;UPI0003341D15	UPI0002A34249 status=active;UPI0002BBCE7F status=active;UPI0003341D15 status=active	8;7;5	8;7;5	8;7;5	3	8	8	8	350	350;375;344	0	21300000	21288000	21632000	21345000	21108000	19267000	19854000	19248000	20937000	24558000	25674000	22530000	ENFFIIPGEYNNSTENNR;FKPATFAPVNNVAAALCAADVIK;IGIWSDEIK;MDYILGR;NFLHYQSYGANPVLVQDK;QVLFSEDDVGK;SPVCSVCGNR;YGSGGLVGGGGK
UPI0000129564	UPI0000129564	UPI0000129564 status=active	5	5	5	1	5	5	5	245	245	0	31900000	25583000	22367000	28619000	34747000	21687000	28318000	23816000	24783000	29856000	25716000	28219000	QYVEEFDGNIASFIFSGKPGTGK;RPTGMLTNSNMEEMTK;TGEELLAWQK;VECEGQMNALSK;VIINQIVDR
UPI00005EFA12	UPI00005EFA12	UPI00005EFA12 status=active	20	20	20	1	20	20	20	688	688	0	23937000	25099000	25299000	25178000	26067000	27302000	25133000	25641000	24952000	27453000	25796000	27314000	AQLAIYDYIK;DMPNALVEVLR;EIANAQQGLPSGITLK;ELSWLSFNER;FLGIYSNNLDEFYK;FVNLPPEAPR;GFFDYDALNAYSMK;GMCSLIPNLEGISDNIR;IEVATPLLDPR;IIISEEQGSNSHSR;KPMILLDNILR;LYAASSSGVPVNLLVR;LYTDYSLLTADAR;NQIFLINER;VLQEAADKSNPLIER;VYLSSADWMTR;YAHIGTGNFNEK;YALLEIPSDK;YALLEIPSDKVPR;YCLDDIFK
UPI00000DEFA9	UPI00000DEFA9	UPI00000DEFA9 status=active	6	6	6	1	6	6	6	956	956	0	31972000	28877000	27256000	24105000	54675000	24339000	28504000	28267000	23266000	25372000	25879000	20188000	AIGHSMSEEIIYDAEGHPLTR;APTSVPSAASCALEEILR;IDAPTREEIDDALSGLFSR;ILFHGAQMLGEPVADVQLATPGVVR;SGIPDIDQANCMIK;VAAVVAESEDIALEALK
UPI0000167DE1	UPI0000167DE1	UPI0000167DE1 status=active	17	17	17	1	17	17	17	447	447	0	28159000	29042000	27184000	27662000	30407000	25913000	28095000	28273000	28030000	25042000	25914000	23443000	AMEYGAENAR;AVTGTMLVAAMK;AVTGTMLVAAMKEDGVNIWGDGSTYK;AYSTDSNMLGATHEAK;DLEYLNSSVK;FWDESVKIPAEEVTVR;GAVPYAYTANLGQPDEEDYDAIPR;GDSVFSPDDR;GIYEAPGMALLHIAYER;GNDYSILNTVSENLTYKPER;HGLGMSDQIENR;IGQLTMR;IPAEEVTVR;IVNPIMGVK;NLDITDTR;TFSDDVEMMLEANR;WFDSQALMLR
UPI00000DF362	UPI00000DF362	UPI00000DF362 status=active	12	12	12	1	12	12	12	429	429	0	24930000	26650000	26313000	23209000	24163000	23586000	23808000	23689000	26140000	24195000	25933000	24622000	ASLGVVMAAGGYPGDYR;DMLAGNAFGDAGHR;EHALAWK;GVIVAMTLEEAEAAVR;HNIPTAEYQNFTEVEPALAYLR;IFGPTAGAAQLEGSK;IIWPTVK;LADDEQVVTSGGR;TGDVIHGLPLEEVADGK;TSEWDER;VDLTIVGPEAPLVK;VLVIGNGGR
UPI00005EEE21	UPI00005EEE21	UPI00005EEE21 status=active	9	9	9	1	9	9	9	322	322	0	27027000	27831000	27858000	26592000	27272000	25706000	27721000	26840000	25277000	25255000	25967000	30328000	FTGNVIGDIVDAQYK;GADANILQQVR;GELDFTASLR;LAGTGEMVAEVTER;LAHEAQLDVAPLGK;LAQEYEIPLAQTVAIGDGANDLPMIK;LETLGWK;LTQYQSK;SGWLLYGR
UPI000013A2CE	UPI000013A2CE	UPI000013A2CE status=active	2	2	2	1	2	2	2	259	259	0.00053763	33824000	38352000	38167000	42397000	32024000	39947000	37487000	35027000	43002000	25152000	26026000	29415000	HQLVVTQLK;VISEQQQIQEK
UPI00000DE7B1	UPI00000DE7B1	UPI00000DE7B1 status=active	8	8	8	1	8	8	8	239	239	0	27341000	22169000	28241000	25923000	26023000	28763000	30328000	26936000	25144000	24776000	26083000	27699000	AVYHPSCSLAR;DSVLLLEK;LGVKDEPLTLLK;MAEISGEMVK;MNVNFFVTCIGDALK;QGCCGQPAINSGYIK;SYPTYLADEPEWASR;VMHIAEVLMSR
UPI00000DE86F	UPI00000DE86F	UPI00000DE86F status=active	5	5	5	1	5	5	5	461	461	0	43327000	40510000	41722000	49480000	41644000	48883000	48213000	38845000	47401000	38949000	26123000	26046000	ISPFEVVK;LAHSSGINPAYLTIPMLQASNLGR;TLSPVSGVVVAVAGMAK;VFSGLEVAYR;VLPSSQASTGYSATDIVEYVK
UPI000012C7F9	UPI000012C7F9	UPI000012C7F9 status=active	6	6	6	1	6	6	6	196	196	0	23430000	23234000	24672000	22130000	21839000	23116000	22656000	22292000	22283000	23945000	26135000	23773000	DNFYGVQFHPER;ELFDLIK;LFLPGVGTAQAAMDQVR;MNVVILDTGCANLNSVK;MTDFGLPLPHMGWNR;VSRDPDVVLLADK
UPI00018876A5	UPI00018876A5	UPI00018876A5 status=active	13	13	13	1	13	13	13	412	412	0	26000000	23288000	25017000	26413000	25068000	26322000	26452000	24153000	24304000	26312000	26156000	25714000	ADGLLPASSK;APSIMQVPGAR;ASMYVWAK;DIAEQYKR;DMAVEFFTLSK;FALIENR;IGFMVGNK;IPEPYAAMGSLEFAK;LPPYVFNITAELK;SVPLVEGVDFFNELER;SYHDYGTFTPLQVAAIAALEGDQQCVR;SYNMAGWR;TLVSALAR
UPI000013B567	UPI000013B567	UPI000013B567 status=active	6	6	6	1	6	6	6	243	243	0	19952000	19645000	18682000	20576000	20300000	24141000	24273000	22987000	21158000	24357000	26218000	23085000	FQEVFILK;MLQEENIWIVGTAGEADHTLYQSK;SADAAGVHAVIVPK;SDGAVHQGIIAR;SEMIYGIHAVQALLER;VACGAAESVPLIR
UPI00000DE967	UPI00000DE967	UPI00000DE967 status=active	18	18	18	1	18	18	18	702	702	0	27113000	26825000	25791000	25584000	26967000	27927000	27250000	27039000	26041000	25667000	26223000	26942000	GLEELLK;GPYGTVLSNPPYGER;IMLPLGECK;LDSEPALIALHSLLGR;LIQADCLAWLR;LVYQSLMWSR;LYDADLPEYNVAVDR;MDLDGLAK;MEDAFDVQR;MNSLFASTAR;QEGIECYR;STTTVDMSR;TELENLGAVECQVVQGGVHFK;TLSQDFAR;TYLEWAER;VKDAIVDAFTR;VNVWLHK;YADWVVVQEYAPPK
UPI000013A5C2	UPI000013A5C2	UPI000013A5C2 status=active	4	4	4	1	4	4	4	75	75	0	26768000	25914000	31283000	24046000	31867000	35774000	32606000	31079000	25599000	24864000	26286000	26522000	AHHVGEWASLR;IWEEGSDEVLVK;NTSPEIAEAIFEVAGYDEK;TDKDSLFWGEQTIER
UPI00000DE80A	UPI00000DE80A	UPI00000DE80A status=active	5	5	5	1	5	5	5	231	231	0	22759000	25231000	22665000	21427000	19388000	19332000	24652000	26880000	23139000	23613000	26325000	21885000	AEAVITGVCETDFSGYPDCRDEFVK;ALNHAVSLGMAK;FETPLMWIDK;GDGCGHCAACNLR;VLDVTLLNELAVSSLTR
UPI00000DEA17	UPI00000DEA17	UPI00000DEA17 status=active	8	8	8	1	8	8	8	213	213	0	24849000	23925000	21114000	25043000	24524000	23715000	29333000	26577000	22424000	23735000	26365000	22700000	GIDQHMLATLR;HDLSTQAYQGGGR;IEQESFDFFNR;NVVVETLEQLGIR;SIHTIDATQPLEAVMDAIR;TTVTNWVK;YIVIEGLEGAGK;YLELAAQDK
UPI000160890B;UPI00005EF67C;UPI00000DEEC4	UPI000160890B;UPI00005EF67C;UPI00000DEEC4	UPI000160890B status=active;UPI00005EF67C status=active;UPI00000DEEC4 status=active	4;4;4	4;4;4	4;4;4	3	4	4	4	398	398;413;420	0	21299000	19491000	16988000	14088000	16127000	19885000	21388000	20692000	17050000	26616000	26540000	27902000	AFNWHLPEDDAR;DSLDDAISMLR;NQDMLLSVLDLEK;TIAALYPEK
UPI00000DEB2B	UPI00000DEB2B	UPI00000DEB2B status=active	9	9	9	1	9	9	9	249	249	0	25823000	28834000	27506000	24572000	25966000	26900000	29167000	31955000	26345000	25231000	26566000	25719000	AFIGIDGWQPETGFTGR;AHGFAVSLDSDDVETR;ATGVSEVTIR;DAPCEVILLGGVYQK;ECEAIVLTDSSK;FGAVHSYSIGPVER;LTVHVVDI;MMSNYTLK;QDLNTLEK
UPI00019F490C	UPI00019F490C	UPI00019F490C status=active	13	13	13	1	13	13	13	433	433	0	24817000	23968000	22248000	23944000	23115000	26179000	26592000	26554000	27043000	26699000	26701000	26530000	AGEFAEPICELELELLSGDMR;DLLTQCEATIASAVSAVTAVYSTETAMAK;EIKPTTILHVAAK;EQVLAAIGLVR;FIVNHSAVEALR;IEIEHFR;LALTEWLVSK;LANQLVSQTGLR;PTTILHVAAK;SVFCQPLGDR;VQPLFSTDFYR;VTGGLHQRPEYNVALSEPTLDLAQLPTEVWPNGELPADLASR;WLVEVDGSR
UPI00000E4AE7	UPI00000E4AE7	UPI00000E4AE7 status=active	7	7	7	1	7	7	7	318	318	0	18204000	20801000	19371000	19393000	19861000	20174000	20417000	19189000	20626000	25905000	26842000	23618000	ANLPPLLSVPVGEK;ATPSSSDQMLR;FSWTPTWLPQGFSEVSSSR;LDNRPLAQLLQMDGPR;RPLPTMDNMPIESR;VDLLDRDGETLEQFR;VIAFNVNQDISSSMQTLAK
UPI0002A3C6E8	UPI0002A3C6E8	UPI0002A3C6E8 status=active	8	8	8	1	8	8	8	547	547	0	31542000	33508000	32017000	35480000	34087000	37039000	31513000	33359000	32529000	27624000	26956000	28476000	AENFSLNGYQR;AGINVLWNDNDGGCK;FTPTCDTNEIQTCTK;QVPMLLWLSEDYQK;SANLPLIR;SMITNIIDTTPAESYALMTPR;YQVDQNCLQK;YYQAADDILQTCR
UPI0000130A0D	UPI0000130A0D	UPI0000130A0D status=active	2	2	2	1	2	2	2	100	100	0.00056117	15409000	22917000	16669000	17628000	14829000	16429000	14820000	12061000	20831000	26150000	27092000	33618000	QNLNIDSVSEMR;QNLNIDSVSEMRG
UPI000261108D	UPI000261108D	UPI000261108D status=active	10	10	10	1	10	10	10	427	427	0	25162000	27974000	25673000	24765000	25794000	24052000	20908000	21379000	19268000	26557000	27095000	33601000	ALLTHDDVK;EYGVESLHK;FVETVAALAHR;LGADVVGAIPHFEFTR;LIDVHCDEIDDEQSR;MSGINFVANPLVNIHLQGR;SNNALQTIINAR;THVDVSDATLTALK;VMASTQPAQTTVYLEQPEAIDYKR;WQIANGIQHVR
UPI00000DF0D6	UPI00000DF0D6	UPI00000DF0D6 status=active	8	8	8	1	8	8	8	287	287	0	23752000	25365000	25439000	24209000	25934000	25873000	26327000	25120000	26873000	25550000	27129000	23868000	AAALAAEIHGVK;ALEVLQAVDLIAAEDTR;AQENDLPADALR;FCYEGFLPAK;LQEGQNIALVSDAGTPLINDPGYHLVR;TLALLQAELPLKK;TWETIHGAPVGELLAWVK;VVPLPGPCAAITALSAAGLPSDR
UPI000003EB1A	UPI000003EB1A	UPI000003EB1A status=active	9	9	9	1	9	9	9	257	257	0	16106000	14588000	14704000	16142000	16387000	16281000	14777000	11890000	16963000	27907000	27198000	26906000	GIAIRPEVLLLDEPCSALDPISTGR;IEELITELK;MFELYPEQR;NINLDIAK;NLNFYYGK;NQVTAFIGPSGCGK;QTEDYITGR;SMVETAPSK;VQWALTK
UPI00000DEC24	UPI00000DEC24	UPI00000DEC24 status=active	7	7	7	1	7	7	7	183	183	0	28890000	32117000	32112000	26083000	30309000	29713000	28000000	29238000	27784000	25206000	27200000	28709000	APLYPDDILWNFEK;CGLTPQYEQLENIQK;DIDGEVTTLEK;FSPDMTPEDPIVMESIK;GRAPLYPDDILWNFEK;LIAAAPTAVAPEESGFYAR;TYCTTTWGVTFPMFSK
UPI000012F935	UPI000012F935	UPI000012F935 status=active	9	9	9	1	9	9	9	342	342	0	31875000	33774000	32768000	32286000	33048000	35713000	34965000	34264000	33357000	26221000	27460000	25743000	EWQPVLTYGDLTR;FAIVAVGLR;FNVWLEPEVR;GTQIGGAAVHR;LAAGWLIDQCQLK;LDPSTVTPQQVFDAVCHMR;NPVVSAETANALLAQFPTAPHYPQVDGSVK;QQALVLINEHDAK;VCAYVDCVELATGK
UPI0000131389	UPI0000131389	UPI0000131389 status=active	4	4	4	1	4	4	4	633	633	0	29557000	32270000	33377000	32462000	35203000	28347000	29282000	28286000	29943000	24948000	27463000	31352000	DYSALLNDPNTPLVNR;LQQYIETLLAGSR;SGTAQVFGLK;TGGVLALVSTPSYDPNLFVDGISSK
UPI00000DF0A5	UPI00000DF0A5	UPI00000DF0A5 status=active	8	8	8	1	8	8	8	207	207	0	30428000	26268000	20024000	26028000	32236000	32113000	29038000	27756000	31867000	25536000	27502000	27968000	AAFDITQLD;DDSHGYELIK;FFGHGELR;IIAVIDR;LVILDILSR;QIALTEQGAQWLEENREQVEMIEER;VNQSDITDAQIK;VNQSDITDAQIKK
UPI0000167D6C	UPI0000167D6C	UPI0000167D6C status=active	9	9	9	1	9	9	9	306	306	0	33012000	39476000	34841000	32110000	34408000	34377000	32949000	34123000	33731000	25985000	27522000	30373000	EGGIDAYPVDPK;EVDVTQLK;EVSLNSGAAVLAGLR;IAVLLGGTSAER;IQPAGTFYDYEAK;QAGMSFSQLVVR;QLAEISSLGLPVIVKPSR;VFIALHGR;VVAENALQDALR
UPI00016BED5B	UPI00016BED5B	UPI00016BED5B status=active	4	4	4	1	4	4	4	93	93	0	42676000	52113000	50377000	41531000	37426000	39761000	46434000	49433000	47600000	25129000	27558000	23749000	AALAMYNSQDENIK;LNRPNIDESQQPATNAETAR;LSAHFEDILEAEAIR;NHWLLESAK
UPI00000439E0	UPI00000439E0	UPI00000439E0 status=active	12	12	12	1	12	12	12	406	406	0	15660000	16256000	23332000	13870000	18270000	16463000	5858600	14497000	18794000	28867000	27632000	29949000	AGEEHDIFANTLR;AGITVLPIPGDELGR;ALGIDQVR;DTSCWIYNGVSINPMAK;HLSGGLTYSEIPASIK;HYVGSEIGQLR;LGPTFATDVR;LITTGGDAFEAER;NIWTNEK;SWLLETQISDYR;VIAVELPK;WHPQFAGGEFIK
UPI0002A2A181	UPI0002A2A181	UPI0002A2A181 status=active	7	7	7	1	7	7	7	254	254	0	19118000	19828000	18027000	16216000	14943000	17783000	22481000	22500000	21328000	26662000	27710000	23110000	DNACQDYLAHLDGFNIEWLAHDEQAVDAR;DYTPLYDELR;GSLVVPEDYAYQLYVCDESGMPALR;IVLGGEALDGFTSR;LAQMQIPADDYFIWITGEGK;LAVKPQVSALVSVR;RFEAEQYDPQR
UPI000016E382	UPI000016E382	UPI000016E382 status=active	20	20	20	1	20	20	20	577	577	0	25357000	27474000	27072000	28691000	29161000	27780000	25821000	24648000	25319000	26671000	27771000	31811000	ATDPNGFLVYFSDHGEEVYDTPPHK;DFSQDVDR;DFSQDVDRK;ETTPELDALHK;EYDTNVLKPFQEVLKDPAPK;FDGNTEHVPPGLNAEELESYNDYDNANLYNDHVVASLIK;HMYTIPFLLWTSEK;LLNENNALPPLANFKDESGNEPR;MEPAAPWQFLTGYYQYR;MSLYGYPR;NALIDYDTLPYGDQVGNQ;NPDLYLTQPSLMNMMK;NTMLTVFSR;QQLNSLTK;QYYMNQQR;SVVNPQFK;TFWITNQQTMTAR;TLDNLASR;TLVLVIGESTQR;YRYPEDQGK
UPI0000061471	UPI0000061471	UPI0000061471 status=active	9	9	9	1	9	9	9	311	311	0	29588000	27224000	27672000	26852000	25652000	24792000	29348000	27966000	23559000	26816000	28194000	23006000	AFPIIPCNLCGSQPNLQR;DSYTMLEILR;IETMFSAMQNVVPSHLCDTNLFDFK;IVEENTYGIVK;MQENQQITK;NLQQSAPINFSLVAVNLDQK;NVGEAIADFNMIEEGDR;QPGFPEHVLPEYLETLGVEYK;QVIADMLR
UPI00005F0B7A;UPI000012A7B7	UPI00005F0B7A;UPI000012A7B7	UPI00005F0B7A status=active;UPI000012A7B7 status=active	3;3	3;3	3;3	2	3	3	3	165	165;179	0	10218000	6546100	0	0	3667900	1249100	8759800	14206000	5896500	26107000	28222000	10241000	ECSTVVSER;FHAVGEDSAPVPFVIHLR;QMTVNMGQISSNR
UPI00005EF1DF	UPI00005EF1DF	UPI00005EF1DF status=active	3	3	3	1	3	3	3	157	157	0	23379000	23176000	27290000	23230000	20856000	19741000	22524000	19838000	20275000	27240000	28222000	26247000	AAGVECFVQGVPTEPAVDLFK;TPADFLTLVK;TVSVDAGDIAAFNDLK
UPI0000DAD07E	UPI0000DAD07E	UPI0000DAD07E status=active	6	6	6	1	6	6	6	330	330	0	13214000	13453000	13721000	12275000	13564000	13764000	13121000	13154000	11892000	26197000	28238000	23114000	ALVDIVPQGNYFLMGGSPVDNNAK;IGMAIDDLR;IMENALTANNNK;LLTPIDVNK;VAISGQDADLAGIKR;VVGDQWVDGWLPENALK
UPI0000DACF20	UPI0000DACF20	UPI0000DACF20 status=active	4	4	4	1	4	4	4	220	220	0	23322000	22988000	24314000	25542000	23942000	28192000	28696000	25394000	26675000	25527000	28290000	30285000	AYVVQLGALK;ILVGPDASK;NADKVNEIVGK;VYTSPSTPVQGK
UPI00005EF753	UPI00005EF753	UPI00005EF753 status=active	10	10	10	1	10	10	10	225	225	0	30937000	33111000	32956000	28386000	29547000	29667000	31955000	33646000	34015000	27331000	28381000	29401000	AFYEALK;EAGGTPGENMTMDNK;FGGNLTAAEEK;FGGNLTAAEEKK;FKGNASVLPADNTLATVTFK;FLTDDTR;GNASVLPADNTLATVTFK;KTGCLVCLDSCPVGIVSNATYTYGAVEK;SLFMGYATPK;VEYDGLSNSQPLR
UPI0000136E3F	UPI0000136E3F	UPI0000136E3F status=active	7	7	7	1	7	7	7	325	325	0	19766000	22332000	22828000	23340000	21906000	25442000	21790000	24256000	25251000	27015000	28432000	25034000	DADYLIK;HVEPEQALR;IDLALLPFSDALSR;ILQGQALR;LDVELGIGDDCALLNIPEK;QTLAISTDTLVAGNHFLPDIDPADLAYK;SGAKPGDWIYVTGTPGDSAAGLAILQNR
UPI0000137991	UPI0000137991	UPI0000137991 status=active	14	14	14	1	14	14	14	497	497	0	19114000	20066000	18837000	19188000	19589000	22421000	20670000	22432000	20744000	28162000	28458000	27593000	AGGPALLFENPK;DFLTLLEQQGELKR;EDAIYHSTYTGRPPDEPAVLGVALNEVFVPILQK;FVIVCDDDVNAR;GGALDYQEWCAAHPGER;ITLPVDPHLEITEIADR;IVSGDDVDLNR;LLAFLKEPEPPK;MDPARDTVLVENTPIDYLDFASPVSGLGSK;MGLDATNK;MGLDATNKWPGETQR;QFPEIVDFYLPPEGCSYR;QNLGIYR;VAMGMGQEDVSALR
UPI00000DE89D	UPI00000DE89D	UPI00000DE89D status=active	9	9	9	1	9	9	9	310	310	0	17393000	13133000	16036000	16097000	13494000	13022000	17097000	15014000	13867000	28094000	28480000	31114000	AGMYTTVQDGGR;ALPGPEYHEFDR;DFMEAQGVK;LDDNAVWTGWR;LQGQILK;QLLWGNR;QSGISHCGALDMPALR;SPWQLSSQSNR;YFEQLAWR
UPI00000E4995	UPI00000E4995	UPI00000E4995 status=active	10	10	10	1	10	10	10	236	236	0	28987000	30178000	30113000	28727000	29224000	29359000	27885000	26289000	26529000	26991000	28516000	28763000	AEVDTLSPAQAAELKPMPQSWR;AKGDALEMLDR;DGTWVMNER;EEPSSFASYGTWAR;EGNPIESQFNYTLEPAQSSLPMTPMTLR;FIVANNAELER;GVLPCADCEGIETSLFLEK;LVLTDSKGEK;TADKLVLTDSK;VLAPDTAGK
UPI000012903D	UPI000012903D	UPI000012903D status=active	4	4	4	1	4	4	4	446	446	0	44463000	48617000	48941000	48220000	45417000	52123000	53640000	54481000	49751000	27149000	28602000	30482000	DLDKDEEFQK;EYVYGDTATLLDK;EYVYGDTATLLDKK;FISVPENR
UPI0000133909;UPI00001B5128	UPI0000133909;UPI00001B5128	UPI0000133909 status=active;UPI00001B5128 status=active	8;8	8;8	8;8	2	8	8	8	182	182;183	0	30898000	35398000	34365000	31426000	29025000	32819000	33812000	34112000	35824000	26603000	28728000	27062000	AGQWQQVQLESWK;DLMGCQVVTTEGYDLGK;LVPFLDGQVIK;MGSSYGIR;QLTAQAPVDPIVLGK;SIEVDWDPGF;VFSSTEDAESIFDYQPWFIQK;VVDMMETGSNDVLVIK
UPI00000DEDB2	UPI00000DEDB2	UPI00000DEDB2 status=active	11	11	11	1	11	11	11	376	376	0	56173000	65156000	61114000	55523000	57168000	58597000	62340000	69857000	69391000	26800000	28751000	29885000	AANAFDVDGETAAMLVSVAMNDDQPIAVLK;AIGDAIAAGLGEGA;AINEQPLNLGQGIWLSDSAEGNLR;EQQTSTFLGNGIAIPHGTTDTR;FTAQGTDAEQALK;LADLLLDNKADR;MFQLSVQDIHPGEK;PGTMLVNTIK;QLTHVLSDDSVAEQLK;QVAAALVQAGNVAEGYVNGMLAR;SATTAEELR
UPI00000DED4B	UPI00000DED4B	UPI00000DED4B status=active	3	3	3	1	3	3	3	203	203	0	34532000	38215000	39279000	36307000	35941000	33998000	35664000	41087000	32181000	26152000	28828000	29533000	MLTEQQR;SADPETSYTAK;VGEEGVETALAATVHDR
UPI00000DE702	UPI00000DE702	UPI00000DE702 status=active	12	12	12	1	12	12	12	313	313	0	27284000	21429000	24959000	21148000	21141000	21992000	25883000	24340000	20194000	27309000	28873000	30571000	DGPLDMR;ELAEVVAAATPVKDK;FSIIHGPFSALGEYVADRDLIGK;GPQVPAGLPMTEEQLK;GPQVPAGLPMTEEQLKK;IDGILLDLGVSSPQLDDAER;IWVNSELEEIEQALK;LILSQLGEEGR;LLAIDRDPQAIAVAK;LMPGEEEVAENPR;LSIISFHSLEDR;SSLHVLAPGGR
UPI00000DEC8A	UPI00000DEC8A	UPI00000DEC8A status=active	6	6	6	1	6	6	6	219	219	0	28757000	26016000	27473000	29106000	25310000	25095000	28805000	24043000	25174000	26448000	29008000	26305000	AAHQDEPQFGAQSTPLDER;AAIDLQLR;LLVPGALGGLAGLLVANK;SSTSSSADQGLGK;SYLNALGDALK;VLIEQAIEQPLDPQR
UPI00000DEFB5	UPI00000DEFB5	UPI00000DEFB5 status=active	5	5	5	1	5	5	5	103	103	0	28158000	31319000	32248000	34776000	28499000	39381000	36228000	33322000	31942000	26968000	29206000	25802000	FQDDILAGR;HAEQENMTLTELKK;MQPNDITFFQR;TITIRDESESHFK;VIADIYPDQTQFYVIEFK
UPI0000132919	UPI0000132919	UPI0000132919 status=active	10	10	10	1	10	10	10	194	194	0	22016000	12736000	17096000	19962000	15758000	19366000	23078000	17532000	18039000	27809000	29219000	30747000	AVAAMASFFR;CTEMWFTDGLTK;FFGYTSR;HNAGAWFVDLLAER;IGIGHPGDK;LGNNPNFHR;LIVGLANPGAEYAATR;LLVPTTFMNLSGK;VTLGGEDVR;VVGFVLGKPPVSEQK
UPI0000E45197	UPI0000E45197	UPI0000E45197 status=active	25	25	25	1	25	25	25	678	678	0	29815000	31037000	30591000	29327000	29376000	30727000	29762000	28586000	30377000	27730000	29264000	31331000	AGIADWQK;AGVNGGSGIALTGSPITPR;ALIAQEPLLGAK;DFAGAQNLLAK;FGSTSELR;IALLLPLNGQAAVFGR;IDASQGRPSIDLLR;INWQLLAIR;ITPADLEQNQQAR;IYDTSSQPLSQILSQVQQDGASIVVGPLLK;KLSWLQYQQGQVVPAS;LGGGTVLQQK;LSWLQYQQGQVVPAS;MLPTQLVNVK;MYAMGVDAWSLANHFSQMR;NGSQSGATLYASSR;NNVEELLK;QAPLVLIPR;SNTPLNVLALNQPENIENR;TGQAVELFNQLPQELNDTQR;TGQAVELFNQLPQELNDTQRR;TIQQGFEAAK;TLLAAEIK;VANAFAQEWQK;VNICYFALSPEDEAR
UPI00001291FD	UPI00001291FD	UPI00001291FD status=active	9	9	9	1	9	9	9	406	406	0	22029000	14505000	19403000	25192000	21275000	21043000	20218000	17026000	15864000	32158000	29491000	32865000	AAATQHNLEVLASR;EPLDPVR;GANVTLVSGPVSLPTPPFVK;GLLIWGPDSGSQACGDIGPGR;KELLGQLLLDEIVTR;MGFAIAAAAAR;NPDIVAGVAALK;QATQGDELTIK;WADLVILAPATADLIAR
UPI000013225C;CON__Q9N2I2	UPI000013225C	UPI000013225C status=active	6;1	6;1	6;1	2	6	6	6	293	293;404	0	28547000	26763000	25014000	26242000	25623000	28188000	29570000	28508000	29640000	27530000	29563000	24558000	AIGIDIDPQAIQASR;DQPEEMKADVVVANILAGPLR;EWMDNFHPMR;IEQLEDKDWER;LELYLPK;TVIDFGCGSGILAIAALK
UPI000334263F;UPI0001CF5CAC	UPI000334263F;UPI0001CF5CAC	UPI000334263F status=active;UPI0001CF5CAC status=active	21;21	21;21	21;21	2	21	21	21	731	731;732	0	31450000	37106000	33303000	31725000	32022000	31655000	31436000	32554000	33073000	28540000	29611000	30479000	APLYYSPGYGPASLYDYK;FGGWFDGNGDATLLDNTQTGLQHSNR;FTGDNLR;FTSNQMFFDLAQASASGGLNNHK;FYPFPTVNANK;GFSAISGSSTPYVSK;GLNSDRIPGTER;HLISLQYSDSDFLR;IAGAVSGGNDHISGR;LSVAYQK;NKDLTISVK;QATAFSSSQQDTDQYGMK;QELVGQVYYR;QLQLITQYYK;QQAWFNFSQGVALPDPGK;SQGDDNYGLNLGK;TNYGMNMR;TQIAAYYSLSNK;TVAEMAQTTWVIENAELEQQIQGGK;VDSYELGWR;YQYTENRVDDFIDYTQQQK
UPI00000DE84C	UPI00000DE84C	UPI00000DE84C status=active	12	12	12	1	12	12	12	415	415	0	35556000	39149000	35474000	34995000	37082000	38233000	35673000	33510000	39056000	31710000	29627000	31123000	AHLLKPYLTSR;AYLNEYLR;DMTLMVR;FLDEDEMQR;HQEINEWNR;LGDWLEMPK;LHQSPTGNDIR;MTNIGTFR;NWSGMSASGGR;QQGSTESVLNLR;SISIDVTSIR;YGADGAVIDIGLTTVK
UPI0000673CF8;UPI00017A9921	UPI0000673CF8;UPI00017A9921	UPI0000673CF8 status=active;UPI00017A9921 status=active	3;3	3;3	3;3	2	3	3	3	335	335;366	0	33172000	37171000	37196000	36314000	35175000	33050000	31049000	37873000	42413000	28343000	29692000	32380000	DGSQVVTLNQGTR;FEGTALLR;HQDEVLAEAK
UPI00000DF17E	UPI00000DF17E	UPI00000DF17E status=active	23	23	23	1	23	23	23	815	815	0	30235000	32583000	31458000	30558000	30010000	31960000	29752000	29244000	29921000	29565000	29694000	29098000	AASAYYMAK;ALFDVQIK;AMLNIANMGYFSSDR;ESPDYWLEYGNPWEFK;ESPDYWLEYGNPWEFKR;EYADHIWHIDPVRL;EYYEKDEELHQVLTQIGSGVFSPEDPGR;FNQGDYFAAVEDK;HIIHLINDVAK;IAIHLNDTHPVLSIPEMMR;LAACFLDSLATLGLPGR;LMFTIGK;LMFTIGKDPVVANK;NAPFTYSSPTLSVEALK;QLMNVLHVITR;QVYYLSMEFLIGR;SYVDCQDKVDELYER;TLQEQYPNDTDLLGR;TYDNLADK;VINNDPQIGDK;VLYPDDSTYSGR;WLAVANPSLSAVLDEHLGR;YDYGMFK
UPI00000DF085	UPI00000DF085	UPI00000DF085 status=active	15	15	15	1	15	15	15	752	752	0	30208000	29311000	28873000	30008000	30787000	28791000	30251000	29549000	29547000	28638000	29709000	27755000	ALITLPENAHVMPPVVIEDASDMLLAITQAGR;ALPFIGDGLKPVQR;AMSEHDMLPSEPVTIVLSQMGWVR;DQLQGILASER;ELQADAQAYGDER;EVAQAAIALIDQPK;FGLTETQAEAILELK;GHDIDAPGLNYK;IDRVEIDSPR;IINIPSAEAAR;LRPEELQK;MLMFPVSDLPQLSK;SYAIDPITLPSAR;VDMDQVMNHLFATTDLEK;VLEQIAAQMR
UPI0002B8E809	UPI0002B8E809	UPI0002B8E809 status=active	15	15	15	1	15	15	15	467	467	0	32652000	35257000	35734000	32712000	32312000	33368000	34715000	35341000	35439000	29798000	29804000	31762000	ADENDIRLPGEVAFFIAK;AITIDFVR;ALQNNAIEEFKR;DHTTVLHACR;EALRDLLALQEK;ELEGALNR;ELTNHSLPEIGDAFGGR;FEVGTKPVTQTPQAAVTSNVAAPAQVAQTQPQR;FVLDWVR;FVQDMVK;LPGEVAFFIAK;LVTIDNIQK;QMALALAK;VIANANFTGR;VVYMHSER
UPI0000111347	UPI0000111347	UPI0000111347 status=active	13	13	13	1	13	13	13	311	311	0	26196000	29493000	27984000	28185000	29989000	28509000	29196000	31260000	31028000	29088000	29870000	29786000	ANPLYQK;ANPQPELLK;DDLNLVLATAAK;HIISINDLSR;LATEFSGNVPVLNAGDGSNQHPTQTLLDLFTIQETQGR;LDNLHVAMVGDLK;LDPSEYANVK;LKANPQPELLK;LSFETSMHR;QALLALVLNR;TVHSLTQALAK;VDEIATDVDK;VIASCFFEASTR
UPI00000E47CC	UPI00000E47CC	UPI00000E47CC status=active	6	6	6	1	6	6	6	153	153	0	53492000	58628000	65034000	68842000	53804000	64955000	61451000	57755000	49660000	28702000	29871000	30059000	DREQVLEHYLEK;EQVLEHYLEK;IAGVYDSLYTAIENNVPVNLSQLVK;LQDQWHIYCNSLVQGITLSK;MTIWEISEK;TIWEISEK
UPI0000136D76	UPI0000136D76	UPI0000136D76 status=active	5	5	5	1	5	5	5	139	139	0	28079000	25807000	27023000	24791000	24889000	24925000	25594000	25738000	23907000	27679000	29922000	30294000	APFDSWLNESL;CGHDLFDGEVINATGETLDK;MNTVCTHCQAINR;NFAPIFEDVAQER;SIPTIMIFK
UPI000011DD53;UPI0001DB932E	UPI000011DD53;UPI0001DB932E	UPI000011DD53 status=active;UPI0001DB932E status=active	3;2	3;2	3;2	2	3	3	3	113	113;95	0	27593000	26069000	27937000	25291000	25777000	29032000	28899000	28433000	29652000	28793000	30026000	34127000	IDNATLAELDALR;IFVYGSLR;LIESGDWLDRDK
UPI0000061477	UPI0000061477	UPI0000061477 status=active	4	4	4	1	4	4	4	127	127	0	58612000	69380000	57779000	57104000	49299000	54238000	75996000	46511000	74167000	38593000	30028000	40246000	ATVAFAR;DIMLPLR;KVIWPTR;LVSFITGLR
UPI0000136CE9	UPI0000136CE9	UPI0000136CE9 status=active	17	17	17	1	17	17	17	375	375	0	41474000	46060000	44330000	41198000	37720000	38231000	39380000	42332000	39858000	31349000	30056000	30955000	AIEEGKLESFVTDFYQR;AYLHHLDR;FELDTTDGR;GIDMFDCVMPTR;GPILTDSGGFQVFSLGDIR;ILEHVCPQIPADKPR;ITEQGVHFR;LHGDLHDFMQWK;LNTIHNLR;MKFELDTTDGR;NALFGIIQGSVYEDLRDISVK;NGHLFVTDGVVK;NPINGDPIFLDPEK;SDTGPLDPECDCYTCR;SMEMSLR;YKSDTGPLDPECDCYTCR;YLMGVGKPEDLVEGVR
UPI00000DEEAE	UPI00000DEEAE	UPI00000DEEAE status=active	7	7	7	1	7	7	7	301	301	0	36611000	33793000	30988000	30201000	33624000	32017000	33632000	33168000	32245000	28614000	30144000	33730000	APVILAVNK;APVILAVNKVDNVQEK;FMASEIIR;GGYDINGLILVER;SGWADDER;SLGYVDDL;WTPDDEMVLNK
UPI00000E47DF	UPI00000E47DF	UPI00000E47DF status=active	5	5	5	1	5	5	5	222	222	0	24567000	23227000	20966000	22072000	23493000	26922000	26983000	21753000	26960000	30757000	30218000	31964000	EYALLSR;HNNQGESELNVGNLTLNMGR;IAGLDVGADDYLVKPFALEELHAR;QVWMSGEELILTPK;YTLPVLILTAR
UPI000012BA02	UPI000012BA02	UPI000012BA02 status=active	8	8	8	1	8	8	8	215	215	0	28159000	28037000	29441000	26856000	25135000	26919000	28315000	29236000	25907000	28344000	30317000	25756000	ELGITHIISSDLGR;ELNMGVLEK;GEQQAMQVATR;HGETQWNAER;IPEGESMQELSDR;IQGQSDSPLTAK;MLQVYLVR;VNAALESCR
UPI00001654B3	UPI00001654B3	UPI00001654B3 status=active	9	9	9	1	9	9	9	361	361	0	22524000	28839000	24421000	22501000	24286000	22466000	24787000	29903000	23536000	30032000	30379000	28419000	AGNTIGQLFR;DVFRPGHADYTYEQK;DWSQVEQNPFFCPDPDKIDALDELMR;FGEEVEMITK;GCLTQMGDIPLEIK;GVEIGDGFDVVALR;LDADIAHALMSINAVKGVEIGDGFDVVALR;VTTFGESHGLALGCIVDGVPPGIPLTEADLQHDLDR;VTVVASGVPAGLGEPVFDR
UPI00000DE96E	UPI00000DE96E	UPI00000DE96E status=active	4	4	4	1	4	4	4	150	150	0	11773000	9467300	17067000	17860000	15099000	12509000	23752000	11358000	19555000	24992000	30416000	28143000	HMNPELVNR;QDLQALLGKE;TLSETIVQLIEDAENKEK;YQQLENLESGWK
UPI0000191E72;UPI000209C524	UPI0000191E72;UPI000209C524	UPI0000191E72 status=active;UPI000209C524 status=active	11;11	11;11	11;11	2	11	11	11	303	303;325	0	32801000	41202000	38069000	38613000	35533000	37322000	32966000	33289000	32755000	31736000	30431000	36823000	DQNEDIDREDFAQR;DSLKDEVLHSLLPR;FCDELRDQNEDIDREDFAQR;ILPSPVIK;KAEDTLALLR;KQDLTSEEITNHIEAGK;QDLTSEEITNHIEAGK;QLASMAFTPCGSQDMAK;SGSTAQGFQLLDEAELK;SLGSLPVVPLSMENPIELTLTEWVR;SLLEDGGVIR
UPI0001E32328	UPI0001E32328	UPI0001E32328 status=active	7	7	7	1	7	7	7	329	329	0	21489000	20934000	23057000	19808000	22246000	20802000	17679000	20903000	20276000	27304000	30460000	32622000	AQATGFYGSLLPSPDVHGYK;DLGFEVIK;ESAVMAITSNELDTAR;GFVICTPDPK;SNDIPGAFDAANSMLVQHPEVK;TLNAIDSLAASGAK;VIAVDDQFVNAK
UPI00000E4A44	UPI00000E4A44	UPI00000E4A44 status=active	8	8	8	1	8	8	8	251	251	0	31540000	33165000	29329000	32122000	31261000	36143000	37178000	32591000	32484000	29190000	30553000	37769000	AQLLDSDGLLR;DYVPQPAR;FGSTLGHYGVGYGPYVQLPFYGSFTLR;PVAVAWR;QSSDPYIMVR;SDPLEGFNR;TMYNFNFNVLDPYIVR;WTLEGIETR
UPI00019AF94B	UPI00019AF94B	UPI00019AF94B status=active	12	12	12	1	12	12	12	419	419	0	17646000	22750000	17692000	19466000	17828000	18583000	18007000	16898000	18169000	28974000	30594000	30825000	AGFEYNVLCQEAK;ALTAEFALNHELCK;AWADVEMIQVAMR;DLIVNAR;FLAQTLFNTSDIGMSAEQK;IIGFAGVAELK;ITEDLIFTEPYYNAER;NMDSVIQSAK;NNWTSPELDDAVHK;QALPWLR;QIENTELR;TDSIPSGYKPLTCDTLPGYLSSR
UPI0000127F09	UPI0000127F09	UPI0000127F09 status=active	8	8	8	1	8	8	8	316	316	0	31234000	34211000	35640000	33296000	30577000	36094000	36133000	34956000	34051000	28914000	30601000	32929000	ALNFLVR;DIESLLPHNESLFQK;LCLMDTQR;LEVEESQPLVNAVWIDLVEPDDDERLR;LPGGQLEQAR;MLSAFQLENNR;VIMEGHQGDEYDEALSTLAELEDIGWK;VQSELGQSLATRPELEDIEASAR
UPI00000E4A69	UPI00000E4A69	UPI00000E4A69 status=active	15	15	15	1	15	15	15	328	328	0	54110000	56292000	55495000	55205000	50661000	52472000	49627000	53290000	58809000	29460000	30607000	24747000	CQDINFPER;EELMAEAK;EGGGTQVLVLTGVPYENLDLPK;EGGGTQVLVLTGVPYENLDLPKLDDLSTGAR;LALKPGSEYHYPR;LDDLSTGAR;LDKGGLPGCVEVCPAGAVIFGTR;NPQGEQTWSNNDK;QCMHCVDPNCVSVCPVSALK;SEHVQHTLYK;SGDTYLHTVPK;TGIVHYDKDVCTGCR;YCMVACPYNVPK;YDYNNPFGALHK;YYPHLYGEK
UPI00000DEBF2	UPI00000DEBF2	UPI00000DEBF2 status=active	12	12	12	1	12	12	12	365	365	0	41573000	45207000	45389000	41847000	41199000	43594000	44401000	46406000	43746000	29188000	30642000	30782000	AELNPQRAESFYGGGAEGYTDYPTL;ALELGEIPGIVNDFR;DWIANPDLVAR;FHGPIIGAGAYTVEK;GIAYLHMSEPDWAGGEPYTDAFR;GLIDAVAFGR;GYAGAPGIHSQEQIAAWK;IFMAPLTR;ISHASLQPGGQAPVAPSALSAGTR;LVLEVVDAGIEEWGADR;SIEPGDIPTPLMAEYYR;TDQYGGSVENR
UPI00001B5108;UPI000013A694	UPI00001B5108;UPI000013A694	UPI00001B5108 status=active;UPI000013A694 status=active	5;4	5;4	5;4	2	5	5	5	97	97;108	0	27317000	32200000	25837000	30636000	30825000	33839000	34712000	32078000	33935000	28264000	30651000	29281000	DQTYLYVEK;GFGQPQLAMILPLDGR;MFCVIYR;QALTEQGYYLQLPPPPEDLLK;QHLSVMGQK
UPI0002A35599	UPI0002A35599	UPI0002A35599 status=active	7	7	7	1	7	7	7	274	274	0	28623000	28686000	31029000	31280000	25269000	24143000	23948000	23397000	26493000	28725000	30919000	28694000	ALQLMTDR;ALQLMTDREQPDYR;CAQSVWIYYLNQPADNIPR;EHVQLNDLNSDTR;ESISAIESLCR;GAFSQLYGYTSDQGGIR;HALTEEDVNPTLAEAK
UPI00000DEE50	UPI00000DEE50	UPI00000DEE50 status=active	8	8	8	1	8	8	8	283	283	0	33316000	38212000	38206000	37846000	36533000	34056000	37728000	33928000	32262000	29159000	30937000	32918000	ALTDAVHR;AVTTGYMGTASQIK;DLDSAIAAAK;GTGDLFCAQLISGLLK;ILAEWLTALR;SLLSDTLK;SSLLLFNDK;YTQQHESDELILPPLAEA
UPI0001568056;UPI00000DF34F	UPI0001568056;UPI00000DF34F	UPI0001568056 status=active;UPI00000DF34F status=active	5;5	5;5	5;5	2	5	5	5	215	215;234	0	33817000	35076000	34254000	36657000	33375000	34187000	30573000	29082000	28029000	30207000	31071000	34084000	EAGIAPTSFYR;SFASLSLR;SLVEAAFSQLSAER;TSVSTFMEFIGNNPNAFR;TTIIPGNVKDE
UPI000012D164	UPI000012D164	UPI000012D164 status=active	6	6	6	1	6	6	6	297	297	0	22182000	20519000	20558000	20469000	19779000	21557000	23104000	21313000	22756000	32741000	31265000	31136000	ELASGELIDLTPGLFQR;KVTDALLDYGHK;LCITQSAVSQR;LGALDYLFVSSKPFAEK;QLENMFGQPLLVR;TLQALDAVIR
UPI00000DF20A	UPI00000DF20A	UPI00000DF20A status=active	19	19	19	1	19	19	19	463	463	0	29430000	27589000	29441000	29857000	26516000	29951000	30860000	30058000	27176000	30071000	31384000	34884000	AIDEAELVALGK;ALAQLLCR;ALQAEAAVEAVTK;CLEDEQR;DSQTLPAWCENWAQEVDAR;DSSFLSLR;ELPVPVIGR;FLEMLLK;GELVEIGGAFR;GSHLESLAAR;LLGGPQAGIIVGK;LPSAALTFTPHDGR;LYLHPEALSEK;MTLAALEATLR;QAGCTLHEVGTTNR;QAVNENTALLMK;SAEVIQIQAQR;SLYSQLPAIDR;VHTSNYSIQGFTK
UPI000013650F	UPI000013650F	UPI000013650F status=active	8	8	8	1	8	8	8	325	325	0	53645000	55621000	54868000	53898000	52622000	58008000	54104000	60288000	52438000	32671000	31391000	31480000	FVGPGHSQGMNLWLMTSPEYHMK;GIELANGFHELTDAR;GVLEVETPCMSQATVTDIHLVPFETR;LLVAGCGPVFQLCR;SETASWQPSASIPNLLK;VGMPDCSGVALGVDR;YLEIDPLSADK;YLEIDPLSADKTQLR
UPI00016088DB	UPI00016088DB	UPI00016088DB status=active	7	7	7	1	7	7	7	251	251	0	20147000	21159000	19731000	19035000	22441000	20224000	18270000	16392000	19819000	30774000	31469000	26772000	ASGCPVCGGSNADPV;CLWPDNQEPER;LLSGIETPAGELR;LTGETLKDAVAQADVVLDCTDNMATR;LTQLNPDIQLMALQQR;QILFTTEDIDLPK;QILLDDIALDGQQK
UPI000250D8D1	UPI000250D8D1	UPI000250D8D1 status=active	5	5	5	1	5	5	5	217	217	0	29169000	19187000	26181000	24528000	24034000	25307000	28987000	22375000	23573000	29084000	31528000	28386000	ALAVAYAK;FSTDDLETTVNTAHGIVK;GLSLIECSYVAPR;LSEFLDMVILPTR;MANNIEPAIAAQPCGTPSQVQK
UPI0001DC51DC;UPI00000DF052	UPI0001DC51DC;UPI00000DF052	UPI0001DC51DC status=active;UPI00000DF052 status=active	13;13	13;13	13;13	2	13	13	13	327	327;339	0	34991000	31514000	35229000	34431000	33399000	32542000	36380000	29640000	35572000	29984000	31727000	33180000	EGSLTSATAAQMMTR;EPLTLPEDTMIIEAEEK;FMPNDFAR;GHVILSGMGK;HLPDDQSSTIDPYLITSVR;IIAITNNGNSTLAK;ITSGCQGMVMVEDAEGGLAGIITDGDLRR;KFMPNDFAR;QLDSGQYQR;VADVMQHDVPAVQLDASFK;VLNLIMNCK;VSTLLVTNK;YHPGGSLGR
UPI00000E49EB	UPI00000E49EB	UPI00000E49EB status=active	5	5	5	1	5	5	5	104	104	0	26341000	16636000	32284000	24079000	32640000	24302000	26735000	36971000	33255000	29357000	31735000	19805000	DILSEMGYTHVENAGGLK;DILSEMGYTHVENAGGLKDIAMPK;IATAVPDKNDTVK;VPEQYQQEHVQGAINIPLK;VPEQYQQEHVQGAINIPLKEVK
UPI000003EB07	UPI000003EB07	UPI000003EB07 status=active	15	15	15	1	15	15	15	367	367	0	31653000	34322000	33099000	34065000	33046000	34440000	34312000	35353000	40736000	29675000	31749000	32728000	AHIVELVR;AIAGDSVSGLGTGGMSTK;ALLDNNIVPVINENDAVATAEIK;EHLGYPELPATIASK;GLYTADPR;ICNLEGR;LGTSVLTGGSR;LLLLTDQK;LQAADVACR;QLLAAVGQSR;SDSQTLVVK;SNPQAELIKDVYGIDDALR;SVTGNFSR;VGDNDNLSALAAILAGADK;YNSDALR
UPI000012CCDD	UPI000012CCDD	UPI000012CCDD status=active	6	6	6	1	6	6	6	171	171	0	32750000	34571000	34716000	30614000	26929000	34578000	35708000	34852000	32028000	29342000	31818000	36997000	AEYLLSLHGFDLASEQHTVR;DTAFLMEQLELREELDEIEQAKDEAR;HQLMVEQLDNETWDAAADTVR;MDYFTLFGLPAR;SSAEQLEEK;YQLDTQALSLR
UPI000013ADE4	UPI000013ADE4	UPI000013ADE4 status=active	14	14	14	1	14	14	14	405	405	0	30282000	25937000	25727000	28502000	29214000	31110000	32198000	28669000	25987000	31925000	31826000	33560000	AIMQHYQAR;AVHYLCDESSDWFPDLDDIR;AWELINDIPGVSCVKPR;ELLMEIVEIAR;FLSGYHQL;GALYMFPK;GIVIINPNNPTGAVYSK;GYIEGLEMLASMR;LCANVPAQHAIQTALGGYQSISEFITPGGR;MVLDFLLQEK;NLPTAQGYCDSK;QGWMVLNGPK;QHNLIIFADEIYDK;VDDIELSLSK
UPI00044A065B;UPI00000E4A16	UPI00044A065B;UPI00000E4A16	UPI00044A065B status=active;UPI00000E4A16 status=active	3;3	3;3	3;3	2	3	3	3	112	112;113	0	33292000	34576000	34240000	34063000	34835000	27808000	30052000	29342000	30539000	29597000	31855000	28665000	AQPISVIQIDDPNNPGEK;MSLAPFIER;PGNALYVINPSTLVQYPLNDIAQK
UPI000012832E	UPI000012832E	UPI000012832E status=active	10	10	10	1	10	10	10	457	457	0	30876000	30554000	29737000	32485000	30719000	33051000	31889000	30136000	26745000	32789000	31890000	34948000	AEDSPLGGLR;ESGGTGLGLAIVETAIQQHR;LDSMINDLLVMSR;LLLVTTEGR;LQLGTALLR;LVIWLPLYK;NAADEVAQGNLR;QMTELLDSEQR;SEMQIIR;VELVGPFSVR
UPI000012BBB0	UPI000012BBB0	UPI000012BBB0 status=active	11	11	11	1	11	11	11	518	518	0	31701000	35413000	35248000	32490000	30067000	33565000	32000000	32674000	32975000	30108000	31944000	32054000	AFAEAYR;EEPLEILREEDFVAER;ISAGYFR;LQINSNVLQIENELYAPIRPK;LSDLGYTNK;RQQEMEAADTEPFAVWLEK;SMIDTGIGGTGK;TECGMYYLPYATSLR;TPSEEYAK;VAQTLDSINGGEAYQK;VNADGTLATTGHPEALGSALTHK
UPI000012B7B8	UPI000012B7B8	UPI000012B7B8 status=active	14	14	14	1	14	14	14	336	336	0	55726000	64071000	58746000	56058000	55744000	59021000	61592000	62752000	63584000	30689000	31944000	33808000	ALDGDMNGR;ELAIEFSR;GCFLNAPDMYMEK;GDAVDIAVDPIEGTR;GDLLEGISR;GTIDLNLPLADNLR;HDAVIAEMQQLGVR;IGEQELAR;KDPEMQVHIL;KGNIATTETLLIR;MTAMGQANALAVLAVGDK;NTADGAAVNAMR;SDNVIFSATGITK;VTESAALAGYK
UPI0000134A54	UPI0000134A54	UPI0000134A54 status=active	6	6	6	1	6	6	6	209	209	0	30628000	25379000	25203000	22428000	22799000	24923000	31099000	30076000	31297000	32971000	31982000	27755000	DVLAPGGSFVVK;EVYIVATGR;LDEIQQSDK;LFKPGMTVVDLGAAPGGWSQYVVTQIGGK;VFQGEGFDEYLR;WLQEHFSDK
UPI0000167DBA	UPI0000167DBA	UPI0000167DBA status=active	6	6	6	1	6	6	6	328	328	0	25992000	28497000	27103000	27002000	26145000	30340000	27074000	28615000	28054000	29913000	31991000	35346000	EGADTLITAGAIQSNHVR;FSDYLGR;KLEFLAADALR;LEGILLDPVYTGK;LGLHCVALLENPIGTTAENYLTNGNR;VVNLQQAIAK
UPI00019F4724	UPI00019F4724	UPI00019F4724 status=active	20	20	20	1	20	20	20	472	472	0	49926000	58966000	55247000	48484000	55063000	52573000	46560000	50547000	52482000	30887000	32013000	31307000	AFYYQPVLCTVQAK;CVTPESINQIALLQVR;EELPQFNSPTILLAENIYPSTVLQLDPAVVK;ELGIGWICQQGEK;ELSQQYQQLDDEYLQAR;EQLGLPSSDTEISGTCPPYDEEAR;GICLSAGSPLSHSALIAR;GPEAEEALIAFR;IAIAAGIDDPQNPIGTDAVK;LGEGVGELAR;LVYTLSTFNADMLLEK;LYAIQPEETLTLDVK;MVNLVIVSHSSR;QLAEDNFGETEEVAPPTLRPVPPVSGK;QMLMSDNCK;REQLGLPSSDTEISGTCPPYDEEAR;STLTVEEEQER;TLVHLTQTK;VNLVIVSHSSR;YIDVDDLLHR
UPI000013B09D	UPI000013B09D	UPI000013B09D status=active	8	8	8	1	8	8	8	234	234	0	31576000	38719000	32934000	32013000	33663000	33315000	31136000	34040000	33311000	30877000	32089000	37204000	GLMAIPAPESEYVR;IGTAIFGAR;LVAEHFDWCHTIDR;MNDIAHNLAQVR;QFGENYVQEGVDK;SGIQLAELDELAAAVAELPR;SPEEITLLAVSK;TKPASAIAEAIDAGQR
UPI0001E9673A;UPI0000167D6B	UPI0001E9673A;UPI0000167D6B	UPI0001E9673A status=active;UPI0000167D6B status=active	12;12	12;12	12;12	2	12	12	12	347	347;355	0	29428000	31203000	31450000	29293000	28675000	30699000	31655000	31932000	31163000	32002000	32136000	33042000	AASIPDATER;ALIAAPLR;ETLLTMAER;GSQQSVEQAYAEAGQPQHK;HGIEIDFIR;IIEQSQLSVDAVANTLAGWSR;ILNQTMPQVAAK;LGDSVTIWHQSGK;QQYWNALPLEK;SGALTVSEIAAAGLPALFVPFQHK;TDVLALPLPQQR;VLVVGGSQGAR
UPI000013BC8B	UPI000013BC8B	UPI000013BC8B status=active	4	4	4	1	4	4	4	112	112	0	19446000	16001000	19976000	17207000	20277000	21282000	22286000	22484000	23364000	30231000	32163000	31003000	AYDGEIFYHR;HFKPGDTVPEMYR;TDEYNIK;YELSSFIADFK
UPI00000DE94E	UPI00000DE94E	UPI00000DE94E status=active	14	14	14	1	14	14	14	427	427	0	37976000	42208000	41456000	38542000	38668000	40807000	40839000	37996000	36992000	31527000	32201000	35469000	ALLLAALAHGK;ERPIGHLVDALR;FAEIATYNDHR;ITYLEQENYPPLR;KVGAEVEEGHDFIR;LFAMATELR;LFAMATELRK;MESLTLQPIAR;MGATICWGDDYISCTR;NSMQGDIR;TFPDYFEQLAR;TVLTNLLDSDDVR;VDGTINLPGSK;VGAEVEEGHDFIR
UPI00001BBB7C	UPI00001BBB7C	UPI00001BBB7C status=active	9	9	9	1	9	9	9	213	213	0	25248000	27198000	26255000	30835000	27114000	30174000	31543000	25703000	29293000	30715000	32285000	36957000	AAVLWHQVGGGR;ATLLAGIR;GALDTLGNR;IQVTGSPAVLQSPQVQAK;LQLMFSR;NYYDITLALAGICQSAR;QGLNAELTR;QILAHLTPEL;VGLETLLGVLNASSR
UPI0000165537	UPI0000165537	UPI0000165537 status=active	5	5	5	1	5	5	5	93	93	0	32900000	31825000	38283000	29585000	26891000	31245000	35475000	32698000	44314000	31129000	32370000	25451000	GGDLGEFR;LALDLLEQIK;QGQMVPAFDK;TAAALHILVK;VVFSCPVLEPTGPLHTQFGYHIIK
UPI00000E4AA0	UPI00000E4AA0	UPI00000E4AA0 status=active	3	3	3	1	3	3	3	199	199	0	21116000	20297000	25324000	22439000	27350000	42531000	36161000	39491000	43278000	30957000	32375000	35586000	INENLYASTALER;LQSLLTAGK;SIQITWLPIQGPEQK
UPI0001FB6C3B;UPI0000038DD7;UPI00001659C3	UPI0001FB6C3B;UPI0000038DD7;UPI00001659C3	UPI0001FB6C3B status=active;UPI0000038DD7 status=active;UPI00001659C3 status=active	11;11;10	11;11;10	11;11;10	3	11	11	11	318	318;316;308	0	27642000	32065000	29017000	28727000	27309000	28660000	30863000	32196000	31115000	32660000	32512000	35609000	DSVPMTLSEDEIAR;EGAFTDPDSYFHNYAK;EINWLNLK;EQTLMTPYLQFDR;LLNFYISSNLR;NQWAALR;QAVLEQFLGTNGQR;QNILPTR;RVELITTDGFLHPNQVLK;TAMTLWK;VLQALLSR
UPI00000DEC52;UPI000176C2AA	UPI00000DEC52;UPI000176C2AA	UPI00000DEC52 status=active;UPI000176C2AA status=active	11;11	11;11	11;11	2	11	11	11	618	618;622	0	27019000	27281000	29828000	30143000	35091000	32031000	28171000	28771000	26559000	31108000	32584000	32630000	AISYYDYALK;ANGLVDSLGDFDDAVAK;FIAGFFK;FITLVADAR;IAQGHVWTGQDAK;LQENSLFDIVNTIR;LVDALASSAEIEK;NFAGGDQPSMQYIGK;QLLGASSDR;SAVEPFIRDDMSPAAR;VNSPGGSVTASEVIR
UPI00000DEF23	UPI00000DEF23	UPI00000DEF23 status=active	10	10	10	1	10	10	10	321	321	0	35866000	38111000	38307000	35082000	37172000	35464000	35399000	34205000	41597000	30734000	32595000	30651000	AANIILHCEGK;AVLDISVER;ELDLIIPR;GFNEEDFAR;IAATLASTGTPAFFVHPAEALHGDLGMIESR;LGDDFVR;QTLMLELQEASHLPER;SEALLNAGR;SIALLAMTGKPTSPLGLAAK;WLVGGGALTTPVNEAMTVGGTTLQSQSR
UPI00000DF374	UPI00000DF374	UPI00000DF374 status=active	16	16	16	1	16	16	16	449	449	0	40921000	39336000	41143000	39339000	39254000	39683000	40801000	39266000	38170000	31538000	32658000	33333000	AEPDVAALAELAALQLLPR;DVQAQWFDVR;ERDVQAQWFDVR;EVFGVLEPFNIR;FGGTSVADFDAMNR;GGSDYTAALLAEALHASR;LHFNLFE;LNEGLVITQGFIGSENK;MICYGASSHNLCFLVPGEDAEQVVQK;NIQFAILER;NQTLLTLHSLNMLHSR;SADIVLSDANVR;SDIPVFVGSSK;TENPPLFR;VDIWTDVPGIYTTDPR;VLHPATLLPAVR
UPI000250BC15;UPI00005EFC7F;UPI00000DE8AB	UPI000250BC15;UPI00005EFC7F;UPI00000DE8AB	UPI000250BC15 status=active;UPI00005EFC7F status=active;UPI00000DE8AB status=active	6;6;6	6;6;6	6;6;6	3	6	6	6	210	210;227;230	0	25329000	29554000	31299000	29965000	28854000	27633000	28249000	26183000	34125000	30203000	32788000	29752000	ANSHAPEAVVEGASR;DNLSGSEQIFYSGFK;EAEAFEDK;QAFTVSESNK;QAFTVSESNKG;VNKLELNYDNFMEEFTAILHR
UPI000013BFA6;UPI00000D00A4	UPI000013BFA6;UPI00000D00A4	UPI000013BFA6 status=active;UPI00000D00A4 status=active	2;2	2;2	2;2	2	2	2	2	84	84;89	0.00055835	37289000	39870000	37641000	33093000	39413000	42075000	37918000	38591000	41274000	32413000	32848000	35699000	AYTPAEWAR;QQTVYGPLMEYIADNR
UPI000176BE15	UPI000176BE15	UPI000176BE15 status=active	12	12	12	1	12	12	12	343	343	0	36061000	37752000	37953000	35171000	34395000	35755000	37295000	37317000	41227000	34255000	32881000	30865000	CYFQTVMNK;ELFSEER;ELYAESFPGVFIANNKEDLAQVAYK;GIDDLYYICK;LISLDNEK;LSGSGLLSFYER;NDILIAHGNMK;NIWAVSNK;SEWNELYNINSHK;VIAHGYCSPFYR;VVAQQCNILK;YAEILTAAFNEK
UPI0000E8AC09;UPI00000DEEA5	UPI0000E8AC09;UPI00000DEEA5	UPI0000E8AC09 status=active;UPI00000DEEA5 status=active	29;29	29;29	29;29	2	29	29	29	1294	1294;1295	0	29515000	29675000	31222000	28797000	32414000	30657000	28446000	25955000	28129000	32854000	32885000	33359000	AGFDAIDVHMSDLLAGR;AGLVGFSVSNLR;APVALLDFAASAR;AVGEELCPALGLTIPVGK;CQEVIDR;DAAHLAALESK;DILSDEPGMSPLEIWCNESQER;DNAAVMEGSEVGR;GFYDAIQALVAQR;GNNALGATALAQVYR;GSPALSAFR;HFDNQPIDLPLDVLLGK;IFNADWIIDGEQQPK;IPGFEQPWEEDFGKPER;LAVGEALTNIAATQIGDIK;LAVGEALTNIAATQIGDIKR;LGLALAEDEIDYLQDAFTK;LLLVTPR;LSANWMAAAGHPGEDAGLYEAVK;NTSDRFEAR;QALIDANLR;SNDADPGLNVK;TFLVTIGDR;TVSNSWHPENWGEDGPWMR;VTIMMPHPER;WQEGNEER;YFADHETGR;Y…
UPI0000111C8C	UPI0000111C8C	UPI0000111C8C status=active	8	8	8	1	8	8	8	239	239	0.00056754	32075000	33168000	31614000	32850000	27753000	31296000	35041000	29485000	26448000	31976000	32958000	38802000	AQEVLATANEVADHADAFAELDYNIFR;AQSPAGFAEEYIIESIWNNR;ELSELIGVTR;LDHESVPQLIDNLLSVR;LSALCSEGAHDQVYETVR;TNISTIFIR;VNNFWETSGLNILETLAR;YGHESGEIWHR
UPI0001568052	UPI0001568052	UPI0001568052 status=active	11	11	11	1	11	11	11	339	339	0	27491000	24542000	27132000	26122000	24978000	23744000	25513000	23134000	20841000	31906000	32978000	36471000	AASQSIIPVDTK;ANEVNLLLQK;DQLFVGDDAIR;FEAIAVR;FFPQFNDRFEAIAVR;IVSNASCTTNCIIPVIK;MLDTTLAMATVAFR;QERDQLFVGDDAIR;SLQSLPWR;TLVWCDNEWGFANR;VLFSHPGSNDLDTTVVYGVNQDQLR
UPI00000DE8B9	UPI00000DE8B9	UPI00000DE8B9 status=active	8	8	8	1	8	8	8	262	262	0	22316000	17610000	20952000	22645000	21722000	24218000	24977000	22864000	24149000	31277000	33224000	31957000	APWVGITQDDAVAQNADNQLPGIISHIER;FSLQTSAR;HIALSGSISQGAK;LGLDEGKEVLILLK;LIQLYDLLAQIQQK;NQWFGTITAR;SAWDAINEMNQLSEHILVER;VAVTAQSGAR
UPI00019F3A94	UPI00019F3A94	UPI00019F3A94 status=active	9	9	9	1	9	9	9	578	578	0	20366000	22391000	26331000	24762000	24584000	25951000	25774000	24878000	24252000	30586000	33505000	28140000	FFSGVYGLR;LALACSLMHEPDILFLDEPTSGVDPLTR;LGLACTLVGEPK;LIASGTPDDLK;LLEFTSLGPFTGR;LPQVSDGMIQGK;MMCGLLVPTSGQALVLGMDLK;MSEAFGLK;VLLLDEPGVGVDPISR
UPI0001608920	UPI0001608920	UPI0001608920 status=active	4	4	4	1	4	4	4	70	70	0	39466000	40032000	40254000	35430000	37394000	38300000	38838000	37539000	45935000	30734000	33653000	31336000	HPHVELCDLLK;IAIAEGQVK;IVAGQTVSFAGHTVQVVA;LEGWSESGAQAK
UPI00000DE70F	UPI00000DE70F	UPI00000DE70F status=active	3	3	3	1	3	3	3	284	284	0	24398000	22047000	23387000	22151000	21832000	29787000	31271000	24911000	20166000	31839000	33661000	38051000	ALPAWFASLGDFHTSQYQVLTR;LAGVVYALIGHGEK;LAQFSLAR
UPI00000DE8F6	UPI00000DE8F6	UPI00000DE8F6 status=active	12	12	12	1	12	12	12	441	441	0	41122000	35664000	40189000	39158000	36384000	40615000	39771000	37651000	38120000	33092000	33767000	35724000	CTFCIIPSMR;FMQLQQQISAER;GDLVSRPIGEVLSEAK;HNPFLSLVPEQGVK;ICPELTLR;IGFVSLGCPK;ILPYLDIPLQHASPR;KICPELTLR;LHYVYPYPHVDDVIPLMAEGK;NLVDSER;VIVTGCLGAK;YSPVEGADANALPDQVPEEVKEER
UPI00000DE705	UPI00000DE705	UPI00000DE705 status=active	9	9	9	1	9	9	9	438	438	0	35143000	38036000	32836000	35630000	33769000	35775000	33416000	32213000	35850000	33428000	33781000	35126000	ALTTFTGLPHR;EAQAPIVAITGSNGK;FEVVLEHNGVR;LSGQHNYTNALAALALADAAGLPR;MTPPGLDKLPEAVER;SADFSPLAR;STVTTLVGEMAK;VCVVNADDALTMPIR;YLNGDNVR
UPI00000DEDA4	UPI00000DEDA4	UPI00000DEDA4 status=active	2	2	2	1	2	2	2	336	336	0.009068	26169000	26356000	24824000	23090000	24326000	23838000	22007000	22375000	23456000	39715000	33781000	43135000	NIFAIGGNPEAAK;SFLTYLK
UPI00000DEE07	UPI00000DEE07	UPI00000DEE07 status=active	6	6	6	1	6	6	6	216	216	0	26250000	25878000	27213000	26356000	22217000	29204000	27112000	23993000	25567000	32436000	33910000	31670000	AGIPWAIVTSGSMPVAR;HGLSPEEVLAFIHGK;IAGLPAPEVFVTAER;LEHIEATETEGITALPGAIALLNHLNK;LNEVDLVLHSLEQITVTK;SEADIAAEFTR
UPI00028CA6F9;UPI0000DAD072	UPI00028CA6F9;UPI0000DAD072	UPI00028CA6F9 status=active;UPI0000DAD072 status=active	20;20	20;20	20;20	2	20	20	20	769	769;779	0	25769000	27562000	26248000	28228000	28583000	30726000	27914000	26278000	27486000	34857000	33975000	33338000	AFANAGFPFSR;APVIEMINHPQNPYVK;ATMFGSVAVIR;DDKDLLQAAK;GESVVVNEVKPLLPR;GINPNGSIEFGMR;GQNFPVLYNQLPDR;GYEMLNDAVNDSGK;GYEMLNDAVNDSGKR;IPVLQGLLDGK;LLVVFGR;MADLSQTITVMPK;NAIVFATNDK;NDLSHFPVPFFDPR;QTPFPGIVPDESDR;SSGLDLTYQTLNVK;SVIALLADSPR;TDRPVTFGELK;TLAQMPINPLFITDFNR;YYHFIPMPDLR
UPI000003EB18	UPI000003EB18	UPI000003EB18 status=active	3	3	3	1	3	3	3	291	291	0	38865000	32712000	37125000	37160000	34698000	37033000	38789000	37167000	38405000	34049000	33985000	43201000	ANRPGSGWTK;LGNFINGELWGR;VDPNFPFAMLFPGSR
UPI0000E451F9	UPI0000E451F9	UPI0000E451F9 status=active	7	7	7	1	7	7	7	348	348	0	30561000	33094000	34442000	31384000	31265000	32203000	29858000	27660000	27381000	32068000	33995000	32811000	AMLNTLNVGPTLDPR;EFWLQTDYYK;LENLQAVGPAFDLDYDQNR;LIAETAPDANNLLR;QYVAFASQR;SATDVPAEELPDSEMFLLGR;TQPMPGKPAEDAENELDIR
UPI0001608902	UPI0001608902	UPI0001608902 status=active	11	11	11	1	11	11	11	346	346	0	25146000	26478000	28527000	24479000	25345000	27720000	27117000	24981000	24138000	32516000	34226000	36701000	DALNGDGENPVPASQAIQVMELIELGIESAK;HVVVDKPFTVTLSQAR;LPQEDWGYDMR;TFHAPLIAGTPGLELAVISSSDETK;VEETLLTVPGNYPAYYAAIR;VEGEERVEETLLTVPGNYPAYYAAIR;VGLIGYGYASK;VILHGTMLAAAESAR;VLSVFHNR;WDSDFLTLK;YGLDPQEER
UPI00001312BB	UPI00001312BB	UPI00001312BB status=active	2	2	2	1	2	2	2	126	126	0.00056054	44836000	50388000	45717000	21742000	22415000	24523000	47633000	36668000	45169000	32963000	34249000	20103000	FSTYAIAAER;TWRPNVAYFEGDNEMKR
UPI0002B8D457	UPI0002B8D457	UPI0002B8D457 status=active	6	5	5	1	6	5	5	290	290	0	33743000	31641000	33623000	24118000	34654000	27661000	31204000	31059000	32325000	32217000	34404000	36163000	ALVEEEPSDNDLAEEELLSQGATQR;FSTYATWWIR;ITSVDTPLGGDSEK;LPIHIVK;MIESNLR;WLFELNAK
UPI00000DE944	UPI00000DE944	UPI00000DE944 status=active	9	9	8	1	9	9	8	205	205	0	80911000	82107000	84600000	80724000	71642000	78354000	73305000	77281000	89287000	31937000	34405000	38454000	ALDFGPIDELR;ALDFGPIDELRK;DLTPEVSFR;DYKDLTPEVSFR;HGDLAAVAPLPR;KPICVESCPLR;PTGDTTGYLANPK;TTQYGFFIDSSR;YCHMACPYGAPQYNATK
UPI00000DE79A	UPI00000DE79A	UPI00000DE79A status=active	18	18	18	1	18	18	18	414	414	0	31766000	31804000	31765000	28605000	32093000	33523000	31958000	38020000	38343000	33481000	34444000	30927000	ACAEEDPQLSGR;ALPNVPWVDHTR;CPTPMLSGYWK;FGANVAVR;FSHGAQPPVQSALDGK;GIAMLTIDMPSVGFSSK;GLQEITDWIEK;GLQEITDWIEKR;IVMSDAER;IVMSDAERTDDDLYDTVIGYR;LGMHDASDEALR;LITSSSADGK;LLEIPFNPVYR;NDPFSPEEDSR;QMEFTVPGGAPITGFLHMPK;TDDDLYDTVIGYR;TQANLSETLFKPR;VVACLGPVVHTLLSDFK
REV_UPI00000DEF0F	REV_UPI00000DEF0F	UPI00000DEF0F status=active	0	0	0	1	2	2	2	-1	-1	0.0060667	37570000	0	80942	25366000	31786000	32620000	33761000	35747000	65262000	31895000	34479000	32232000	LEADSFR;MGGSLEDPYSHAYNELGVKR		+
UPI0000137E07	UPI0000137E07	UPI0000137E07 status=active	8	8	8	1	8	8	8	213	213	0	28696000	25103000	26976000	29169000	27241000	27290000	26442000	24147000	26658000	32847000	34510000	36509000	ETVTVEPK;GSAIDLPVYSYVEHTR;MKETVTVEPK;QYADIIVPR;SLIASTLYR;SMDSVMAQYQK;TDQSHQCVIIGIAGASASGK;TVRPMFLQFIEPSK
UPI000012B80E	UPI000012B80E	UPI000012B80E status=active	4	4	4	1	4	4	4	246	246	0	20219000	21126000	19741000	17758000	21066000	18087000	23174000	17896000	23764000	34292000	34703000	36549000	AAIQSLPR;NAALAMGLTLPQAYR;VIVPPMTSEMMNLVK;YVLLPNAYR
UPI0000043AB0;UPI0001E8B9CB	UPI0000043AB0;UPI0001E8B9CB	UPI0000043AB0 status=active;UPI0001E8B9CB status=active	7;6	7;6	7;6	2	7	7	7	266	266;261	0	16462000	12723000	18292000	19120000	16767000	17437000	18554000	14067000	14512000	34058000	34852000	34347000	ALSNAGATIIFNDVIEENIKK;AVLPSMIK;ETVVGYASAK;IINICSMMSELGR;KIESDVGIIDILVNNAGIIQR;MDFINMFSLK;NICSEFGEK
UPI0000136D9D	UPI0000136D9D	UPI0000136D9D status=active	18	18	18	1	18	18	18	631	631	0	37846000	39211000	39249000	37051000	44486000	39112000	34409000	35111000	36900000	33919000	34855000	35677000	AIIPANINHPESEPMIIGR;AQAQHFIDTLEGSAFPNSK;AYHDETLPQESGK;DYAAAQTIEVGMADMSENFR;EIQLSPTLIGGSK;FSGVLTPK;GDTEELTVR;IAAHAADLAK;IYITATQPGVR;LPENITAEFVR;LPENITAEFVRDEVAAGR;NSPVPIGTVPIYQALEK;VAHFCSMCGPK;VNANIGNSAVTSSIEEEVEK;VNGIAEDLTWEVFR;VTQLHYAR;WEDQFNLALDPFTAR;WGADTVMDLSTGR
UPI0001885DD0;UPI00016088E3	UPI0001885DD0;UPI00016088E3	UPI0001885DD0 status=active;UPI00016088E3 status=active	8;8	8;8	8;8	2	8	8	8	309	309;314	0	40421000	45892000	43596000	45429000	44068000	44716000	42881000	39752000	46827000	33311000	34930000	35247000	EEIDAFLDR;ELPDELLALVDIITPNETEAEK;FAHAAAAIAVTR;IANASALLMQLESPLESVMAAAK;QQLATDNIDISPVSVIK;SGANIAFIACTGDDSIGESVR;TIVALNPAPAR;TVLITLGSR
UPI000191E896	UPI000191E896	UPI000191E896 status=active	17	17	17	1	17	17	17	546	546	0	31110000	35019000	34271000	34625000	37182000	36046000	34088000	32435000	32868000	36457000	34966000	41000000	AGQLSPGDPVLFR;DSGIAVDLTSAGMR;DTVFWVVKPQIGR;GLQPGAPVEFR;INKLPLNPMIEQATSTLSESQR;LPLNPMIEQATSTLSESQR;MQLGENADVVEHLGELLK;MQLGENADVVEHLGELLKR;NISYQLFINAPYDR;NLQTTLDSMNK;QTFNDDYRIPVLIR;SMQGFQPGSAAYNK;SNALVFEAK;TAFVLYDDQK;VGSVETSTFDTQK;VGSVETSTFDTQKR;VPFFAPNMR
UPI000013B3A5	UPI000013B3A5	UPI000013B3A5 status=active	10	10	10	1	10	10	10	270	270	0	42008000	45076000	43336000	41511000	41587000	43286000	43350000	41095000	41336000	32689000	34971000	34521000	AADGSTVAQTALSYDDYR;ELHMEQPGDYCITYNGALVQK;EVANFVTK;EVGSHFHALDR;LIAIDMDGTLLLPDHTISPAVK;MDPNTQFLK;SAPYFLEILDKR;SNLEDGVAFAIEK;TTLYTANR;VMMIDEPAILDQAIAR
UPI00000DE7F6	UPI00000DE7F6	UPI00000DE7F6 status=active	5	5	5	1	5	5	5	356	356	0	34896000	42158000	30794000	40892000	38604000	44510000	41388000	32174000	44937000	30511000	35002000	34940000	LLSLDGPTGALTHGTFTDLLDK;SLESAAQAAK;VDTIEDHIMHSEYAEVPQDVVDAVLAAK;VIAVGTTSVR;VTDFSFELPESLIAHYPMPER
UPI00000DE879	UPI00000DE879	UPI00000DE879 status=active	5	5	5	1	5	5	5	241	241	0	29592000	23037000	26115000	28130000	23111000	22610000	25847000	27753000	28723000	33278000	35142000	37284000	FPAQLSGGQQQR;GAFFDNPK;IIEDSPK;KGEVVVVCGPSGSGK;VIFMDEGKIIEDSPK
UPI0000043A8F	UPI0000043A8F	UPI0000043A8F status=active	7	7	7	1	7	7	7	306	306	0	27225000	33167000	32499000	32023000	28122000	30350000	29760000	29430000	37318000	32555000	35144000	37001000	AIGTVTGANYGR;DGCEIIGR;EGFTAFNPIGALEAMAQQR;EQTSGSVYGAALAK;VGAFGAYR;VKDFSIVVDYLTTLPYVDAGR;YLEDPTMR
UPI00000B2B29	UPI00000B2B29	UPI00000B2B29 status=active	4	4	4	1	4	4	4	396	396	0	23213000	25932000	24729000	22712000	23085000	20265000	21722000	16197000	17381000	33319000	35238000	23839000	NIPLDVPSKR;VILVGSNDPLFSIEPPQK;WAGWTPLLANDIEEK;YLQTYSNNVHK
UPI0001825E15;UPI0000126A5A	UPI0001825E15;UPI0000126A5A	UPI0001825E15 status=active;UPI0000126A5A status=active	3;3	3;3	3;3	2	3	3	3	104	104;105	0	37650000	33271000	33098000	34392000	42658000	40121000	40422000	36117000	30467000	31999000	35348000	31505000	AAFQPVFLEVVDESYR;EWEGLQDTVFASPPCR;HNVPAGSESHFK
UPI00000DED4F	UPI00000DED4F	UPI00000DED4F status=active	12	12	12	1	12	12	12	381	381	0	40939000	44172000	40721000	40847000	36557000	40964000	44021000	39868000	37121000	35172000	35356000	40612000	EKPTDVLSAHFINEYNR;FNGHELDIINFDD;IILFTDNFEYDLIR;ISHLDEEFPKDFK;LFEDNTFQHISFIK;NLILPVIFSR;NSDLVSYITR;QDILAFHNSR;QLIMSYQQK;QNVNLTLIDKK;SNNDYCYILAGR;TLVSFLQK
UPI000181EF58	UPI000181EF58	UPI000181EF58 status=active	4	4	4	1	4	4	4	190	190	0	26442000	29574000	28395000	27953000	25322000	27524000	24966000	24709000	25795000	33173000	35411000	27692000	AQFGAAFPVVPGETGGR;DALTGELFR;MNNNLQGDAIAAAIDVLNEER;VIAYPTEAVFGVGCDPDSETAVMR
UPI00000DEDAF	UPI00000DEDAF	UPI00000DEDAF status=active	6	6	6	1	6	6	6	416	416	0	58868000	61637000	61795000	65376000	56614000	57186000	61034000	52510000	59649000	40964000	35433000	41452000	ILGSIFQK;ILSPATEPSQVTFENLSFSETPPK;RAPEIAQLGLR;SIIEAAANGAMTGLK;VMSYSDAGSAFIFGSLVGPK;WAVEQAALGVHK
UPI0000129736	UPI0000129736	UPI0000129736 status=active	5	5	5	1	5	5	5	398	398	0	42640000	28236000	36183000	38456000	36602000	34387000	37679000	29973000	26747000	33599000	35454000	27990000	EVVWEGK;FGLNAFK;GVAWAAQQLGQNAVIYMPK;MLGGAYAIAQLLCEK;MTFATTTDGNHGR
UPI00019F4846	UPI00019F4846	UPI00019F4846 status=active	7	7	7	1	7	7	7	164	164	0	45137000	45887000	45312000	41589000	40274000	42834000	41148000	46924000	52061000	35193000	35459000	32437000	DEEVPALFTNK;DHLIIADAIVSK;ESGVEAIPR;FTGEFPK;ISPHQLGLADVLSALR;IVEALEQR;NAPGTMMILRDEEVPALFTNK
UPI00001653A0;UPI0000131425	UPI00001653A0;UPI0000131425	UPI00001653A0 status=active;UPI0000131425 status=active	18;18	18;18	18;18	2	18	18	18	454	454;472	0	38819000	38336000	38725000	34483000	36743000	38115000	36314000	39248000	37720000	35413000	35461000	35971000	AAYDLLALR;AGYEAWLVGGGVR;DFDVTTNATPEQVR;DIWQLQLR;DNIFGSIEEDAQR;EESEAEQAVARPQVTVIPR;GMLNELDEEPSPR;IAQESGLTYHDAFALAMNDVLDEACR;IIEQVLK;ISPETAEPIPR;KDISENALK;LAHVMFGPEIIEVATFR;LATLLNDIPPAR;LFEESLK;LIGNPETR;LLQAGYGYETYK;WWGEFQVSAPPDQK;YFTENGDSPMER
UPI000000DEE0	UPI000000DEE0	UPI000000DEE0 status=active	3	3	3	1	3	3	3	190	190	0	18860000	17174000	15435000	18413000	20794000	21289000	16560000	21059000	18862000	32886000	35550000	30197000	LVFITDTVQPVINQGGTK;QSPFSFVLPFNPADVQPNAR;VALPPDAVLTVTLSDASLADAPSK
UPI0002A1E3A5;UPI0001E322E4	UPI0002A1E3A5;UPI0001E322E4	UPI0002A1E3A5 status=active;UPI0001E322E4 status=active	36;36	36;36	36;36	2	36	36	36	755	755;765	0	32061000	36284000	34881000	37729000	40131000	38229000	32798000	34037000	33578000	34389000	35552000	37010000	AMQDQVMELSR;ASEGFGEDTYLTSIMGK;DAFVTELLK;DAFVTELLKK;EGATVVQMYLQDVTASMSR;EGATVVQMYLQDVTASMSRPVK;EMIKDGQVGAIFNTVTR;ESDPVDTNAESR;ESLVLLK;EYNTVDMSPQR;FNVFIGTDSAR;FWNQQMK;GANVTSDKGIIDFLNQYEEAVK;GIIDFLNQYEEAVK;GITVSDHGAIK;HFAAYGAVEGGK;HGTAADPEDAVR;IPLFFAYDVLHGQR;ITLKPGETQTVSFPIDIEALK;KAEFELL;LETLPLKK;LFNDYMPPYK;LISVGPDNPK;QSDVVVAVVGEAQGMAHEASSR;SATIAVVGPLADSKR;SGINMSMSDEYYSK;SPQEMIDEAVQTAK;TDITIPQSQR;TM…
UPI0000134519	UPI0000134519	UPI0000134519 status=active	10	10	10	1	10	10	10	289	289	0	41735000	43292000	42188000	41516000	40336000	36656000	35378000	35172000	38714000	35371000	35574000	38339000	AGDRPINLR;CELLIPIR;DVTGHAIGAYIR;FDSQQTFTR;LGEFTMPEHK;LTARPILDIALQYR;MDQAGIIR;PILDIALQYR;QFAQTPALYR;SPEWSAFGIRPPLR
UPI000191E772	UPI000191E772	UPI000191E772 status=active	7	7	7	1	7	7	7	438	438	0.0040754	27941000	29136000	29570000	27338000	29392000	25202000	24586000	22778000	21343000	34238000	35584000	35483000	EADFVVMEPTATPLQQLR;FAPTSSPEQMAMAQR;FIEDGLLLIK;LLYAITPR;LSAYEAFYLATLGGAK;SLGLDDLIGNFLPGK;VGMGTDIGAGTTFNMLQTLNEAYK
UPI0002A33A42	UPI0002A33A42	UPI0002A33A42 status=active	7	7	7	1	7	7	7	369	369	0	29261000	26508000	28364000	28146000	26721000	27976000	31844000	29438000	27553000	34212000	35719000	32416000	EYFNYGWLER;LFADAVNALLK;LMVCGGGSR;NPLLLAR;TGITVVGDFR;VAQLASLSWPIPVSLK;VILPLLQNMLCDPYFSQPAPK
UPI00000DEA23	UPI00000DEA23	UPI00000DEA23 status=active	6	6	6	1	6	6	6	233	233	0	30144000	32468000	34736000	32097000	32208000	35810000	34219000	32323000	28441000	34103000	35833000	39762000	ANHRPSELSGGER;ILLQCDNLCK;LQGTAFLVVTHDLQLAK;LVLADEPTGNLDAR;NADSIFQLLGELNR;STLLHLLGGLDTPTSGDVIFNGQPMSK
UPI000012ED6A	UPI000012ED6A	UPI000012ED6A status=active	6	6	6	1	6	6	6	344	344	0	32088000	31318000	28595000	30364000	27854000	32131000	31736000	33531000	27153000	35099000	35837000	35957000	HELFDCAGSK;LAIDFDNK;MMIQSHPLLAAPLAVGDTIGFFSSSAPATVTAK;NISITEQYLSTEK;NNCAFYGSGK;WSDESINWNENK
UPI00000D0639	UPI00000D0639	UPI00000D0639 status=active	9	9	9	1	9	9	9	460	460	0	33722000	34424000	35674000	37678000	34719000	35737000	34651000	35814000	35983000	35056000	35903000	33621000	AIVPAANVPK;EVSNPSAIFLSR;KAPEGMQIFGVK;KLSDALSVFDDL;LAASPTVAR;LSDISLEELPR;STLLLQTLCK;VAVGLEQNR;VLGGGVVPGSAILIGGNPGAGK
UPI000012F8E9	UPI000012F8E9	UPI000012F8E9 status=active	6	6	6	1	6	6	6	168	168	0	22783000	25836000	24348000	25122000	22922000	21736000	23010000	22185000	23282000	36147000	36055000	34292000	ELDQALVVR;IEDYQPQALAILGK;LVDRPTVQANEVSK;QAYEQGFSQR;VIYQAGFTDR;VVFCGINPGLSSAGTGFPFAHPANR
UPI00016088D8	UPI00016088D8	UPI00016088D8 status=active	12	12	12	1	12	12	12	397	397	0	33120000	33619000	35308000	35069000	32307000	33813000	33890000	31982000	32466000	35194000	36068000	39391000	FNDLLATLK;GMFSYTGLR;HAIAPLLFGADHPVLQQQR;IFSLYGER;LNAQPHGASLYLPMEGLNSYR;MCVAGLNAQNVHR;NYSSPPNFGAK;VATIQTLGGSGALK;VDAYAGDPILTLMER;VGADFLKR;VGGLSVLCEDAEAAGR;VVAAVLNDEALK
UPI00000DEEBF	UPI00000DEEBF	UPI00000DEEBF status=active	6	6	6	1	6	6	6	386	386	0	21927000	20631000	23332000	19334000	22533000	23537000	23472000	24391000	21864000	34932000	36120000	42242000	ELAVEVGK;IEYTESTSAAMEK;KAINVSDQVPAK;LLALLAER;SPHVAALGSEAGGTLYGLQVLER;TSENPLLALR
UPI00000E49F2	UPI00000E49F2	UPI00000E49F2 status=active	11	11	11	1	11	11	11	222	222	0	36580000	32966000	32761000	33149000	28282000	25304000	27586000	33369000	30448000	34766000	36136000	26385000	DLNNESTPMAFENIK;EGLQFYEVVPVALVVAGTQMATGHR;ETTSATGKPVLR;GAITGVGTSK;ILNYTNTEMK;KPLVTTAGPR;LYFEGELIDAATNKPVIK;QVIDDMATDATMFDVNKK;WVDPSFDQSK;WVDPSFDQSKYDSIVWNPITYYPVPK;YDSIVWNPITYYPVPK
UPI000013B00E	UPI000013B00E	UPI000013B00E status=active	6	6	6	1	6	6	6	165	165	0.0095573	35993000	38585000	40636000	33578000	34758000	31939000	38380000	37134000	36906000	33667000	36355000	25197000	ECFSGDRDAVR;EETLAQHGAVSEPVVVEMAIGALK;GATVTTAESCTGGWVAK;MTDSELMQLSEQVGQALK;QATAYALQTLWQQFLQNT;VITDIAGSSAWFER
UPI00019F3329;UPI0002551736	UPI00019F3329;UPI0002551736	UPI00019F3329 status=active;UPI0002551736 status=active	13;13	13;13	13;13	2	13	13	13	652	652;654	0	43206000	49626000	46168000	43665000	45008000	42517000	40073000	45292000	47289000	33998000	36630000	34576000	DIMQEQLDAYK;DLQESVMSIR;EADLHPLAGGER;GETPSAVTR;GEYLPIVELWK;IIDPLTHLVR;LAAEQAPTGR;MMPMEYVFSR;QSQEPDAASFNYICQALR;SSELDPVNHGDLITSMGQLQR;TEATQGIVVILQSGGR;VDQLINLVGELVITQSMLAQR;YALLVDQLIGQHQVVVK
UPI00005EF9F0;UPI00000DEE51	UPI00005EF9F0;UPI00000DEE51	UPI00005EF9F0 status=active;UPI00000DEE51 status=active	4;4	4;4	4;4	2	4	4	4	285	285;303	0	36083000	37489000	28393000	28521000	30369000	28495000	32841000	34279000	33565000	40154000	36848000	39478000	DLALEMANR;EGIFCGVSSGGAVAGALR;LLDQFNNPDNPYAHYTTTGPEIWQQTGGR;LLMPDNMSQER
UPI000187C159	UPI000187C159	UPI000187C159 status=active	6	6	6	1	6	6	6	266	266	0	39739000	43328000	43280000	41870000	41030000	45963000	43939000	37121000	40887000	34310000	36951000	30362000	GCIMGSAHQR;GINFVFATGR;LLPLEQAINAR;MYQVVASDLDGTLLSPDHTLSPYAK;VFFTCDSHEK;VHDLDGNLIFAHNLDR
UPI00000DEF38	UPI00000DEF38	UPI00000DEF38 status=active	29	29	29	1	29	29	29	853	853	0	33344000	35740000	34590000	34288000	34336000	36808000	34914000	34505000	33020000	36721000	36978000	39358000	AIIDTPPVLVR;ALADGATDYLER;ALTLFATHYFELTQLPEK;AQHPEILLFYR;AQLENVDSAPVQALR;ASQLLDISLTK;AYTLNYTCPTFIDK;AYTLNYTCPTFIDKPGIR;DGGVIASGYNEELDEWR;DLVGFGVENAPR;GASAGEPIPMAGIPYHAVENYLAK;GFGYATLDISSGR;GLCAAGCLLQYAK;GQSHLAPINYMR;GTSTYDGLSLAWACAENLANK;HAFQQLPELR;HPVVEQVLNEPFIANPLNLSPQR;IVTPGTISDEALLQER;LSEPADRETMAAELQR;MGDFYELFYDDAKR;MGEFAELR;MLIITGPNMGGK;QDNLLAAIWQDSK;QQDSIIMDAATR;QQTIGALQDFTAELQPVLR;SYGLAVAAL…
UPI000160893A	UPI000160893A	UPI000160893A status=active	2	2	2	1	2	2	2	441	441	0.0010336	41522000	55491000	26534000	43798000	35105000	40937000	32135000	30187000	52708000	51982000	37090000	47034000	TLAVTLAK;VGMTEEQAR
UPI00000DE85E	UPI00000DE85E	UPI00000DE85E status=active	9	9	9	1	9	9	9	701	701	0	36790000	37383000	38293000	39628000	41218000	34678000	31252000	31221000	32061000	36195000	37227000	40698000	ETPYEPMPENVEEIVAQAK;FMLQDLLGVVSPGLK;FMLQDLLGVVSPGLKR;FYGLYIAK;HNDGLDYVPTDK;HNDGLDYVPTDKK;NVLAVDPTR;TALAALKEPK;VGFLAIANK
UPI00000E4A60	UPI00000E4A60	UPI00000E4A60 status=active	7	7	7	1	7	7	7	236	236	0	41414000	49623000	44632000	40756000	40227000	37843000	37740000	48437000	46660000	34312000	37449000	32053000	AFDDVMAGK;EFLDEHQK;HIIQGPMYDVSGTAPVNVTNK;QGLDSDAEKEMK;SSDIQPAPVAGMK;TVLTNSGVLYITDDGK;TVLTNSGVLYITDDGKHIIQGPMYDVSGTAPVNVTNK
UPI00000DE703	UPI00000DE703	UPI00000DE703 status=active	17	17	17	1	17	17	17	495	495	0	44663000	47114000	48119000	47969000	45689000	47089000	46693000	44826000	48021000	36506000	37529000	34140000	AEAVTCAVMQAK;AIINDILAGMLDAGYAK;ATDVNYHDSGATIR;DEATDGEIR;DLLAPWVPDAPSR;EMHGVPVIYLSQLNER;ENDVVLVAGK;FAASVFTNLSR;FSSSWGDGEIESR;FYHEPSDNLR;GHEDYQIVGNQR;LPDAVAVSMEDHINPNCHGR;LWCVFGCGGDR;LWCVFGCGGDRDK;MEVFTAPGKPTVVVDYAHTPDALEK;TTTTQLLAQWSQLLGEPSAVMGTVGNGLLGK;VAAAGDLFVAVVGHQADGR
UPI000016F3EF;UPI0000167E04	UPI000016F3EF;UPI0000167E04	UPI000016F3EF status=active;UPI0000167E04 status=active	24;24	24;24	24;24	2	24	24	24	807	807;827	0	33428000	30168000	30213000	31615000	34904000	36063000	33871000	31861000	30210000	37490000	37679000	34418000	ADLLTLR;AQCLAHDLPDPLEPLEIDGTLLPR;DEGYISDSGDAEPAETMK;DVLMEHVNVLYPMLK;EQLTEQLNCYLDLMR;ESIDPIEAVRPAWLTPTVNNIAADLMVR;EYLGELFSR;FEVEKDTIGDIIILPR;FSPSVSLR;GYSVEYFVEGGR;ILGFTWNR;LGAFFIR;LLNLPLSILVK;LYQGINVHNAER;LYSTVFR;NVPYSTDSTVPSASASELIDHALQMNK;QGLITLQDDELHINPAHSR;SIPADPAPELGLDTSRPIMYVLPYNSK;TLQLLAAGAR;VFTYYTPK;VFTYYTPKEESIK;VYQLLAELITSDVR;WDRDELPDVIDALANEMQR;YVFIHGGPR
UPI00019F398C	UPI00019F398C	UPI00019F398C status=active	10	10	10	1	10	10	10	483	483	0	42628000	46602000	47862000	46271000	43331000	48967000	51216000	49492000	51072000	35830000	37939000	35416000	DFPGAQYPER;EISVYSEYDEFLK;FSHFNGALDK;GLNEKGEAVSDAR;HQLLSIALNGMTK;IIQFGEGNFLR;ILPQLLAGQK;LDKYPLNVLIVDDIKPYK;VIGTQELVAIVLAEK;YQQLWSQYR
UPI00000E47DE	UPI00000E47DE	UPI00000E47DE status=active	2	2	2	1	2	2	2	441	441	0.00052056	27816000	18700000	23154000	19523000	30088000	26793000	23425000	19058000	16271000	36715000	38018000	40616000	EQVFDLVLCDVR;TGALDYLIKPLDFDNLQATLEK
UPI00000E47AB	UPI00000E47AB	UPI00000E47AB status=active	8	8	8	1	8	8	8	890	890	0	34527000	35387000	35794000	31721000	35103000	38953000	36718000	34892000	41301000	34300000	38076000	34219000	AHIDTFQR;ETQLVAWLVR;FGLEQVLTQSSWQPPQPRR;LEVGHSVR;LNYSGEGNEPVER;LTEALNPNDKG;QFAEEVQTENR;TEFIDQLLQR
UPI000191E644	UPI000191E644	UPI000191E644 status=active	9	9	9	1	9	9	9	328	328	0	27294000	26928000	27572000	27638000	25146000	27086000	28119000	26826000	26051000	36541000	38094000	33554000	ENQVVLFEAFK;FAVIGTNWITR;IHVICEKPLASNLAEVDAAIACAR;LTAVYSR;QFVEAAHESGK;QTGVIFPADSVK;TAYLPNFHLLR;VFFNYCQYSSR;VSDSVLASEIQGEAGSLVIEK
UPI00000DEBF0	UPI00000DEBF0	UPI00000DEBF0 status=active	5	5	5	1	5	5	5	298	298	0	43639000	45967000	43006000	45436000	39150000	41618000	42492000	36861000	40298000	37155000	38159000	44144000	FVMGYWR;HFGVSNFTPAQFALLQSR;ITIAPQGPEFSR;LMDWNMSAR;LPSQPLPIIGSGK
UPI00000DED84	UPI00000DED84	UPI00000DED84 status=active	6	6	6	1	6	6	6	262	262	0	29908000	32894000	31566000	31614000	29037000	27668000	24029000	23114000	27348000	36114000	38317000	43073000	AQAMSAAVEQATR;FCVELLSHKPTAIR;GNASEIMALAGVANGGR;GVDTTDAAANAIPAAQTLAR;SQTPWTLDPVAVGALDYR;VVGTGCALSAVVAACCALPGDTLENIASACHWMK
UPI0000DACE81	UPI0000DACE81	UPI0000DACE81 status=active	2	2	2	1	2	2	2	284	284	0.0005339	47236000	48763000	50122000	49489000	42454000	44814000	48467000	45982000	43823000	34728000	38375000	32896000	AINACEASLR;VVGEALIGLR
UPI00016088E9	UPI00016088E9	UPI00016088E9 status=active	9	9	9	1	9	9	9	442	442	0	31329000	35890000	30501000	31777000	41915000	36981000	30706000	32762000	34675000	37137000	38502000	39125000	ALANGNELMSR;AMTCFETTDR;DAGGPLWPDSFAK;DDIALLNQR;ELQEGVEENIR;LAQFDLIDSK;NLALGTDGIGSDMFEEMK;NVTAVQLHPAK;QFNFDCDSIYAQAR
UPI0000DACEBE;UPI0001E189D6;UPI00005EF394	UPI0000DACEBE;UPI0001E189D6;UPI00005EF394	UPI0000DACEBE status=active;UPI0001E189D6 status=active;UPI00005EF394 status=active	55;50;49	55;50;49	55;50;49	3	55	55	55	3206	3206;2970;2918	0	28524000	26922000	28084000	26727000	28294000	27771000	26907000	26713000	26401000	38839000	38687000	38681000	ACLATLLER;AFATLTTPQHIGK;AHGVTPDTLK;ALNEVFGPTPVPFCVVSALK;AVVYSDMPVAIVGMAGR;AYLIQSTK;CFAAFQR;DDSAIIPSSLKPLVDTLSAR;DSYLLLFSAK;DVLFTTGLLR;ELSSTHFHYGPR;EQGMLLDAINGSEYDVLR;FNQTALGK;FSGTLTTHAR;GENIDWR;GTANVLHALAQR;GVPSAANDTITQQTVK;GYEYHEGMINAR;HDEEGDSYAFTLYDMAGEMVAR;HIPLPDYPFEQTYYYR;IETGEIEQR;IGYTAPSVIGQSTVIR;IQTLCSDYR;LALCPTPR;LGGYALSMSNAEVMR;LIDIDAQSSDENLNLLTQR;LIQGDSPLK;LLDASLALLAPLGR;LLDDGCVDCFGR;LL…
UPI00000DEFDE	UPI00000DEFDE	UPI00000DEFDE status=active	8	8	8	1	8	8	8	197	197	0	39005000	42107000	39326000	42193000	42580000	43580000	41590000	39305000	40297000	34498000	38763000	39782000	EPAGTGGFGYDPIFFVPSEGK;FHCVLVYLR;HAEDPTPLVCHGSWPGVITR;LLETMKDVPDDQR;LLLDALR;VTGLPAIADDSGLAVDALGGAPGIYSAR;VVLATGNAGK;YSGEDATDQK
UPI00000DF42E	UPI00000DF42E	UPI00000DF42E status=active	7	7	7	1	7	7	7	286	286	0	41532000	37538000	38163000	36046000	36622000	37773000	41475000	40953000	35935000	35760000	38788000	36628000	ADYAVAAAR;AQALTAQGITVR;GGLFDDSK;LIGRPTTTLAESVSHLFNVNN;LLLISSSEVGQR;MLADSGIVYTLLR;SVGLPDGLADMLADSDVGASK
UPI00005EFD1E	UPI00005EFD1E	UPI00005EFD1E status=active	16	16	16	1	16	16	16	404	404	0	20520000	19534000	19583000	19468000	19962000	20589000	19355000	18907000	18935000	37835000	38890000	37924000	AANMPLYQLLGGASR;AEVFVTCPGR;ELSVASYLQDHLCPQLIGR;GQWPEEQLWSTEK;HQELGFK;IADFASLYQVR;IEDIWQFFYK;ITTEDGITGLGDATLNGR;LEDGTLWNW;LTPIEAAR;MFWMEDPTPAENQECFR;QHTVTPIAVGEVFNSIWDCK;QLIEEQLIDYIR;TTLTHAGGITGMR;YLDFMPK;YPYEPAYLPVAR
UPI000000E2DF	UPI000000E2DF	UPI000000E2DF status=active	10	10	10	1	10	10	10	247	247	0	40705000	42688000	37547000	39661000	40477000	41963000	44441000	46432000	43491000	37523000	38899000	36348000	APTPVDVIEGDIR;DTLFSAPIAR;FSFEDAK;FVQPGTQVYDLGCSLGAATLSVR;IIAIDNSPAMIER;IYQGLNPGGALVLSEK;LGDWTFDER;SMLENVMLTDSVETHK;VAEVFPDMIQR;VGELLFNMHHDFK
UPI000003EB78	UPI000003EB78	UPI000003EB78 status=active	9	9	9	1	9	9	9	207	207	0	47454000	47295000	47933000	40984000	45175000	40272000	46537000	45289000	46901000	35654000	38936000	37361000	AFASLNDMVSWCHHLPGEQGR;AYNLTSVRDPNEMLVR;DAGISLTDHQK;DPNEMLVR;GQMPEDEIALLPEEYQVESVVK;HILDSIVVAPYLQGER;LENIEPVQSR;LQVPALDGER;VEEFPSEPPFDGVISR
UPI000187BB41	UPI000187BB41	UPI000187BB41 status=active	3	3	3	1	3	3	3	313	313	0.0010384	107230000	123340000	127730000	115510000	89300000	85748000	94196000	101510000	81855000	35954000	38969000	32841000	LEAETLSGIALSGR;NIAHNLALLGK;VAAWFHQHGLNR
UPI000176AF9F;UPI00000DE868	UPI000176AF9F;UPI00000DE868	UPI000176AF9F status=active;UPI00000DE868 status=active	5;5	5;5	5;5	2	5	5	5	476	476;487	0	72020000	80644000	71307000	79114000	79229000	81973000	76424000	68362000	78397000	46137000	39064000	51827000	ELADPAFNAQK;IALFLVK;NLPPLFK;SFPNDPSAR;TGGTVFPVIK
UPI00000DF43C	UPI00000DF43C	UPI00000DF43C status=active	7	7	7	1	7	7	7	183	183	0	40370000	43149000	39698000	42169000	42852000	47436000	45256000	42619000	42810000	36305000	39076000	43229000	AAIELAQR;HNQQVVLFHK;IPLDADLR;LGAEIVDLGK;NALDKIPLDADLR;QIFQYLR;QLQLIGK
UPI0000DACDDA	UPI0000DACDDA	UPI0000DACDDA status=active	18	18	18	1	18	18	18	434	434	0	36089000	32047000	38432000	36365000	34541000	36578000	35734000	37639000	37341000	37440000	39182000	33718000	DEKGELLVPER;DHGSLVSLSNFSTVGSLMGNLTR;DIGGLETNR;DPDIYAIGDCASCPRPEGGFVPPR;ENCIFLDNPHQAR;FVYISLYR;GLTNEALNVTLVEAGER;GSMMIEGR;IAYDTLVMALGSTSNDFNTPGVK;ILPALPPR;INQLVVEPTLQTTR;ISAAAHSELTK;IVIVGGGAGGLEMATQLGHK;KIAYDTLVMALGSTSNDFNTPGVK;QLHSYGYK;TGLMMLVGSINR;VLTQTMVTSADEGGLHTK;YSANLGANGK
UPI00000D0C56	UPI00000D0C56	UPI00000D0C56 status=active	2	2	2	1	2	2	2	104	104	0.00053792	26271000	33169000	40968000	29567000	28693000	27975000	27544000	30137000	29696000	36786000	39354000	47394000	IEDNAHFR;LNNEVLHEVQAS
UPI000012AB35;UPI0000167D99	UPI000012AB35;UPI0000167D99	UPI000012AB35 status=active;UPI0000167D99 status=active	4;3	4;3	4;3	2	4	4	4	285	285;398	0	48374000	50246000	55055000	53775000	49855000	52569000	54418000	63507000	56556000	37944000	39410000	35814000	ADNPFDLLLPAAMAK;ITWGQLAK;MKADNPFDLLLPAAMAK;VAEEAGVYK
UPI00019F3948	UPI00019F3948	UPI00019F3948 status=active	7	7	7	1	7	7	7	251	251	0	34752000	35131000	35768000	34581000	27189000	36741000	37476000	37574000	38519000	40590000	39495000	38262000	FALSILPHDLSINDYYR;KFPQIVVYGPQETQDK;LFEGTPSQMYQSLK;LSALPDDTLVCCAHEYTLSNMK;NQITLPVILK;PYLFCGDTLFSGGCGR;TEDIDLINVINEETLLQQPEER
UPI0002B8E86C	UPI0002B8E86C	UPI0002B8E86C status=active	9	9	9	1	9	9	9	362	362	0	34020000	32999000	37544000	37559000	37022000	40332000	35214000	33823000	42467000	36446000	39537000	44319000	AEASTLQQR;FEPLNATANQDYQR;FSQAGLAAIYDAEPGSNLTASGEAFDPTQLTAAHPTLPIPSYAR;IDPIIVAQDGSLSGPGMACTTVAK;INDRGPYGNDR;IQLGPFASK;ITNLANGR;VRIDPIIVAQDGSLSGPGMACTTVAK;VTQNGAVWR
UPI00000DF127	UPI00000DF127	UPI00000DF127 status=active	4	4	4	1	4	4	4	137	137	0	37130000	51989000	47740000	48925000	56460000	53682000	49407000	55648000	49291000	47110000	39570000	41255000	EEPAAATPAPTK;EEPAAATPAPTKEEVLLTEIR;EEVLLTEIR;QFAVTLR
UPI00000DF125	UPI00000DF125	UPI00000DF125 status=active	11	11	11	1	11	11	11	315	315	0	41490000	37020000	40090000	36988000	34997000	35291000	36875000	38742000	33490000	38887000	39620000	33261000	AAPGTILEANK;AMSVQDLLNSR;GLPVFQPVSLRPQENQQR;IDWSLSAAQLER;IIFAGTPDFAAR;LAELGPQGLITTLK;LGCINVHGSLLPR;LSCPITAEDTSGTLYDK;LSCPITAEDTSGTLYDKLAELGPQGLITTLK;QGIQVATGDGILNLLSMQPAGK;QLADGTAKPEVQDETLVTYAEK
UPI00001277BA	UPI00001277BA	UPI00001277BA status=active	5	5	5	1	5	5	5	167	167	0	36295000	39440000	34339000	32641000	35975000	37424000	44579000	43404000	48071000	36754000	39652000	38236000	GVIVPIVDLR;GYDQVTR;IANTPAFIK;LLNSEEMALLDSAASEVA;MLILVNIEK
UPI00003763E1	UPI00003763E1	UPI00003763E1 status=active	29	29	29	1	29	29	29	876	876	0	54792000	50991000	57389000	56464000	54045000	55618000	46117000	47984000	47869000	39250000	39718000	42808000	AFNLGVGK;DSYGGTSDYAYLNLK;DVQFQMSQDGK;ESAGQILSHVTASCR;FDVGQQR;FLSDDPDAVADLSAFTQGQELPPGVYR;FNVPWSSVPVLQR;GDIFDGVNFR;GIQLASDDNMVPDSQR;GYAVLPYATDYR;GYFSFADTAWK;GYSQNNWQHINTWLER;IENQTGVSTDWR;LPADTCTSLNSMIQGATFR;LTMGDSYTR;NAWQHETDR;NMGWLGAVSLDATR;QLAPCLSPEHMSAMGVNR;SDSTSAWR;SLTETGTNIQLIGYR;TGLNIGSWR;TGYASLNYR;VALDTNTLADNVDIENTVVSVVPTHGAVVR;VLMTLMR;WGSQTTDQCTADYK;YALSAGEFR;YAVPGMER;YTDYYNLAYNK;YTDYYNLAY…
UPI00000035D8	UPI00000035D8	UPI00000035D8 status=active	10	10	10	1	10	10	10	282	282	0	47212000	50268000	47050000	49020000	44980000	46217000	48477000	47453000	43912000	37209000	39738000	39110000	ETVEAMR;KSMIGQLLNVGPSER;LLLDPGFGFGK;LSGSLACAVIAAMQGAHIIR;NLSHNYSLLAR;SMIGQLLNVGPSER;VGAHIINDIR;VIPVVEAIAQR;VVEATLSAK;YDDVFAEVNR
UPI0000128415	UPI0000128415	UPI0000128415 status=active	6	6	6	1	6	6	6	157	157	0	28875000	35513000	35537000	29183000	31416000	34960000	32795000	32431000	35128000	37329000	39962000	34833000	AQGEVVFK;GGLGLAEDTSDAAISCQQVGPIELSDR;IVVEAFDDPDVK;NALAYLAYSDK;NALAYLAYSDKVVEGSPK;NVTCYVSR
UPI00000E4A22	UPI00000E4A22	UPI00000E4A22 status=active	7	7	7	1	7	7	7	274	274	0	38646000	34050000	33936000	37003000	33186000	29988000	35027000	33667000	35714000	37486000	40034000	40395000	GWQVTGSK;LAGLVGPGR;LLGLEPPQFR;MSGIDSYLLR;NVFYPQMAR;SGPGDEFYLQAVQELVDSALAHR;TTQDGVEAAR
UPI00016088DD	UPI00016088DD	UPI00016088DD status=active	5	5	5	1	5	5	5	224	224	0	32110000	37152000	30442000	39835000	32005000	31933000	43557000	32008000	34647000	37097000	40102000	33983000	IQAYPEGK;IQAYPEGKPSAIAK;LLSAAGLSK;LNYHFDISDIAQLMQNTGK;WGEALIQVSQPR
UPI000013B215	UPI000013B215	UPI000013B215 status=active	3	3	3	1	3	3	3	240	240	0	41797000	39828000	41736000	41890000	37473000	37859000	41298000	41714000	46117000	38394000	40124000	44928000	IGSPITDLALR;MLHDMTGADSSVSK;SLLTNETSELDLLDQRPFDQTDFDILK
UPI00000D07F4	UPI00000D07F4	UPI00000D07F4 status=active	6	6	6	1	6	6	6	245	245	0	36881000	43432000	33561000	31605000	35382000	35869000	38450000	39846000	40634000	37874000	40146000	35195000	GMAPIAEFADL;ILDAVDFPPER;ILNVSPR;LLNFLESR;NVDGEIDCSGK;VVDGVGILR
UPI000013AE93	UPI000013AE93	UPI000013AE93 status=active	6	6	6	1	6	6	6	107	107	0	48470000	50394000	49039000	44603000	48613000	51000000	50118000	50531000	62241000	38357000	40182000	33909000	DECGCGESFHV;FTNPNVK;FTNPNVKDECGCGESFHV;SITLSDSAAAR;SLQFLDGTQLDFVK;VNTFLANR
UPI00000DE9EE	UPI00000DE9EE	UPI00000DE9EE status=active	7	7	7	1	7	7	7	312	312	0	25570000	22161000	24786000	22221000	20476000	23032000	26682000	28320000	23355000	39643000	40271000	36372000	AVFALGAGVDSILSK;EELSAFLSQCR;GVHVVEDDLLAALDSGK;LPDGAYLLNLAR;PAEAVEYISR;SGDNDSADYALVWHPPVEMLAGR;VLINLLPNTPETVGIINQQLIEK
UPI00000DF147	UPI00000DF147	UPI00000DF147 status=active	16	16	16	1	16	16	16	637	637	0	48770000	52094000	50791000	49688000	49030000	49346000	49960000	50201000	50607000	39769000	40400000	43138000	AASLLHGLGFSNEQLERPVSDFSGGWR;AELTACLQQQASAK;APESLPNPLLK;DYLGGFGFQGDK;IILDSIK;LAPQELEQK;LAQQQAMYESQQER;LGDSELYDQNR;LGYFAQHQLEYLR;LLAGELAPVSGEIGLAK;LNAQLAQAEEK;MELIAPAHVDNPFR;STLLALLK;STTDDLYLVHDR;VLLDNATATINPGQK;VSAGYGDR
UPI000000DDD0	UPI000000DDD0	UPI000000DDD0 status=active	10	10	10	1	10	10	10	273	273	0	47762000	54490000	50895000	47636000	49088000	47917000	48340000	48173000	46049000	38062000	40419000	46198000	AGDIVGEHTAMFADIGER;DCAVYSR;EGSSLLGSDAGELAGAGK;ESGLFDMR;GMVIGTTGFDEAGK;MTFANGAVR;QLIQAALALEGVQLGAALER;SALWLSGK;VMGDYTDIEIIEAHHR;VPGTIGFATVR
UPI0000000D1F	UPI0000000D1F	UPI0000000D1F status=active	11	11	11	1	11	11	11	206	206	0	29792000	24558000	24199000	27083000	25248000	25171000	27775000	26444000	28350000	38113000	40492000	40554000	KVDAASVQLDDK;KVDAASVQLDDKQR;LKNELIVAQK;LTNIDNTWNQR;QLSTEPSLR;TAWIPLK;TLTDKLTNIDNTWNQR;VAQSDSVINGLKEENQK;VDAASVQLDDKQR;VPDLENQVK;YVSDELNTWVR
UPI00000D07EA	UPI00000D07EA	UPI00000D07EA status=active	9	9	9	1	9	9	9	390	390	0	39713000	42743000	41777000	38168000	35791000	42616000	43923000	42120000	36422000	39806000	40645000	40762000	AIAEALGWEDK;AIAEALGWEDKYYLISAASGLGVK;IDLLDKVEAEEK;IIISELEK;SFVVADIPGLIEGAAEGAGLGIR;VEFMWDDYHR;VIDQGTGETMGDMTK;VLLHLIDIDPIDGTDPVENAR;YSQDLAAK
UPI00000DF2C3	UPI00000DF2C3	UPI00000DF2C3 status=active	9	9	9	1	9	9	9	420	420	0	51746000	58494000	53025000	49263000	51799000	53340000	53036000	55500000	48286000	40289000	41090000	36659000	AAVADCLAATDKR;GALVILESTSPVGSTEK;GEIHIVEPDLASVVK;IFLEGECVVTNSR;LTENSFR;TAVEGGFLR;VIGGMTPVCSAR;VLPGQVMVELIK;VNILQPGPGVGGHCIAVDPWFIVAQNPQQAR
UPI0001608908	UPI0001608908	UPI0001608908 status=active	21	21	21	1	21	21	21	571	571	0	36544000	38907000	37198000	37315000	36027000	35356000	34993000	34930000	34956000	40375000	41137000	38993000	AFLNELAR;DIVIISTLR;DIYDIAEK;DTFLMIDK;ENDPTNSMNPGIGK;EQMLELLQQR;FFRPHFTDR;GEQVLAYPGTTLYSLEK;GPAYTEMSLFAR;GVDVHVLK;HILANFENLPVAGEYMHR;LDDDRIKDDDVR;LDTFEAEK;LFESSGCAGK;LTLVNHLGIDLGETPEQILSK;LVGHSHLLTDPAK;MPFFFNLK;QAEGDFFVCTPEEGSK;SWLVDYFK;YGKDTFLMIDK;YNADPDRLFESSGCAGK
UPI00001D4810	UPI00001D4810	UPI00001D4810 status=active	10	10	10	1	10	10	10	328	328	0	40302000	38279000	40213000	40200000	38550000	38970000	39098000	35303000	36779000	39302000	41141000	40922000	AADVHLCVK;DALLEVTRK;EVLAIER;GFTAEDFALSHPGGALGR;LHVPLICITGCPESSMAR;LSIADVMTPGGIR;SHVELQPGFDFQQAGK;VFDMGVDVR;VRPGILAVEALNLMQSR;VVVMGMGK
UPI00000DEA01	UPI00000DEA01	UPI00000DEA01 status=active	13	13	13	1	13	13	13	348	348	0	34891000	36919000	33065000	34249000	33118000	35321000	34874000	32496000	34761000	38414000	41167000	41294000	AIVMPNLAPPVTTVEAAVAYR;CPDDWHLHLR;ELVASGFNR;FIESVMEPLR;GFNEGVFTAAK;IGMPLLVHGEVTHADIDIFDR;ILDAVPAGHDFTPLMTCYLTDSLDPNELER;LAATITPQHLMFNR;LYPANATTNSSHGVTSVDAIMPVLER;TAPSQVLK;TVVPYTSEIYGR;VFLGTDSAPHAR;VVFEHITTK
UPI00000DEE19	UPI00000DEE19	UPI00000DEE19 status=active	13	13	13	1	13	13	13	337	337	0	46082000	55210000	49366000	49969000	49381000	48746000	43039000	50877000	51180000	38420000	41185000	38618000	AVDALAGQSAK;DAFAQGEDIVLSEENEFPTQVGDASGTPHLSVGCIR;FGGALMAVK;ISVTSLISASAQGK;KAVDALAGQSAK;LLNGIPIDEEDFFGR;NDYGMPEQVQFWSVADNVR;NESAGEQLR;NVIAVPDSLTSQLLAALKPLIDQGGLSR;QFPVGEIYALAR;QLAFNMLPLLPDSEGSVR;QLAFNMLPLLPDSEGSVREER;RIVDEVR
UPI000250D8C6	UPI000250D8C6	UPI000250D8C6 status=active	5	5	5	1	5	5	5	95	95	0	48701000	36597000	43922000	42158000	39821000	43239000	48294000	41774000	40476000	39668000	41421000	43153000	ADEWESPTCGEVR;AVIGLTGMSGSQLAK;KADEWESPTCGEVR;MDKDTVLK;MLNPACLK
UPI00005EF81F	UPI00005EF81F	UPI00005EF81F status=active	5	5	5	1	5	5	5	171	171	0	46074000	50023000	48864000	49525000	46884000	45589000	43436000	43608000	46954000	38557000	41465000	42007000	ELLSSDPFSSR;GNDITALRPYLSDK;LATLLSDASR;TGSCVQGGPDSVAQQFYDYR;TTLPDSAHVASASTIPNR
UPI00000DE8F0	UPI00000DE8F0	UPI00000DE8F0 status=active	9	9	9	1	9	9	9	411	411	0	40572000	35482000	41941000	42126000	40877000	40561000	39890000	34885000	39414000	38894000	41601000	42075000	ILASDVVSPLDVPGFDNSAMDGYAVR;LADIASGQPLPVAGK;LSGNTASGLPAR;LTTAELPVIASLGIAEVPVIR;RGEDISAGAVVFPAGTR;SFAGQPYHGEWPAGTCIR;TILEELGEIAFWK;VALFSTGDELQLPGQPLGDGQIYDTNR;VTPLTAQETLPLVQCFGR
UPI0000128F84	UPI0000128F84	UPI0000128F84 status=active	7	7	7	1	7	7	7	193	193	0.00154	42429000	39049000	48721000	37288000	37698000	34406000	45444000	37609000	30598000	39509000	41644000	37589000	DEVSAALDR;DIEAWLDEGR;GHTAAFIDLSGPK;GHTAAFIDLSGPKDEVSAALDR;INGATVDVR;LCDRDIEAWLDEGR;LSINPRPPVER
UPI000000E4CD;UPI0001F91A43	UPI000000E4CD;UPI0001F91A43	UPI000000E4CD status=active;UPI0001F91A43 status=active	8;6	8;6	8;6	2	8	8	8	326	326;300	0	40038000	35498000	40998000	41957000	36925000	36196000	42448000	35409000	32792000	39377000	41670000	42508000	ADFEEHKDEVDWL;DLVVHPGAGNPDGTVLNALLHYYPPIADVPR;GASEAFISTLR;IKEWILDQR;LDKDTTGLMVVAK;LDQALAEMFPDYSR;LVESLQR;VQLTATVSENQLGQR
UPI00000DF1B5	UPI00000DF1B5	UPI00000DF1B5 status=active	5	5	5	1	5	5	5	489	489	0	42290000	44709000	41068000	46849000	45774000	43541000	42413000	45913000	48127000	50145000	41858000	55577000	ANPASLLSK;CYPPKDPR;DIGSEPDFRPMSFSK;MIATPESH;MNTTTPMGMLQQPR
UPI00000D0440	UPI00000D0440	UPI00000D0440 status=active	10	10	10	1	10	10	10	505	505	0	38456000	33793000	36468000	37359000	33522000	39181000	39563000	31749000	36961000	40916000	41873000	37422000	ANGLVSDVFEAR;DKNVLLVDDSIVR;DVAPGEAIYITEEGQLFTR;DVDQGYLDFLDTLR;FPNVYGIDMPSATELIAHGR;GQDAAGIITIDANNCFR;HYPLEADNIFAAIAATNR;QCADNPVSNPCLFEYVYFARPDSFIDK;QNEVENLEMHNEG;VYLASAAPEIR
UPI00001BDC96;UPI00005EFCFB;UPI00000DF2D2	UPI00001BDC96;UPI00005EFCFB;UPI00000DF2D2	UPI00001BDC96 status=active;UPI00005EFCFB status=active;UPI00000DF2D2 status=active	14;13;13	14;13;13	14;13;13	3	14	14	14	313	313;318;320	0	43163000	43134000	42490000	39248000	41775000	40686000	40856000	42763000	38492000	39312000	41886000	40122000	AALPPEISLPAVGQGAVGIECR;ADIAVHSMK;ALVGAPDGSQIIR;DAFVSNTYDSLDALPAGSIVGTSSLR;DVPVEFPQGLGLVTICER;ELEVALLENR;ELLAALNHHETALR;GAPQDAEQMGISLAEELLNNGAR;GDVILDTPLAK;LDNGEYDAIILAVAGLK;LMASHPGLVVELVPMVTR;MLDNVLR;QSPLALWQAHYVK;RPDLIIR
UPI00005EFA7B	UPI00005EFA7B	UPI00005EFA7B status=active	4	4	4	1	4	4	4	195	195	0	44219000	52140000	44067000	45161000	46457000	44983000	45718000	45444000	47867000	39000000	41918000	48262000	EMPGFGEQMR;IGLVSISDR;QALILNLPGQPK;QISLHFVPTAILSR
UPI0002A2E648	UPI0002A2E648	UPI0002A2E648 status=active	23	23	23	1	23	23	23	633	633	0	37627000	38060000	39238000	41654000	40780000	41467000	41454000	37196000	36655000	40370000	41977000	39503000	APPSLDELFGR;DVPVISVFDGDEAGVK;FESNKDYISVR;FNAVASIR;FNPDLYDYEK;GCYEFISK;GMGLQCLSLFSSFK;IIELYKDDAGVTK;ITNEMILSGIDDCSFMIK;KPEVTSSMYTSVER;LQSYFGK;LTSEHDEFK;LTSEHDEFKNR;MEIVSFK;NNYFYTVFK;QYIESILK;SIDDIYHNLLVPYVR;TIWMVEEPESFLHPSLGR;TNLLNFFLER;TSVQVIHDK;VDEFGGVSQLGGFLK;VFNVIDSALR;YLQLFNMIDDSR
UPI00005EEF38	UPI00005EEF38	UPI00005EEF38 status=active	10	10	10	1	10	10	10	229	229	0	26126000	22376000	27251000	28466000	25048000	26267000	26732000	26114000	27489000	40287000	42061000	47470000	ANELTWHDVLAEEK;DVFNAFR;ELENTIPGFTRPNHGYLESWAR;FTELGDVK;GETPIDWMPVLPAESE;GFFGCNHFVLANQWLEQR;PGIATPPSLLNMYK;QGVLLLNTVLTVR;QQPYFLNTLQTVASER;QSGVTIYPPQK
UPI0000167DCC	UPI0000167DCC	UPI0000167DCC status=active	6	6	6	1	6	6	6	149	149	0	27402000	32049000	27916000	29153000	39875000	30607000	31381000	33859000	37150000	38926000	42157000	41561000	ATVTGDGLSQEAK;GLFNFVK;LWDAVTGQHDKDDQAK;SGDTLSAISK;TATPATASQFYTVK;TGIPDADKVNIQIADGK
UPI000187BF35	UPI000187BF35	UPI000187BF35 status=active	21	21	21	1	21	21	21	616	616	0	51281000	56416000	53233000	50991000	56376000	50987000	49533000	57145000	60191000	40167000	42461000	42581000	ALLQISEPGLSAAPHQR;AQDFTTFK;ATEALAGELDGVVITVPAYFDDAQR;DGQTAMSIHVMQGER;DSMSYAEQDVK;ELLDAAIAAK;ELVQDCR;EQAGIPDR;EQFNELIAPLVK;GIPALPAGGAHIR;LAGLHVLR;NTTIPVAR;NVDKQTQDFAAR;QAIDDAAAHLSEVAQGDDVDAIEQAIK;QTQDFAAR;SGQAETLADHEGR;SLADIQQR;TNAALDTANTISSVK;TNAALDTANTISSVKR;VLESLHGALAADAALLSAAER;YPHLPYQFQASENGLPMIETAAGLLNPVR
UPI00001327F5	UPI00001327F5	UPI00001327F5 status=active	2	2	2	1	2	2	2	74	74	0.00053163	34689000	35136000	30953000	27809000	29912000	27223000	30209000	38929000	40526000	42496000	42716000	50323000	IQALESILDAEHPNWR;SELSQSEQQR
UPI00000DF209	UPI00000DF209	UPI00000DF209 status=active	13	13	13	1	13	13	13	614	614	0	43145000	47038000	45237000	43801000	46610000	52700000	53120000	47237000	44757000	40945000	42759000	50455000	AEPLFGDEPWWVR;AQSDADALSVHLER;DALLFPEK;DLDQECGSTCAADFR;ELLQQPGYIQAGYSLLNAPVAAR;ETGTDEQAMR;GAGLVVTGTALSGEVK;GAVNLADFAWAR;GMTIDLGYAYWPQPDGR;IALNIAGDAEKEQINR;IVEFANMIR;QAAQQGIITAIVK;VGDSLWLTGVNKPMR
UPI00000DF38A	UPI00000DF38A	UPI00000DF38A status=active	9	9	9	1	9	9	9	359	359	0	47956000	49770000	51024000	44325000	44249000	48317000	45848000	43336000	42786000	39128000	42873000	43917000	AGDPVILWGEGLPVER;AGEPVGYGGTWVSER;LGVLPEQAEAFYQR;LGVVAMGYGDGYPR;MQAATVLINR;QLDIFNTFCEGKPGQR;SIAASGGILLWPQSHFDWAR;TLPDADAFGVAR;VSAYELITR
UPI00001A95F7	UPI00001A95F7	UPI00001A95F7 status=active	8	8	8	1	8	8	8	251	251	0	50844000	51816000	43290000	45974000	47789000	48794000	47439000	47627000	52897000	43634000	42958000	43442000	ASAEEIQDHQCEILR;EQLDNNLANISSR;LTGEESDTLR;QSDNSFVLLATQR;SPFMMLAEEVPEAR;VTESELVQR;WLPLPGGLR;YGQPVPDR
UPI0000163986	UPI0000163986	UPI0000163986 status=active	7	7	7	1	7	7	7	161	161	0.00056721	52051000	50988000	52002000	54098000	52870000	49672000	52222000	43870000	63907000	40814000	43122000	43104000	AEAFVTMR;DMVIGPVR;GDVFATAR;SETLAMIIDGR;TGVEMEALTAASVAALTIYDMCK;TWDLIPLCHPLMLSK;VEVNLQAEPEHNR
UPI000013B0C0	UPI000013B0C0	UPI000013B0C0 status=active	11	11	11	1	11	11	11	386	386	0	46027000	55726000	45888000	45575000	46621000	45192000	45742000	44579000	47911000	40664000	43329000	48293000	ALITQDMSR;EQYGFQLLHLTCCR;FYPHIFVE;GQFTDLQDQVISNLFK;LDLAWDGTGEPK;LEEVTAELHQMCLK;LTLAQVEKLEEVTAELHQMCLK;LYPWEFMLR;VIASDELMTK;VSITERPDWR;WLEPAWK
UPI00000DEA02	UPI00000DEA02	UPI00000DEA02 status=active	4	4	4	1	4	4	4	194	194	0	40390000	34497000	39946000	36973000	30820000	42496000	39995000	39081000	39370000	43821000	43381000	41931000	DHVLTALTTPDWTPGR;GLMFEALSAAIR;LADYYAENR;LGMINEFHK
UPI00000DE824	UPI00000DE824	UPI00000DE824 status=active	18	18	18	1	18	18	18	834	834	0	58878000	62918000	57491000	58587000	58537000	61222000	60886000	61681000	59030000	41201000	43405000	46352000	AAEFGVLVR;AGYGAEAIEDDAK;ASAVGSHTTLSR;ASTLDTVVFDK;EAGIDEVIAGVLPDGK;ESLEQRPDVEQADVSITEAHVTGTASAEQLIETIK;GEGDSVHAGTVVQDGSVLFR;HSLMGVADALAISR;LAAALEQGSSHPLAR;LLDLTPPTAR;LVMLTGDNPTTANAIAK;QAGYDASVSHPK;QQETAVATMK;SQTIDLTLDGLSCGHCVK;SVPLAEVQPGMLLR;TFADIDEAQALR;TGTLTEGKPQVVAVK;VQNALQSVPGVTQAR
UPI00000DE746	UPI00000DE746	UPI00000DE746 status=active	3	3	3	1	3	3	3	190	190	0	50829000	54166000	43468000	48139000	41178000	45758000	42852000	48866000	44124000	39831000	43497000	53921000	DVDLDGIYYCPHHPQGSVEEFR;SVPAIFLDR;TGKPITPEAENAADWVLNSLADLPQAIKK
UPI00000DF31C	UPI00000DF31C	UPI00000DF31C status=active	10	10	10	1	10	10	10	309	309	0	36495000	39892000	37334000	35987000	34554000	33879000	36487000	39636000	38594000	40351000	43652000	40405000	AESCDDCGTYLK;EASAQGKPPLDIHVLPR;ELAENNPLGDYLR;LHYWSLDDEQAAIK;MEQEGYAR;QYCPVCGSMPVSSMVQIGTTQGLR;SSINPFLFPGEGE;TADMIPPLLFPR;VEAVADDLASLVLDAR;YLHCNLCETEWHVVR
UPI0000137030	UPI0000137030	UPI0000137030 status=active	9	9	9	1	9	9	9	481	481	0	47075000	44667000	42266000	44070000	45570000	44922000	51388000	49686000	45948000	40278000	43777000	48171000	EGQSLPVGVGQPTLK;ESYAHLPMPR;GATLIGSGIETMQQISMVGNDLK;HQDLFAILGQLAER;LDNGVGVCGK;MTNTYMLPGK;SLNLVSEQLLAANGLK;TGFAYADQISLLALEQSAQAAR;VQTLGAVEHSPLYTSVDPLQSMSR
UPI00005EF59F	UPI00005EF59F	UPI00005EF59F status=active	11	11	11	1	11	11	11	210	210	0	54227000	66516000	58872000	55805000	59743000	59976000	64033000	69725000	73803000	41094000	43949000	37410000	CGDIFSTESEYLTGLDR;CGDIFSTESEYLTGLDREIGDADHGLNMNR;DGADGVISR;DIGFILK;EIGDADHGLNMNR;LPAIADKDIGFILK;QSCEQNLPVPAALDAASSIAESAAQSTITMQAR;QSLTLEELYQMFR;TMCDVWVPVVESLR;TQIVNWLTR;VVEKLPAIADKDIGFILK
UPI00000DEF2F	UPI00000DEF2F	UPI00000DEF2F status=active	9	9	9	1	9	9	9	180	180	0	95149000	104860000	98340000	86652000	89692000	85822000	90286000	103050000	99065000	40563000	44003000	41051000	CLVPSDR;EDFLQQSR;EIDYAIALLK;ESFETCPECK;ESFETCPECKR;FALCNCR;LSQEYELAVWK;TGTATSSYPLEPIAVDK;VCNRPFAVQK
UPI000002DB2D	UPI000002DB2D	UPI000002DB2D status=active	9	9	9	1	9	9	9	273	273	0	36265000	30852000	33618000	32699000	30494000	36354000	36812000	33443000	36088000	39411000	44052000	41553000	EGVMIGAGAK;EVVEEAYAADPEMIASAACDIQAVR;HENLGSALSYMLANK;IGAGSVVLQPVPPHTTAAGVPAR;IGHWLWNQGR;ILGNIEVGR;LSSPIMPAIAIR;SCEELEIVWNNIK;TLADCEPMLASFYHATLLK
UPI00000DF2C5	UPI00000DF2C5	UPI00000DF2C5 status=active	6	6	6	1	6	6	6	293	293	0	32097000	29947000	28787000	32831000	34854000	32748000	40002000	30371000	33254000	42013000	44177000	45820000	FGVVEFDDNFR;GIILAGGSGTR;IACLEEIAWR;SNWAVTGLYFYDSK;TGYGQYLLELLR;TQGATVFGYQVMDPER
UPI00000DF332	UPI00000DF332	UPI00000DF332 status=active	6	6	6	1	6	6	6	248	248	0	34085000	30029000	35013000	32793000	31968000	32641000	33812000	30064000	33064000	42036000	44362000	37582000	DTQQLLK;ETAAGSLTGR;ETSHVMLCGNPQMVR;LPALIESGELESAVGLPMNK;NMVLVHAAR;YAADLSYLPLMQELEK
UPI00000E49E4	UPI00000E49E4	UPI00000E49E4 status=active	7	7	7	1	7	7	7	133	133	0	62466000	58291000	65847000	58670000	58540000	56162000	59563000	56867000	62837000	42007000	44428000	48852000	GHSSAQYSGEIK;GYDYDTYTFYAK;KYNVDIQIK;NVNVEFR;VHVSISNEGADTYLFGPGIDDSVDLSR;YNVDIQIK;YSPELDSHGQYSLPASGK
UPI00005EF7AC	UPI00005EF7AC	UPI00005EF7AC status=active	5	5	5	1	5	5	5	108	108	0	39949000	44093000	47481000	30241000	41840000	34857000	44220000	61957000	65020000	41799000	44616000	31108000	CTEEHQAIVR;FPEGTSEEQIDK;FPEGTSEEQIDKTVDDFINEVIEPNK;TSELFDVWWD;TVDDFINEVIEPNK
UPI00000DEBF7	UPI00000DEBF7	UPI00000DEBF7 status=active	15	15	15	1	15	15	15	341	341	0	34933000	34536000	38195000	33492000	34835000	35478000	37433000	35454000	32941000	43348000	44712000	45823000	ADFTDAVIDNAFEGGYMAGR;AMEEAMIK;AMQQILSQSHRPTAVFCGGDIMAMGALCAADEMGLR;ANVSTTTVSHVINK;AYLSMMAQK;DSLGETAFNMLLDR;EIGVIPGPLER;ELHYSPSAVAR;FVAEETR;HIPMVVMDWGEAK;NAVWAAIK;SIGLLATSSEAAYFAEIIEAVEK;SVADGPFR;VPQDVSLIGYDNVR;YFTPALTTIHQPK
UPI00005EF42E	UPI00005EF42E	UPI00005EF42E status=active	3	3	3	1	3	3	3	180	180	0	54015000	61414000	63049000	60832000	56981000	53111000	57389000	60691000	60819000	41465000	44760000	44712000	LFGEYYYSPDSLSSGIK;SYEEANAGAR;YTIMRPVSIEAGYR
UPI00000DF2DB	UPI00000DF2DB	UPI00000DF2DB status=active	6	6	6	1	6	6	6	300	300	0	41487000	39673000	41585000	40464000	39559000	41121000	39491000	36505000	40869000	42133000	44910000	43058000	DVYAYTGAR;GVAFGVDHNLK;IFDLTHEIPPYNIWEGAYR;LASGAITFEQVGPELPAK;LYQTASYWPQGSVFVSVVDPGVGTDRK;VVELSYQK
UPI00001309E7	UPI00001309E7	UPI00001309E7 status=active	6	6	6	1	6	6	6	166	166	0	50629000	50611000	60237000	58226000	38583000	48816000	50606000	58002000	56843000	41504000	45001000	47713000	EAIEHEMHHYEDPR;FTLLPTCCLGNCDK;KLNIKPGQTTFDGR;LNIKPGQTTFDGR;MHENQQPQTEAFELSAAER;YCDSVVCHINGYQGIQAALEK
UPI0000DAD06F;UPI00005EF4D1	UPI0000DAD06F;UPI00005EF4D1	UPI0000DAD06F status=active;UPI00005EF4D1 status=active	6;6	6;6	6;6	2	6	6	6	309	309;331	0	42790000	50709000	51544000	43706000	44494000	44146000	48220000	49957000	50586000	42516000	45130000	44702000	GADSCLVSIAGEGLVDVPAVK;GFGGDTLNTSVYIAR;LPGLYYIETDSTGER;LTGGIAEDAAK;VIDTTAAGDSFSAGYLAVR;VIFDNNYRPR
UPI00000DF159	UPI00000DF159	UPI00000DF159 status=active	7	7	7	1	7	7	7	252	252	0	48508000	50828000	46369000	42235000	44655000	53436000	48047000	43678000	45294000	41871000	45214000	41784000	KPHPDPLLLVAER;MGIAPQQMLFVGDSR;MNKFEDIR;TMGKPPVDDDIPAEEQVR;VITWIGNGADILMER;YFSVVIGGDDVQNK;YYGEVAEEGTFLFPHVADTLGALQAK
UPI00000DE713;UPI00000BA1B6	UPI00000DE713	UPI00000DE713 status=active	5;1	5;1	4;0	2	5	5	4	96	96;97	0	44086000	46414000	44700000	44842000	39693000	37727000	41259000	44519000	39010000	42079000	45242000	32243000	DKIEDYTER;EFIELLGEFTNPTGDNAQLK;GEELDKYWDDLEEHLTR;ITQHPLMSDLIYYPAK;SQGLPLFK
UPI0002A3B285	UPI0002A3B285	UPI0002A3B285 status=active	8	8	8	1	8	8	8	181	181	0	54886000	57080000	57255000	54261000	52733000	52029000	58946000	56276000	51998000	41804000	45295000	47876000	EAELATLEFLK;ESVAELAYYR;QGTHQAMDDIR;SPICGNSIGQDR;THTASGLVER;WKPEILDGFTK;YLDVSTLK;YMPELEAYFHYR
UPI00000DEF10	UPI00000DEF10	UPI00000DEF10 status=active	3	3	3	1	3	3	3	354	354	0	41915000	35240000	37481000	35827000	42344000	39314000	40702000	27087000	32699000	51386000	45348000	52352000	LTILGINQVPADLIEASR;WYTTGPVGLLTR;WYTTGPVGLLTRPFIK
UPI00000DF301	UPI00000DF301	UPI00000DF301 status=active	13	13	13	1	13	13	13	387	387	0	54432000	53592000	54588000	54171000	49511000	49056000	46095000	45168000	50979000	42816000	45612000	44381000	AEDLSAHLMR;AWAATQSGAFK;DLGLKPR;DLGLMEQIDEK;EMQDAFAAR;INLNGGAIALGHPLGCSGAR;ISTTLLNLMER;LCGSSMQALHDAAR;MEQVVIVDAIR;NAALLAEVPHSVPAVTVNR;NEIIPTGGHDADGVLK;NPALEAAALDDIYWGCVQQTLEQGFNIAR;SMAVVGCDPSIMGYGPVPASK
UPI00000E4AE9	UPI00000E4AE9	UPI00000E4AE9 status=active	6	6	6	1	6	6	6	318	318	0	23391000	26195000	24674000	21091000	23875000	24389000	24783000	26201000	26543000	40600000	45700000	41520000	DAEIPVFLLDR;EVMESFIK;GKEVMESFIK;LIGDWLVK;SFVAQGVDAIFIAPVVATGWEPVLK;STLYLPDTAKEELEK
UPI0002A2CC80	UPI0002A2CC80	UPI0002A2CC80 status=active	5	5	5	1	5	5	5	304	304	0	40520000	37227000	41716000	42519000	36415000	43090000	42498000	36476000	44009000	43462000	45984000	50163000	GNCTPNAEFNIAADPEAAACVFR;KPLEVPAFLAIR;LVIMGGSAGR;NALQLLHFWNAEIPLAQGAAVPLVR;SGMAGYDFVEHNR
UPI00000DE890	UPI00000DE890	UPI00000DE890 status=active	9	9	9	1	9	9	9	254	254	0	36028000	42557000	40671000	38309000	34341000	40207000	43226000	44408000	43912000	44159000	46199000	51414000	AVMALTALAPDR;AVMALTALAPDRIDK;DLVNDHNIIQVDMR;DPVMNYPAMAQDLVDTLDAQQIDK;FNVPVLWDQYPHIVGWEK;IPAWDHPTLFIPGGNSPYVSEQYRDDLLAQFPQAR;LVAIDIAPVDYHVR;QQAAAIMR;SFVDGEWR
UPI0000043AB2	UPI0000043AB2	UPI0000043AB2 status=active	4	4	4	1	4	4	4	212	212	0	37112000	44842000	38465000	40312000	34242000	37193000	40954000	33140000	37258000	43619000	46292000	47930000	EAVSKPLMDALQAIDPELLK;ESQNANAIILSNMK;GFGWGAELNMR;IALMNEFSQASK
UPI000012E08D	UPI000012E08D	UPI000012E08D status=active	17	17	17	1	17	17	17	382	382	0	44440000	47909000	48588000	45129000	43488000	46547000	46050000	47549000	48593000	44038000	46341000	45884000	DQLAFAETEMEK;EDAPQVVSAR;EYINSPDMLAALDK;FINEMSHR;FNQTVLK;INVSYDDK;IQMEADLR;ITAPQGDKLNR;LLLAVIEDHRD;LSAISLADIQK;LTLTSIEK;MAVDFEEIK;NAIQSLQAQIDEEK;NAIQSLQAQIDEEKSK;NLLTYLR;SAVSWMR;VEFNTELYK
UPI000013ABB6	UPI000013ABB6	UPI000013ABB6 status=active	5	5	5	1	5	5	5	193	193	0	35163000	33037000	36050000	34850000	35488000	36056000	35595000	35191000	38347000	44439000	46505000	47168000	FMVMQVTGYK;GQLVTVVGPITGAVDGK;GSSPTPQQDLVR;TRLEIATVPLDSGARPTLGEPSR;VMSAPQLYVGQEAR
UPI0000110D23	UPI0000110D23	UPI0000110D23 status=active	8	8	8	1	8	8	8	227	227	0	46311000	55470000	50488000	49814000	47372000	50384000	49599000	47951000	46598000	43062000	46615000	48761000	AMAEALQWHLLDSGAIYR;AVAPLVPAADALVLDSTTLSIEQVIEK;DMGTVVFPDAPVK;ELPGLIADGR;GFSVNFER;IFLDASSEER;TAIAPVITIDGPSGAGK;TQEVANAASQVAAFPR
UPI00005EFA56	UPI00005EFA56	UPI00005EFA56 status=active	8	8	8	1	8	8	8	373	373	0	43430000	46226000	39664000	38953000	37773000	43117000	38044000	40910000	39476000	43121000	46616000	46379000	AHPADVLPQEMDKLR;ELGGNYYSDPDVPPR;ELISGFADYVLQR;EMMLELINQPEHFK;HELDIAPPEPPYQPDEIYDALK;IGDDVYANGEK;QWFGEFISQSR;RGFNNFIDPISPDELAGLAMESEVDSR
UPI0001F664DC;UPI00000E4A90	UPI0001F664DC;UPI00000E4A90	UPI0001F664DC status=active;UPI00000E4A90 status=active	3;3	3;3	3;3	2	3	3	3	354	354;385	0	62734000	91302000	65022000	83262000	74958000	82526000	69794000	76754000	96537000	41358000	46623000	60745000	AISSSQENASTESKQ;FSDPTVDETTGSVTLR;TVPYEVAEIRPQVGGIIIK
UPI000000E702	UPI000000E702	UPI000000E702 status=active	15	15	15	1	15	15	15	355	355	0	38282000	40053000	41131000	39975000	38546000	43257000	39901000	42016000	44230000	43521000	46665000	45319000	AAQSLVNQR;EAQSAVAAAQALLEQR;GAISAQQLDDDR;GAISAQQLDDDRAAAESAR;IAADIDDSELKAPR;IEATEVDIASK;IPATISFVASVAQFTPK;IPPELLQQHLEYVK;LEAIAQIK;LILDAAPDLR;QAELDSVAK;RIAADIDDSELKAPR;TGLPGVAWVR;TNIIQAQTR;VAEPGEVLAAGGR
UPI0001886466	UPI0001886466	UPI0001886466 status=active	34	34	34	1	34	34	34	865	865	0	51334000	53170000	53159000	51195000	50353000	53319000	51307000	52656000	49372000	45692000	46686000	48702000	ADHIYLATDLDR;ALVIVESPAK;APLVEELYR;ATGWSAFYVDGK;CGTAMDSYLIDPK;DGAAGVFLAANTFPK;EDKPTTSKPGAPFITSTLQQAASTR;EGEAIAWHLR;ELMNYDFTAQMENSLDQVANHEAEWK;EQTQAAVSLLEK;EVIGGDDAR;FSEASLVK;GIGRPSTYASIISTIQDR;GYDGPIVECEK;GYISDNFGK;LHVCGNNPTCDGYEIEEGEFR;LYEAGYITYMR;LYQLIWR;MGEIVTDR;MGEIVTDRLEENFR;MGVDPWHNWEAHYEVLPGK;QAFNKPGELNIDR;QFVACQMTPAK;SDAYFVLR;TASTGVFLGCSGYALPPK;TDSTNLSQDAVNMVR;TMMMAQR;TTINLVPENEVLNVLEGEDAE…
UPI000250D8CA	UPI000250D8CA	UPI000250D8CA status=active	5	5	5	1	5	5	5	99	99	0	49696000	75222000	57301000	57672000	65677000	54156000	53898000	48855000	60945000	44106000	46852000	51110000	EELQLSQK;LSLDVELPTGK;QVAEAMGISQPAVTK;TLDEVIASR;YVEAMGGK
UPI000013440B	UPI000013440B	UPI000013440B status=active	3	3	3	1	3	3	3	136	136	0	44878000	42280000	50142000	60103000	51368000	48097000	53851000	43509000	45252000	43026000	46879000	43082000	AQMCSPEEMPHDVVTMNSR;MTDSNTQLSVMAPVGAALLGLR;SRPTIIINDLDAER
UPI00000DEDFF	UPI00000DEDFF	UPI00000DEDFF status=active	2	2	2	1	2	2	2	509	509	0.00053908	47861000	46277000	42143000	50295000	48228000	51968000	43128000	41466000	40209000	49460000	46896000	57179000	MMGGLWSK;TAAYGLLR
UPI0000110F69;UPI000170F074	UPI0000110F69;UPI000170F074	UPI0000110F69 status=active;UPI000170F074 status=active	8;7	8;7	8;7	2	8	8	8	159	159;196	0	48502000	49959000	55209000	48958000	47833000	46520000	48332000	45816000	47679000	45148000	46921000	40220000	HTWESIGR;HTWESIGRPLPGR;MISLIAALAVDR;NIILSSQPGTDDR;NIILSSQPGTDDRVTWVK;NTLNKPVIMGR;SVDEAIAACGDVPEIMVIGGGR;VYEQFLPK
UPI00000DEF2E	UPI00000DEF2E	UPI00000DEF2E status=active	7	7	7	1	7	7	7	255	255	0	87940000	87822000	90037000	84312000	74254000	88422000	91025000	72412000	79756000	43464000	46936000	54431000	AWQSAPDPK;DANGIPVPMTVDESIASMK;GPGEQDEQPAEILHGDMVQPLR;HADILLFTGAVTR;LNEIVSHLNHVVEEAR;QIADDFLTQLGQGEEQVAR;WLEAENDPR
UPI0001887529	UPI0001887529	UPI0001887529 status=active	18	18	18	1	18	18	18	537	537	0	38153000	35570000	39450000	40639000	36903000	39693000	39757000	35950000	33838000	43457000	47136000	48426000	AAPDQLGVTAVDAHTLK;ASWVGDYNEPSTFLTLLTSTHSGNISR;AVGLPEIQVIR;DIPGQVYTPPQLGTYYYAFNTQK;DLFEGLVNQNEK;DLFEGLVNQNEKGEIVPGVATQWK;FLAGDIDITESFPK;FNNPAYDK;GYPINNPEDVAYSR;IWTFTLR;LTLLYNTSENHQK;LVVVPNTHYWDNAK;NTGNFDVIR;TLLSAAGYGPQKPLK;VLAQASTENTVK;VTFLPINQESAATK;VTFLPINQESAATKR;WADGTPVTAQDFVYSWQR
UPI00000DEEA1	UPI00000DEEA1	UPI00000DEEA1 status=active	11	11	11	1	11	11	11	396	396	0	46850000	52561000	47186000	43011000	47481000	44230000	43261000	44528000	43656000	43743000	47286000	47119000	AGGWEGTR;ATIPLLVETGPK;AYGVLANVFINR;EAEIYNENASK;EALFNAIAAYASNIENLPALLPAVEK;EIFNMSNQR;ELGLSLPR;GQFDSEGLMDLSK;LTAHFYDR;MLDAQTIATVK;QLVDLGVK
UPI00000DF385	UPI00000DF385	UPI00000DF385 status=active	13	13	13	1	13	13	13	327	327	0	39836000	38581000	41288000	40855000	38988000	41516000	41819000	40406000	41960000	44824000	47374000	44331000	AAILPAAISFEQAAASFLK;AGAWQVINYR;AIGINFIDTYIR;ATQGSSLLIP;EELTEASNELFSLIASGVIK;GLTVYYLLR;HGGPEVLQAVEFTPADPAENEIQVENK;LIGTVGTAQK;PSLQGYITTR;SGLYPPPSLPSGLGTEAAGIVSK;SLDCLQR;VVYAQSALGAYSSVHNINADK;VVYDSVGR
UPI000013ABE4	UPI000013ABE4	UPI000013ABE4 status=active	5	5	5	1	5	5	5	83	83	0	34336000	34761000	37129000	33069000	19707000	33430000	42998000	41371000	45773000	44379000	47470000	45627000	AIALIELK;FTPQGESH;NIDFTNHPAAADPVTMR;QILDVLDVIAPVEVR;SQPLNADQELVSDVVACQLVIK
UPI0000DACE54	UPI0000DACE54	UPI0000DACE54 status=active	8	8	8	1	8	8	8	231	231	0	62343000	47814000	51279000	58748000	51744000	52294000	58160000	56230000	52428000	46067000	47607000	46721000	ALLQALASQGK;ELGQYIR;ETPEGLR;FFITGTDTSVGK;INPGLAHYAEIIDVLGK;KLPAPLIGELPYLPR;LPAPLIGELPYLPR;TVAGYKPVAK
UPI000013B1C0	UPI000013B1C0	UPI000013B1C0 status=active	6	6	6	1	6	6	6	185	185	0	42571000	43130000	42428000	34678000	40678000	34704000	39139000	52230000	46097000	43933000	48039000	30157000	DFVVLTGNAYLQQVDSNIK;DFVVLTGNAYLQQVDSNIKGDK;MQAFSDK;VTTVLVPSQLQDK;VTTVLVPSQLQDKNNK;VVVTRPGGEQGK
UPI00000DF33B	UPI00000DF33B	UPI00000DF33B status=active	17	17	17	1	17	17	17	810	810	0	48932000	51845000	48886000	50003000	51082000	49669000	49164000	49727000	50698000	46802000	48075000	50807000	CSYTPDQGSTR;DACLLPLLR;DDLSGKDVMR;DVTAGAIQSDINR;EMGLVLR;FGGSSLADVK;IGLVLFGK;ILDEAGLPGELR;LMSAVLNQQGLPAAWLDAR;LSAHQVQQTLR;LVVTGFISR;NNAGETVLLGR;QLLQFCYTSEVADSALK;SLLSYDGLDASR;TGPTESLIQGLHQSVFR;VTIWSDVAGVYSADPR;WLELFAR
UPI00000DE854	UPI00000DE854	UPI00000DE854 status=active	9	9	9	1	9	9	9	1293	1293	0	32034000	37907000	29767000	31256000	34499000	35153000	34339000	34752000	37245000	48265000	48440000	43502000	ALMQADLQQDLR;AVVAGLAQADTLR;EQVVALANLLR;GVMVGQQAIVNR;MGFETILPLR;QLATQLSGVQR;SASADILR;TPDAPALADAR;YDAEQIVR
UPI0000130EC0	UPI0000130EC0	UPI0000130EC0 status=active	5	5	5	1	5	5	5	201	201	0	24558000	25281000	23675000	22003000	27006000	22618000	21535000	24196000	25428000	44812000	48442000	42601000	AALVDHDNIK;GVEGVTSVSDK;GYAGDTATTSEIK;LLADDIVPSR;VGNFMDDSAITAK
UPI00000DE8B4	UPI00000DE8B4	UPI00000DE8B4 status=active	10	10	10	1	10	10	10	350	350	0	41047000	42449000	42255000	39779000	41276000	42101000	40267000	41267000	41139000	46719000	48514000	41506000	AGLPAQVMIDFSHANSSK;EELQDELEIVMR;ELASGLSCPVGFK;ELLPPVALLEK;FPATENAANTVAHAR;LLVVIGPCSIHDPVAAK;MNYQNDDLR;QMDVCTDVCQQIAGGEK;SITDACIGWDDTDALLR;VAIDAINAAGAPHCFLSVTK
UPI00000DF35B	UPI00000DF35B	UPI00000DF35B status=active	3	3	3	1	3	3	3	158	158	0	23912000	24159000	25979000	23739000	25382000	28369000	28112000	29803000	27425000	48129000	48572000	52072000	LEGNGQLAR;LILLVLDAAR;MLNQLDNLTER
UPI000191EB5F	UPI000191EB5F	UPI000191EB5F status=active	28	28	28	1	28	28	28	614	614	0	112480000	126470000	116280000	112230000	108230000	102720000	103530000	102160000	99762000	48421000	48635000	52222000	APNLGQLYGSYGNPNLNPEK;DHPGTEISAGWGSNSYQNYDVSTQQQLGDK;DYNYDPHYGR;EYTLSGSYTF;FIASYGTSYK;GTNASHVLVLIDGVR;GYGYDNR;HGTWQTSAGWEFIEGYR;IANLFDKDYETVYGYQTAGR;KLYSQSWDAGLR;LNLAGVSGSADLSQFPIALVQR;LPGVDITQNGGSGQLSSIFIR;LYSQSWDAGLR;MGGVSLWDLAVAYPVTSHLTVR;NAITDTPLLR;NDVSDLIDYDDHTLK;QSTAPGTAYVEDGYDQR;RLPGVDITQNGGSGQLSSIFIR;SAVYGSDAIGGVVNIITTR;SDDNSQFGR;SQLITSYSHSK;STVLAPTTVVTR;TLYGALEHNFTDAWSGFVR;TNYDAYYSPGLPLVD…
UPI00000DEF47	UPI00000DEF47	UPI00000DEF47 status=active	4	4	4	1	4	4	4	159	159	0	45469000	39787000	41415000	42938000	43470000	47004000	46715000	45966000	42981000	45644000	48920000	40210000	GEGIACEAVALLIK;IGHGFDVHAFGGEGPIIIGGVR;LFPDTDPAFK;VFIAEDLGCHMDDVNVK
UPI00019AAAFD	UPI00019AAAFD	UPI00019AAAFD status=active	9	9	9	1	9	9	9	338	338	0	37695000	38722000	39844000	36924000	36689000	37605000	36778000	31652000	38250000	50122000	49030000	51623000	ADMLQQECEALLVDFPDQEKELR;AFFAHYGER;AQVFTDSLNPAPLEALAGR;ELSTWIAGAVR;LQGCLYR;NADTVVIGR;QSSWEWNFGQAPAFSHLLDER;VEAEIISPDKTPDLPNFAETFAR;VTNLTELLPGITHEQVCEVITK
UPI00000DF0FA	UPI00000DF0FA	UPI00000DF0FA status=active	4	4	4	1	4	4	4	154	154	0	54400000	59442000	56350000	57920000	55959000	64121000	54144000	57889000	51323000	45175000	49043000	46020000	APGRYELQGDNIFMNVMTFNTQSPVEK;ILFGMAGTAR;MMMGEVQSLPSAGLHPALQDALTLALAARPQEK;YELQGDNIFMNVMTFNTQSPVEK
UPI0000191E9D	UPI0000191E9D	UPI0000191E9D status=active	8	8	8	1	8	8	8	211	211	0	29117000	29808000	31931000	31475000	32314000	28841000	30397000	26746000	27058000	47114000	49198000	50536000	APAVIATGVGSIAVVSAITQAADWR;HQAYGVHLGQEDLQATDLSTIR;LATAQLLEIAGVGDE;LFINDYWR;LGLYPVVDSVQWIER;MYQPEFPPVPFR;PSYIALGHVFPTQTK;QMPSAPQGLEQLAR
UPI00000E4A4B	UPI00000E4A4B	UPI00000E4A4B status=active	4	4	4	1	4	4	4	191	191	0	38764000	39668000	43263000	36872000	35816000	38393000	37882000	38577000	35041000	45560000	49198000	53748000	GDNVAMVINGDQGTISR;IDVLDSDIPADTGVK;IGTPFSDLYSK;VSEQGVGELTASTPLQEQAIADALDGDYR
UPI00005EF391	UPI00005EF391	UPI00005EF391 status=active	10	10	10	1	10	10	10	376	376	0	28100000	30674000	32008000	36089000	33413000	32707000	29669000	28611000	31922000	54721000	49243000	54128000	AVQLLGANGCHADYAVER;CTENYELAQQEAVLFAK;ETLHPAMINQILMAK;FTTACGSLGLCR;GNMLAELHFNDCR;LKEDALLGPLTPGVPLAVNFALNEGR;NTDGFTITPLNDMLGLR;QHLALAAQNIER;QQFIVPDIISCVAQAGYLGASIPQK;SAQLMCFSAAEYR
UPI0000191EAD	UPI0000191EAD	UPI0000191EAD status=active	9	9	9	1	9	9	9	332	332	0	38706000	34268000	31983000	32567000	34447000	44709000	42899000	43814000	34785000	44956000	49587000	32689000	DDDSYDEDVEDDEGVGEVR;EYQDIIR;HLSPDGSGPALFSLANMVKPGTFDPEMK;LMLQSAQHIADEVGGVVLDDQR;LMLQSAQHIADEVGGVVLDDQRR;LREYQDIIR;PGTFDPEMK;RDDDSYDEDVEDDEGVGEVR;VNHAPANAQEHEAAR
UPI00000DEE70	UPI00000DEE70	UPI00000DEE70 status=active	13	13	13	1	13	13	13	375	375	0	48479000	47066000	52672000	45997000	45493000	44225000	45645000	40451000	38087000	48726000	49925000	46848000	AQVLALLEK;FSTELTDEMIK;GQGETLAFAGHTDVVPPGDADR;GSLAAMVVAAER;INECVNAADLQLLAR;LVDAVVNAVEHYNEIKPQLLTTGGTSDGR;MDFADTQNFWAWR;MGAQVVELGPVNATIHK;RPSLSPDDAGCQALLIER;SCPVIELTQQLIR;VVEALMAR;WINPPFEPTIR;YTVDWWLSGQPFLTAR
UPI00001128D0	UPI00001128D0	UPI00001128D0 status=active	10	10	10	1	10	10	10	213	213	0	42987000	39955000	42460000	43421000	38209000	39302000	39109000	36064000	33801000	46730000	49962000	49468000	AYREEFGV;DHGEGGNLVGSALQGR;DLIAYLEEKPEMAEHLAAVK;FGEFTLK;GIPIATTTAVALAEHHDLDLPYCFNR;GRGEISAIQEVER;QFIEFALSK;SPYFFNAGLFNTGR;VISIITLK;VMLVDDVITAGTAIR
UPI000012ACC2	UPI000012ACC2	UPI000012ACC2 status=active	9	9	9	1	9	9	9	222	222	0	45464000	29758000	41390000	39010000	38622000	35534000	44338000	35793000	32811000	51508000	50034000	51914000	AVVNKPAVLLADEPTGNLDDALSEGILR;IWFSGHDITR;LFEEFNR;LICGIERPSAGK;MLTLSDGHLHGGVGHE;NFPIQLSGGEQQR;QIGMIFQDHHLLMDR;TVYDNVAIPLIIAGASGDDIR;TVYDNVAIPLIIAGASGDDIRR
UPI000191EBE8	UPI000191EBE8	UPI000191EBE8 status=active	9	9	9	1	9	9	9	514	514	0	67544000	77618000	73558000	80201000	71899000	80042000	71367000	67538000	71570000	49736000	50110000	47382000	AQEVLLDR;IYNFGLYPAGDEWQLALSDGETGK;LGTTTPAGYTDLLVNYTYR;LSPGYTVTTGWK;NYLSDAFK;PAWFSDPTTAR;QALSDITAILPDGNK;QFSGTQPLYTLDGDGTLTNNQSGVK;VMMSSLR
UPI0000226465	UPI0000226465	UPI0000226465 status=active	6	6	6	1	6	6	6	188	188	0	68560000	66973000	84465000	88928000	79992000	88339000	75199000	68585000	75954000	49481000	50334000	51175000	NHFVTILGTIQGEQPGFINK;QSGFLDPVNYR;SFVAVHNQPGLYVGQQAR;TDTLLEIAVLPLDSYAKPDIEANYQGR;VINVINGK;VPYNFLEVNMQGIQVWHLR
UPI00000DE73F	UPI00000DE73F	UPI00000DE73F status=active	2	2	2	1	2	2	2	66	66	0.00055928	50820000	48565000	52435000	45786000	39619000	47420000	50225000	48431000	46805000	46693000	50476000	43022000	VLNEMAADDTLSEAVR;YAEIASGDLGYVPDALGCVLK
UPI00000DEF65	UPI00000DEF65	UPI00000DEF65 status=active	4	4	4	1	4	4	4	149	149	0	49903000	54608000	49152000	42389000	49105000	55977000	49193000	44422000	46567000	47128000	50652000	48452000	ATVFEDPELSDWLPYQDK;DSLGFQPNLR;QFDALLQEQSAQR;YVLVVTSTTGQGDLPDSIVPLFQGIK
UPI00000DEE6F	UPI00000DEE6F	UPI00000DEE6F status=active	3	3	3	1	3	3	3	118	118	0	46981000	51901000	45199000	47220000	44490000	40054000	40652000	44356000	40989000	46442000	50784000	68837000	KLDEITR;MVTLYGIK;WLEANNIDYR
UPI00000DEFA3	UPI00000DEFA3	UPI00000DEFA3 status=active	11	11	11	1	11	11	11	541	541	0	37747000	40253000	39356000	37939000	42957000	37694000	38296000	37170000	40295000	49368000	50991000	49738000	APLTGMVR;APVAGIMR;EGDVIAWIGEHEIK;GETADFTSVSDK;GLLNDGLAVVGGFK;GVAEEHIAR;LATSSAEAMK;LIEQPIAWLGLLASR;LVLIGAGHVNR;MNIFTEAAK;VIEESLQALQER
UPI00019F332A	UPI00019F332A	UPI00019F332A status=active	21	21	19	1	21	21	19	553	553	0	62849000	66183000	65118000	58963000	60099000	58078000	61739000	59157000	63075000	48431000	51509000	51205000	ALIEDSVSR;DIVTDNVDDYR;EGSDAIYAGTR;EIAGGNLANTLTIDGR;EQQGELTSTWDLMLQTR;GFAVVAGEVR;GIDQVALAVSEMDR;KTLAQAATHYK;LTQAVSAFR;MLLTPLAK;MMMDSSNQQSNAK;PASEQPPAQPR;SEMGDLAQSVSHMQR;SFVVSNQLR;SLTDTVTHVR;SMAPLPEMVATSR;TLAQAATHYK;VDTGSVLVESAGETMNNIVNAVTR;VELLDSAR;VTDIMGEIASASDEQSR;VTQQNASLVQESAAAAAALEEQASR
UPI00019F38BD	UPI00019F38BD	UPI00019F38BD status=active	36	36	36	1	36	36	36	928	928	0	51317000	52983000	52805000	51947000	50286000	52101000	50994000	51077000	48589000	50721000	51564000	48140000	AAINAPMQGTAADIIK;AAINAPMQGTAADIIKR;AHEIAGEEFNLSSTK;ALELLKPLLEDEK;AMGLPLLAVSGVEADDVIGTLAR;AMIAVDAWLQAEQPR;AQIEPLHAMVK;ATAAEVFGLPLETVTSEQR;AYHAFPPLTNSAGEPTGAMYGVLNMLR;DKGLLTAFAEGK;EQGYVETLDGR;EQGYVETLDGRR;EVAYLSYQLATIK;GIAFDTMLESYILNSVAGR;GILANYGIELR;GPLNVFENIEMPLVPVLSR;IMAHLSR;LDVPLLVEVGSGENWDQAH;LPLMINPK;LSSTDPNLQNIPVR;LYLPDIK;MVQIPQNPLILVDGSSYLYR;MWPDLQK;NQLTFNQIALEEAGR;QIHQLMENCTR;QLQTILFEK;STY…
UPI00000DEE91	UPI00000DEE91	UPI00000DEE91 status=active	2	2	2	1	2	2	2	66	66	0.00054945	51971000	61351000	60499000	48882000	65450000	69079000	56677000	50320000	44824000	47810000	51683000	58003000	EIGEALYDAYPDIDPK;FTDMHQWICALEDFDDDPQASNEK
UPI00000E49AA	UPI00000E49AA	UPI00000E49AA status=active	16	16	16	1	16	16	16	550	550	0	46211000	48489000	46782000	43004000	44739000	45764000	44691000	44687000	43657000	48607000	51769000	49896000	DSIEAGDISYK;EVIDYLTAVAQMKPDSGAYPQFANVSFVAK;FPLLSANIYQK;FVQTNMGR;GMNLVGYDAMAIGNHEFDNPLTVLR;IAVIGLTTDDTAK;IGNPEYFTDIEFR;LDNKPGYVNTGFIDAEVLK;LILAAQMDR;MATLNFNATGGDGYPR;MVNYQLIPVNLK;NEYGEYGLAEQK;SSPLDVSVYEPK;TGADFAVMSGGGIR;VLYTPEIAENQQMISLLSPFQNK;VQPFGNVVVYADMTGK
UPI000012E7AE	UPI000012E7AE	UPI000012E7AE status=active	10	10	10	1	10	10	10	203	203	0	64902000	73764000	67720000	64294000	67712000	59881000	55998000	55592000	59922000	47487000	51793000	54815000	DATGNTPFMLIAR;DGTIHQFSAVEQDDQR;FTFTPPQGVTVDDQR;NQSSDWQQYNIK;QFTINVGR;QNGDDFVLTPK;RPNLFNWHMTQPDESILVSDGK;TLWFYNPFVEQATATWLK;VSSFHASFTQK;VTDGSGAAVQEGQGDLWVK
UPI00000DEAFF;UPI00019F3AB6	UPI00000DEAFF	UPI00000DEAFF status=active	33;3	33;3	33;3	2	33	33	33	1247	1247;1246	0	64090000	69559000	70778000	73044000	96015000	76883000	68563000	64458000	62497000	49925000	51810000	49688000	AADLVDALGQENNPEWK;AGMNPVDYTVK;ALHSDPVEAWASIIEDADKAK;AWAALSEFTGR;AYTPAWAEQITGVSR;DFGESLLVYRPPIDTR;DYPATYER;EFHLDNPSQYFTDYVR;ETDIVTLPIQHDSAAELAQPLDVK;FSEVCVGHLGK;GGPVVWLSEADAK;GHEFMLK;GIAWNTQSEMDLLR;GLNDVNCATSYDDVK;IVNLPGSEITQQR;LCDLWLAPK;MGWLPSAPQLGTNPLTIAR;NGLVTWETQQTDYPR;NIDWLDGEGNDQVQESVK;QGTDAAMALAMGHVMLR;QQLYQDHQWMR;SDWEIYK;SSWQEVNELIAASNVYTIK;STHGVNCTGSCSWK;TAPHIMVVER;TRPDLPNHEPR;TVAFNTNGEMV…
UPI0000167D9A	UPI0000167D9A	UPI0000167D9A status=active	11	11	11	1	11	11	11	248	248	0	47084000	52433000	49910000	48850000	48934000	54566000	53931000	53927000	58111000	49930000	51875000	51961000	AVEVAGGEVCMTR;CAFSDDTVIVNVQGDEPMIPATIIR;DLETVGDNFLR;HLGIYGYR;IHVAVAQEVPGTGVDTPEDLK;IHVAVAQEVPGTGVDTPEDLKR;IIVATDHEDVAR;QVADNLAQR;SFVVIIPAR;VLWYGEK;VVLDAEGYALYFSR
UPI00000480D3	UPI00000480D3	UPI00000480D3 status=active	8	8	8	1	8	8	8	193	193	0	59713000	67803000	63651000	65151000	53933000	64444000	65011000	61208000	74672000	49499000	51911000	56984000	ANQFLGMEPLPTFIANDVIK;DQFFHGVGVDGVYLPFHK;FAHSNGQLNDTLTEVADGTLR;HLVEIFG;KYGSGGLVQGK;SNILIINGAK;YGSGGLVQGK;YIDDVFTEGHGTLYASDGR
UPI00001129AC	UPI00001129AC	UPI00001129AC status=active	11	11	11	1	11	11	11	366	366	0	55669000	53745000	60396000	58254000	56304000	56447000	57238000	52830000	59503000	51974000	52209000	59489000	AHVGDFIFTSK;GLPEGAEIAVQLEGER;HLEAGCDLLK;KGVIELMR;LAVCSMPIGQSLPSHSVIVPR;LYVSENQLK;MLDGGDNPLR;NPDKHLEAGCDLLK;VALVQPHEPGATTVPAR;VQIGSNNIR;YYLNGMLFETEGEELR
UPI000013A9CA	UPI000013A9CA	UPI000013A9CA status=active	8	8	8	1	8	8	8	277	277	0	32334000	29685000	32677000	30378000	32618000	32574000	34116000	32225000	33442000	50046000	52419000	54864000	AANYPFIADDMDNLVLPASLKPLQHK;IAAIDYTLAHDDGISLR;ILDIMGLSR;LDPTPIAHR;LFGLTIDPER;NLDQAQVILLGVSR;NQIPWINSTNYSVEEIATK;THGLNPNNLNK
UPI00000DEE92	UPI00000DEE92	UPI00000DEE92 status=active	7	7	7	1	7	7	7	111	111	0	48238000	50606000	55462000	42603000	55309000	51288000	48963000	54721000	45621000	48566000	52500000	42091000	AWGLEPESR;EGFDSLPESTEQEDDMLDK;EGFDSLPESTEQEDDMLDKAWGLEPESR;IVILPHQDLCPDGAVLEANSGETILDVALR;NGIEIEHACEK;SCACTTCHCIVR;VTDEDLVVEIPR
UPI00000DF189	UPI00000DF189	UPI00000DF189 status=active	13	13	13	1	13	13	13	345	345	0	60872000	51254000	64517000	58981000	54744000	53630000	63157000	57963000	50339000	49776000	52520000	52552000	ANIMPGEPGFAADDSVGVLEYVNDEGVTVR;ANPDDTFEAQLFYGDLK;DSWHVAHIFR;EEMKPEMGDYGR;ESEVLTNLEILER;FDSCFLTAK;GFEQASPSAVTLAR;GLIVTPYQNR;MVINCAFIGFGK;NVLVEKPFTPTIAQAK;VYDALYQTITNGAPNYVK;YGIDQQETSLK;YHLPYVLNR
UPI00000DEA0F	UPI00000DEA0F	UPI00000DEA0F status=active	15	15	15	1	15	15	15	319	319	0	69111000	60586000	64081000	64414000	57931000	60638000	58449000	59049000	56191000	51865000	52541000	57351000	DTSGVLLVAK;DYLALVR;FLELVHR;FTHPGTGEVMR;GQWQSYVK;IEAPMDEGLKR;IVAITADEAGQR;LDRDTSGVLLVAK;LEAGDEVR;LFLHAAALK;NILQSGER;SVQAPLLK;VAEREEEAVSPHLQK;VHTQYAGHPIAFDDR;YAFATLVR
UPI00000DE7FC	UPI00000DE7FC	UPI00000DE7FC status=active	18	18	18	1	18	18	18	620	620	0	45576000	42406000	44729000	43606000	46268000	49615000	48205000	43740000	43401000	51377000	52831000	54643000	AELGLDATGMEAK;AGIVGADGQTHQGAFDLSYLR;AYDQVLHDVAIQK;CIPEMVIMTPSDENECR;EGSGMVEFSR;FDPSSGCLPK;GNAVGVELTPLEK;GYEPAEKDPITFHAVPK;IFGDWLCETAAK;KPVPVLNIGLPDFFIPQGTQEEMR;LAILNFGTLMPEAAK;LMAITPAMR;LPVLFAIDR;QMLYTGYHYNDGPSAVR;VAESLNATLVDMR;VFSGVPPIK;YLLDSVSR;YPTLALVDSTQELR
UPI0001DC51DB	UPI0001DC51DB	UPI0001DC51DB status=active	18	18	18	1	18	18	18	558	558	0	47551000	44873000	49198000	46572000	44093000	47347000	52269000	46087000	46857000	50385000	52862000	53830000	EMLNLSLQK;ESSIPVTEALSWAR;EVYQSNVNVYASLLQAQPVK;GISTILYQLAVGAK;GMTTEDYIEK;GNIFLPNVGPVK;LGLSQFADGDTIIVGPR;MLQNGDTLIVSTDR;MQEAQLISR;NPGLYGGVTSDSLLNYLIK;QKEMLNLSLQK;SDTQNMSGFDNTPPPAPPVVMSR;SEYYPISSAPGR;SNVNLYDFLLNGK;VAGVSNSQLNALVTSK;VEGAHSGEHAMVLPYGSTMR;VYVTGFVR;YAGTIQVR
UPI0000EAE018	UPI0000EAE018	UPI0000EAE018 status=active	12	12	12	1	12	12	12	286	286	0	59800000	69909000	68485000	48920000	43378000	44747000	60303000	65657000	58583000	51189000	52913000	45259000	AMQEYELQVVAAQDR;ELIAQGPQIVLVK;GCIVAPGVAEFHVR;HGLPASDIIAPNLVELEILCEHPVK;IANPEHYFSATK;IANPEHYFSATKL;LHTCDAVLSGYLGSAEQGEHILGIVR;NVEEAVLAAR;PLVDFGMR;QPVGVGDVTSGLLLVK;WTGCVMPPSHLTEIVQGIAAIDK;YFCDPVMGHPEK
UPI000013A374	UPI000013A374	UPI000013A374 status=active	24	24	24	1	24	24	24	530	530	0	72839000	77864000	72509000	70772000	67598000	64549000	64846000	62202000	59425000	51305000	53173000	56976000	AGELLLGVGIPVEQHYGPMSEVAPGWK;AQIAELQSFVSR;DSTMIIISHDR;EFVSSLATR;GFDNGPLFK;HFLNMVCTHMADLDYGELR;ILEITPER;ILGGDLEPTLGNVSLDPNER;IYALPEMSEEDGYK;IYALPEMSEEDGYKVADLEVK;KAQIAELQSFVSR;LAVLGTNGVGK;LLFSQDDIK;LRQDQFAFEEFTVLDTVIMGHK;NALEVEGLTK;NLNLLLEVGEK;PLFENISVK;QEGDDEQAVR;TLVGDLQPDSGTVK;VIDFSGNYEDYLR;VLLAQALFADPDILLLDEPTNNLDIDTIR;VYPGNYDEYMTAATQAR;WLEQVLNER;YGEMDGYSAEAR
UPI00001A9602	UPI00001A9602	UPI00001A9602 status=active	19	19	19	1	19	19	19	490	490	0	63625000	58167000	57836000	59898000	56898000	57426000	57595000	59466000	57576000	53161000	53674000	56286000	DALVADFPGLTR;DSIYIPMER;EFICIDTGGIDGTEDGVETR;EGISDQDLSLLGFILNSGR;EKPTFLVANK;EYVLIDTAGVR;IMTMAVEDHQPPLVR;LAIVGRPNVGK;LGFIDFAR;MVPVVALVGRPNVGK;NTLTPTQMR;SLDVMGSPIR;SLVIVVNK;TDGLDPDQAVVDFYALGLGEIYPIAASHGR;VGTSMLTR;VVVYDMPGTTR;WDGLSQEVK;YAHAGGYNPPIVVIHGNQVK;YLMNYFR
UPI0002BBC11D;UPI0004EF55C9	UPI0002BBC11D;UPI0004EF55C9	UPI0002BBC11D status=active;UPI0004EF55C9 status=active	7;6	7;6	7;6	2	7	7	7	220	220;196	0	51169000	54313000	56446000	47078000	53064000	55588000	52048000	54296000	43139000	51641000	53933000	45234000	LMSPTISPGSQVLINTDDTEIHEGIYALEDR;NDIASHAGEKPVLAIEQEILR;NINPSSLSVLQSNDELK;QSGMTAGDLQQVTGIGLSTLQNYEAGLR;VIPGDNAVMLSTER;VIPGDNAVMLSTERDAEMNTK;VVSVVNWL
UPI00005EF3F7	UPI00005EF3F7	UPI00005EF3F7 status=active	16	16	16	1	16	16	16	411	411	0	87143000	90125000	93350000	89594000	89530000	81661000	84085000	83305000	82217000	50115000	53977000	48350000	CVGCLLCGHVCPVGCIDLGEVK;CYISCYDGGHQAMEWSEK;DLSITFCGVK;EDTGFIGFK;GGADGIAAINTVK;GSTLPMLAK;LKEDYPDK;MTPNIGDMCEVALAAK;NMEQIAEHPLEENLAALR;NMEQIAEHPLEENLAALRR;RGGADGIAAINTVK;SITNIDLNQK;SSISGYSGK;SYIVYPHINLDK;TIGFFIANEVSPR;VLIASIMGENEQQWEELAR
UPI0000D50E62	UPI0000D50E62	UPI0000D50E62 status=active	3	3	3	1	3	3	3	549	549	0	48876000	50591000	47887000	50347000	51546000	48925000	46098000	42149000	43744000	55275000	54122000	60612000	FFTVSDAR;SQTGFGVEQGR;YTFADVASYR
UPI00005F0556;UPI00000DEA20	UPI00005F0556;UPI00000DEA20	UPI00005F0556 status=active;UPI00000DEA20 status=active	3;3	3;3	3;3	2	3	3	3	210	210;236	0.00056625	40858000	43714000	34857000	39606000	38279000	45627000	53380000	48019000	49839000	50994000	54369000	65084000	HEAQLFCEEK;LMQIAGTTLR;LWPELVK
UPI00000DEF95	UPI00000DEF95	UPI00000DEF95 status=active	6	6	6	1	6	6	6	420	420	0	26130000	21567000	25918000	30892000	24510000	30719000	25579000	17840000	24453000	50194000	54438000	38169000	HGIWYTDLPAALDVIQR;LEIEPGR;LPAEFGCPVWVYDAQIIR;PHSLFSTDTDLTAENLLR;VDSVSLGEIER;VSELQIPVNAGSVDMLDQLGQVSPGHR
UPI0001D0F360;UPI00000DF43D	UPI0001D0F360;UPI00000DF43D	UPI0001D0F360 status=active;UPI00000DF43D status=active	20;20	20;20	20;20	2	20	20	20	446	446;450	0	54290000	56586000	57762000	58093000	56655000	53521000	53789000	54581000	51391000	50735000	54508000	52983000	AEQAALQADKR;AMSDLQTPEWVGADCAR;DGILTQWLLTSYSAR;DYAYTIGR;GLASTPFDSEGVR;GSASSTDLSPQAIAR;IAGQGLSFEQMLK;ILEEAVSTALELASGK;ITNTEGGSFNSHYGVK;KGSASSTDLSPQAIAR;KILEEAVSTALELASGK;NIVTVGNDIETR;SDGAEVAVSK;SNIQCGSVLLPEMK;STGHAGGIHNWR;TTGISVSTR;TVQAALDIAR;VFGNSHGMLQGYCSTR;VISQVEAQR;YTSPDPYAGVADK
UPI00000DEC30	UPI00000DEC30	UPI00000DEC30 status=active	13	13	13	1	13	13	13	222	222	0	44009000	44262000	42032000	41679000	43096000	44252000	45695000	47869000	46250000	52756000	54620000	55879000	AISLVEETRPLLPGVR;DSFDALASAEK;EQGLLVGLASASPLHMLEK;IDMVVDLWYAR;LGVDPLTCVALEDSVNGMIASK;LPYSKPHPQVYLDCAAK;LSSLTELTAK;NELPDTLGLR;QEVVEQVIAR;QPWNGPSR;RNELPDTLGLR;SIVVPAPEAQNDPR;VLTMFDLR
UPI000012FD47	UPI000012FD47	UPI000012FD47 status=active	6	6	6	1	6	6	6	229	229	0	86791000	93194000	86830000	82603000	81365000	84297000	84222000	85564000	90604000	50829000	54675000	57792000	AVVSVPIIGIVK;DLEDSPVR;IEGVANLQATR;LEHICQWYNTAMK;SLLAQLDQK;YNTPAQAADAMR
UPI0001DC518C	UPI0001DC518C	UPI0001DC518C status=active	5	5	5	1	5	5	5	213	213	0	51903000	59371000	54257000	60547000	59006000	59439000	61623000	55709000	62559000	51473000	54793000	67794000	FTLVSAQQLSMAK;HYDWNGAMQPMVSK;MLGADGVTAGSVLLVDSVNNR;QQLGLSPQDSLGTR;TNGSLNAAEATETLR
UPI0000128582	UPI0000128582	UPI0000128582 status=active	3	3	3	1	3	3	3	74	74	0	43408000	32246000	37208000	40544000	42582000	37055000	33072000	26567000	35246000	50732000	54842000	46199000	AGQSVQFDVHQGPK;GFGFICPEGGGEDIFAHYSTIQMDGYR;GNHASVIVPVEVEAAVA
UPI00000DF42B	UPI00000DF42B	UPI00000DF42B status=active	4	4	4	1	4	4	4	470	470	0	46526000	49716000	46664000	43883000	46159000	47230000	44010000	45064000	43439000	62671000	55002000	59039000	AMGELLLSNLEYK;MLFGLAQEGVAPK;VVADDQAPAEQSLR;VVADDQAPAEQSLRR
UPI000002D3AC	UPI000002D3AC	UPI000002D3AC status=active	8	8	8	1	8	8	8	410	410	0	41529000	38225000	46081000	42437000	41635000	43416000	43074000	42772000	42124000	62342000	55247000	58364000	AAGYTNIEFHK;EISLMKPGSLLINASR;FLLVEGVHQK;GALDDEQLK;GALDDEQLKESIR;GIPVFNAPFSNTR;GTVVDIPALCDALASK;YSDNGSTLSAVNFPEVSLPLHGGR
UPI0002328F2C;UPI00101DE04F;UPI0000130ECD	UPI0002328F2C;UPI00101DE04F;UPI0000130ECD	UPI0002328F2C status=active;UPI00101DE04F status=active;UPI0000130ECD status=active	33;33;33	33;33;33	33;33;33	3	33	33	33	773	773;784;784	0	69144000	79674000	71836000	69034000	65448000	67340000	66715000	67977000	69419000	52682000	55280000	54551000	AQYLYVPYR;DMEMLAPGYTQTLEPR;DTNVWEGDYQMVGR;EAPGQPEPVR;FNVDYTK;GGIQYDTR;GLSSNYGLGTQEMLR;GNIMWENEFR;GWANLNTK;IASANQVTTGVTSR;IYDDAAVER;IYGQAVHFVNTR;IYNYDSSLLQSDYSGLFR;LDNVATSNSSIEYR;LLATHYQQTNLDWYNSR;LQADEVQLHQK;LVQLNYR;QADSMLGVQYSSCCYAIR;RGNIMWENEFR;SGFLIPNAK;SNILPYQNTL;TGDDNITWENDDK;TGDDNITWENDDKTGSLVWAGDTYWR;TVDALGNVHYDDNQVILK;VGPVPIFYSPYLQLPVGDK;VGPVPIFYSPYLQLPVGDKR;VHLEPTINLPLSNNWGSINTEAK;VSDPSY…
UPI00019F474A	UPI00019F474A	UPI00019F474A status=active	17	17	17	1	17	17	17	451	451	0	54848000	53537000	55757000	56110000	57598000	55828000	50624000	47349000	47694000	54990000	55313000	49356000	DAAYHFQGDADNDQLSVTPLVGLGK;DLQSIADYPVK;EALGVLHFK;GMWVDDKWMLITGNNLNPR;IGAAASNTNADWYCR;IIGALPYLYEINLR;ISQSVDDVDFFYAPADFR;ISQSVDDVDFFYAPADFRETLLEK;KVEIIVGDK;LDLENAILIHDPQLELAPQR;LQYYVNTDQLVVR;LTICTPYFNLPAILVR;MAQENPGVDVPVYGVPINTR;TANDFYIPEDEPFK;TIFHLMPCAEQK;VLVDWHR;WMLITGNNLNPR
UPI00000B4476	UPI00000B4476	UPI00000B4476 status=active	34	34	34	1	34	34	34	595	595	0	558580000	610840000	610360000	542640000	576550000	520110000	556590000	603440000	650250000	54387000	55466000	59875000	AASGEVNFDVDANGK;AATISDLTAAK;ADAAQTATVYTYNASAGNFSFSNVSNNTSAK;AGDGQSIGFNK;AGDVAASLLPPAGQTASGVYK;ALDEAISSIDK;ALDEAISSIDKFR;ALDQLKDGDTVTIK;ANQVPQQVLSLLQG;AQIIQQAGNSVLAK;AQVINTNSLSLITQNNINK;DDAAGQAIANR;DGDTVTIK;ELTVQASTGTNSDSDLDSIQDEIK;INSAKDDAAGQAIANR;IQDADYATEVSNMSK;IQVGANDGQTITIDLK;ITIGGQEAYLTSDGNLTTNDAGGATAATLDGLFK;KAGDGQSIGFNK;KIDSDTLGLNGFNVNGSGTIANK;LDSAVTNLNNTTTNLSEAQSR;MDAATNTITTTNNALTASK;NAND…
UPI00005EF977	UPI00005EF977	UPI00005EF977 status=active	12	12	12	1	12	12	12	335	335	0	49960000	53097000	54698000	50686000	48625000	55119000	54330000	52786000	56781000	51536000	55566000	53343000	DGNLNLTGQAPYK;DIEEDKAPADLASTFLR;EQLGLSQQAVAER;IGAPAAVQIQYQGK;IGAPAAVQIQYQGKPVDLSR;KDGNLNLTGQAPYK;LFSGMQR;LTLNAEQSPAQ;LVHIPEEELLPGLEK;MNTEATHDQNEALTTGAR;NTEATHDQNEALTTGAR;VAPMQSFSLGK
UPI00000DF2D1	UPI00000DF2D1	UPI00000DF2D1 status=active	8	8	8	1	8	8	8	246	246	0	39323000	38519000	39610000	35065000	39167000	42451000	40147000	43409000	42691000	53804000	55658000	62151000	CAIHYDGAEEAMR;ELGWQDIK;ELIGDSLTAR;ILYPQDR;LLVVSER;SILVTRPFPAGEELVSR;TLGQVAWHFPLIEFSPGR;VADNADNDALLR
UPI0002A348D5;UPI000163356A	UPI0002A348D5;UPI000163356A	UPI0002A348D5 status=active;UPI000163356A status=active	5;4	5;4	5;4	2	5	5	5	135	135;128	0	37963000	46511000	40514000	44323000	49436000	56591000	53563000	42283000	52395000	51096000	55702000	51323000	ALDNVMR;GGMAVLTSIPASNGAELAK;IGISGEEPPTEQELLSVFYQQCLK;QSDELRPLAGKDENVFIPAR;SLTLPLMYFQTGADLSK
UPI00000E4A10	UPI00000E4A10	UPI00000E4A10 status=active	6	6	6	1	6	6	6	161	161	0	34686000	43943000	32992000	33039000	33722000	30098000	44833000	54747000	37445000	52478000	56073000	41212000	AMHDIIASDTFDK;ANMLAHMETQNK;DLNLTDAQK;FGPHEDMMFK;IYNILTPEQK;QFNANFEK
UPI00016A2068	UPI00016A2068	UPI00016A2068 status=active	7	7	7	1	7	7	7	137	137	0	67628000	78379000	69957000	65364000	68217000	65443000	65871000	69080000	64084000	54394000	56140000	56414000	CPAIEIPR;DAGLNVVMDR;NSEAAWGVAQEAIAIGAK;TLLGQQGYGTLAEVPEK;TLLGQQGYGTLAEVPEKVDMVDVFR;VDMVDVFR;YLLDQGYHVIPVSPK
UPI0002A2109C;UPI00033422D0;UPI0003342364;UPI0003A57898	UPI0002A2109C;UPI00033422D0	UPI0002A2109C status=active;UPI00033422D0 status=active	23;16;4;1	23;16;4;1	16;16;0;0	4	23	23	16	948	948;646;295;250	0	86353000	104210000	95168000	88281000	81149000	75325000	76788000	81800000	82363000	56305000	56172000	63636000	ADGVVLESGGR;AEVPLYTSMLTQAMDYDR;DDAGSLGGYLNLTHTSSGLWADIVAQGAR;DGAVAENTTVNQK;DSDEDWYLR;ELPVNWWVQPSVIR;GATPESSGSYGFVR;GDMSMGTAAAGSNMTFSPSR;GNAPVTFHK;LDGSNASDQLVINGGQATGK;LDVLEGHSAQK;LEGDLLR;LGNFTVENGK;LGSHNDMSFGEGTSSR;LQVNAGGTATHVTLK;LSIQGGHLGHDNNGGIAR;LTTSNLTGQGGTINMR;PLQAGAFNYTLNR;QGGALVTSTAATVLGSNR;VDDGGTLAVSAGGK;VRLDGSNASDQLVINGGQATGK;VVDAQNGATTEEGAFALSR;VVDAQNGATTEEGAFALSRPLQAGAFNYTLNR
UPI0000043A44;UPI00005EF38B	UPI0000043A44;UPI00005EF38B	UPI0000043A44 status=active;UPI00005EF38B status=active	9;7	9;7	9;7	2	9	9	9	240	240;189	0	32895000	31360000	35182000	33980000	31052000	33961000	36822000	31721000	32102000	54522000	56238000	53445000	ASHEVILHTLPDQAFMEEIVK;ELMTIFTPIIK;LGGTPVDVFR;LYEQYVFQAK;NKELMTIFTPIIK;SNISLYCLPYSGGSAAMYYK;SVLSDNITLRPLEPAGR;TIIFPAADHFFVDK;TLTCPIVLFHGDADNLVMQDELLAWEK
UPI000013AC6B	UPI000013AC6B	UPI000013AC6B status=active	5	5	5	1	5	5	5	190	190	0	70376000	83386000	75910000	74049000	65353000	76838000	71500000	74765000	75737000	51899000	56249000	65968000	DIDIQSPTAR;FKGDDIVDTVTLTR;GMVLNYNGK;NKPATLSTGLVIQVPEYLSPGEK;YVDFSYVDGNEYVFMDKEDYTPYTFTK
UPI00000DEB99	UPI00000DEB99	UPI00000DEB99 status=active	5	5	5	1	5	5	5	143	143	0	46400000	48101000	50151000	46659000	45590000	42996000	44742000	42335000	44375000	53997000	56331000	52158000	AEITLDYQLK;AGCPVSQVLK;GKGTVSTESGVLNQQPYGFNTR;GTVSTESGVLNQQPYGFNTR;SEVAVPGIDASTFDVIIQK
UPI00000DF20F	UPI00000DF20F	UPI00000DF20F status=active	3	3	3	1	3	3	3	69	69	0	67225000	72189000	72070000	58645000	50940000	54795000	70212000	68439000	65247000	52916000	56334000	60232000	AVDFMASSQAFR;LGENVPLLIDK;NAIPSGIPDESVPLYLQR
UPI00005E360B	UPI00005E360B	UPI00005E360B status=active	8	8	8	1	8	8	8	346	346	0	52009000	43173000	46770000	54864000	41075000	48172000	54577000	40149000	49653000	54842000	56423000	65019000	GIRPDQALDR;HGLDPAQMALAFVR;IVTIQNPYSLLNR;LGYSWTDSAPAVSLLDTLDALAEYQR;QPFVASTLLGATTMEQLK;RQPFVASTLLGATTMEQLK;YIGVSNETAFGVMR;YLHLADKHDLPR
UPI00019F3307	UPI00019F3307	UPI00019F3307 status=active	16	16	16	1	16	16	16	287	287	0	63515000	69389000	67848000	60106000	60108000	62425000	61936000	65291000	66620000	53799000	56629000	60053000	AHMPEILQWQR;GEWGSATWEMR;IDVAEELDRLEAHVK;LEDAQVQLENNR;LEDAQVQLENNRLEQELVLLAQR;LEGVTAEVAK;LEQELVLLAQR;MQSDEGEINPVDILR;QLVTAANWVK;RLDFMMQEFNR;SINAEVTNSAIELK;SLEPVVR;SMTAYAR;VLIEQMR;YEPDVSAQGELILNEK;YLETYFR
UPI00005EF9C1	UPI00005EF9C1	UPI00005EF9C1 status=active	6	6	6	1	6	6	6	796	796	0	49413000	18009000	113070000	19564000	37491000	23606000	29817000	51282000	34533000	186070000	56976000	34630000	AETASPEVMADCPR;GPGNPMEQPK;GVLNLQSNMPDTKPGLYEPTSPPIITDK;LFALDAASGK;WHYDPELK;YASSILALNATTGK
UPI000013B3E9	UPI000013B3E9	UPI000013B3E9 status=active	7	7	7	1	7	7	7	155	155	0	27755000	28342000	27381000	29447000	30118000	31492000	32534000	28048000	25565000	56420000	57447000	63036000	ALGMELER;EFAQLAFK;FTATSSLLR;LVGEMFVYHMPFNR;MGTIDLR;SAVLTAEQALK;YEKEFAQLAFK
UPI000012CB5E;UPI00019F3BDF	UPI000012CB5E;UPI00019F3BDF	UPI000012CB5E status=active;UPI00019F3BDF status=active	15;14	15;14	15;14	2	15	15	15	178	178;182	0	56722000	56491000	61013000	61604000	56460000	62081000	65010000	60712000	65246000	51997000	57552000	53164000	DLDEDIR;DLDEDIRGK;DSGSDMVLVGLLR;DVLIVEDIIDSGNTLSK;EILSLREPK;EVQVSHEVDFMTASSYGSGMSTTR;GKDVLIVEDIIDSGNTLSK;GSFMFMADLCR;HLPYIGK;HTVEVMIPEAEIK;ILKDLDEDIR;MKHTVEVMIPEAEIK;SLAICTLLDK;SLAICTLLDKPSR;YKDSGSDMVLVGLLR
UPI000013A302	UPI000013A302	UPI000013A302 status=active	4	4	4	1	4	4	4	160	160	0	53358000	57684000	56023000	50022000	49955000	51928000	55929000	66497000	52517000	53184000	57821000	47442000	DIDALVEQAR;ELVASLSER;ESLWQELADITDK;TEVDELTR
UPI00000DE98C	UPI00000DE98C	UPI00000DE98C status=active	10	10	10	1	10	10	10	306	306	0	61493000	62313000	74914000	74213000	58598000	68613000	65634000	66967000	55259000	53352000	57997000	54042000	AEYDQMWQHR;DYYAIMGVKPTDDLK;ESILLTIPPGSQAGQR;EVAEAWEVLSDEQR;FKEVAEAWEVLSDEQR;IPAGVGNGQR;IVMPPKPDENTAALWQQLADAQSSFDPR;KQTGDLYAVLK;QFHHGDGQSFNAEDFDDIFSSIFGQHAR;RAEYDQMWQHR
UPI00000DE81C;UPI000214CF0D	UPI00000DE81C;UPI000214CF0D	UPI00000DE81C status=active;UPI000214CF0D status=active	8;7	8;7	8;7	2	8	8	8	643	643;620	0	63857000	63300000	64647000	61760000	63908000	57931000	66279000	62825000	54810000	60293000	58198000	55749000	ARPVNNAALER;DLLDNVQYAPAR;GLNCETGITATPCGVCDNCR;LPVTILSR;MGVEMTLLR;SYQVLAR;VMALINEAAAR;VYLIDEVHMLSR
UPI00000DEF0F	UPI00000DEF0F	UPI00000DEF0F status=active	14	14	14	1	14	14	14	400	400	0	53521000	50072000	53661000	47820000	50245000	50744000	50972000	52416000	48830000	58394000	58689000	64263000	ALAINPDILLMDEAFSALDPLIR;ALDREGVNNG;EKALDALR;FVGAVSIDSLK;GQVLIDGVDIAK;GVDISQVFSAK;IAIMQNGEVVQVGTPDEILNNPANDYVR;IFGEHPQR;ISDAELR;KTPGFGPR;QVGLENYAHSYPDELSGGMR;TEMQDELVK;TIVFISHDLDEAMR;YIEQGLSK
UPI00000DEA00	UPI00000DEA00	UPI00000DEA00 status=active	17	17	17	1	17	17	17	372	372	0	44407000	50862000	48851000	46485000	46900000	48115000	47096000	46483000	43233000	56366000	58871000	57260000	AIVCAGTWVK;AQMLWDELSR;DLLPELPVQPVR;DLLPELPVQPVRK;EAGCAQLFNCPVTAIR;FASVLGEIAADFAQDK;FASVLGEIAADFAQDKK;HDDDGVTIETADGEYQAK;HNEDDPIFVR;HNGGQVIHSADER;LDAQGIMAR;SDFDLTPFR;TWIQLAK;VFAWYQADGR;VPDNYIGLFETDSGFLR;VPFAEVVSDGSEAFPFLR;YVPLVLR
UPI00000DF058	UPI00000DF058	UPI00000DF058 status=active	19	19	19	1	19	19	19	342	342	0	60389000	62079000	62465000	64137000	58117000	59189000	60012000	58880000	54958000	58344000	58905000	64588000	FSINSDGIVYTLQR;GGTAAVYHGLTNNYK;GNMSYFIVSQNSEQYK;GNVTSLVHFDEIK;IVAVDPILNDEHYINNK;KFSINSDGIVYTLQR;KVIDDYLINYK;LLIVFSQMPIEPYSASLYR;LSNGIYDFV;NDLHLIEGVFPQPK;NFSTIDK;NFSTIDKYIGK;NLIEFSYHDYNLK;NLWIPVK;QLIALTNAGFMSYVHR;SDDVVLYGCSK;SLILEVIEQCQIK;VIDDYLINYK;YIHFEIIGK
UPI0000191E6D	UPI0000191E6D	UPI0000191E6D status=active	13	13	13	1	13	13	13	336	336	0	46775000	37072000	40530000	46682000	38192000	43447000	52676000	43035000	42763000	55755000	59001000	55217000	AHEFTFQQLR;AHYDGVLGINIGK;IAPDLSEEELIQVADSLVR;ITGTPFEALVR;KALFQLDPER;LPIIGVGGIDSVIAAR;LSQELNGR;LVDAEGLINR;MGFNNLGVDNLVENVK;MGFNNLGVDNLVENVKK;MYYPFVR;NCDQTGGLSGRPLQLK;VPAKPVNCMGLTFK
UPI00000DEE16	UPI00000DEE16	UPI00000DEE16 status=active	11	11	11	1	11	11	11	422	422	0	50560000	48081000	55340000	54173000	49734000	55523000	50808000	52540000	51145000	57838000	59210000	57772000	DGIASAILPGR;FQIVSESPR;SEKPAIVGEPEMPSTIADVAQEK;SFDSVAQAWDAAMADAK;SVVDDWYCAPLEGPR;TIDLGLER;TLESILMAAGYK;TPQAASPLASWLSYLENLHSK;VGVYSSPHLVR;VIFDVAHNPHAAEYLTGR;VQGQELPESAHTASFAEIESAR
UPI0001AA9F6C	UPI0001AA9F6C	UPI0001AA9F6C status=active	4	4	4	1	4	4	4	138	138	0	67831000	82876000	85685000	71170000	71078000	62838000	50281000	51287000	62492000	57063000	59277000	56072000	AQDGTPDWNIIER;EWQPDEIIVGLPLNMDGTEQPLTAR;SGTLLAFDFGTK;SIGVAVGQR
UPI0000E45247	UPI0000E45247	UPI0000E45247 status=active	6	6	6	1	6	6	6	500	500	0	73962000	72240000	68976000	61855000	72076000	66970000	74760000	67193000	73909000	59989000	59456000	59111000	DVTIIDDGK;EILVEHYDNIEQK;GATPAASDIQEAK;HALEETPAFQQHVDK;IDDIDHEIADLQAK;PLGGLFFGMLGDK
UPI000012B566	UPI000012B566	UPI000012B566 status=active	3	3	3	1	3	3	3	134	134	0	136600000	132790000	138880000	25248000	27493000	22160000	125380000	129850000	128140000	54761000	59602000	27647000	GYEEMVNNGR;MDDCAPIAAYISQEK;VILSQQMASAIIAAGQEEAQK
UPI00005EF3AF	UPI00005EF3AF	UPI00005EF3AF status=active	13	13	13	1	13	13	13	325	325	0	59887000	63120000	59351000	60753000	56792000	56559000	57742000	63596000	62110000	55376000	59658000	59172000	DLKDNIVLGR;FSSAFSALAETLDNQEEPEK;HEATRPLVFSSNYYQTR;KNLQDSLR;LAQYIQQVDDK;LAQYIQQVDDKVNQELEK;NLQDSLR;NQQLPLTVSYVGQTAEGAQMK;QNLLDIDNLDVDKLDIHAYR;TQEVVAQEQK;VSDLQETLIGR;WTSTAIITQPDVGQIAGYNNAMNVIYGQAAPK;YVMKPTLPIR
UPI000003EB0C	UPI000003EB0C	UPI000003EB0C status=active	3	3	3	1	3	3	3	96	96	0	22820000	26590000	25295000	24271000	24620000	24867000	19940000	23311000	31191000	58440000	59689000	47906000	LEQMISQIDKLEDVVK;NQSDPTMFNK;RAFNVEGILCLPIQDSDK
UPI0000132B72	UPI0000132B72	UPI0000132B72 status=active	9	9	9	1	9	9	9	280	280	0	45314000	33162000	39344000	40764000	34483000	40032000	48424000	41918000	42556000	59756000	59700000	63237000	EAHCLGDLLMK;FDIPFELVSHEGLSR;HELNIVQNNEFVDHR;IINIHHSFLPAFIGAR;ITNICYK;MADAIDAYQPDYVVLAK;TELEGIFNDSTLLADLDSALPEGSVR;VFVYGNR;VLTPEFVAR
UPI00000DF0D9	UPI00000DF0D9	UPI00000DF0D9 status=active	4	4	4	1	4	4	4	196	196	0	48210000	49664000	55404000	64367000	50945000	64443000	62533000	55204000	59341000	58637000	59738000	69581000	AAMTLVQSLLNGNK;ALGHAGDVLLAISTR;AVEAAVTR;FETERPSLPAIALNTDNVVLTAIANDR
UPI00000BD650	UPI00000BD650	UPI00000BD650 status=active	14	14	14	1	14	14	14	286	286	0	72373000	75655000	75850000	73407000	66829000	70589000	70640000	68608000	66974000	60952000	59784000	66846000	ALLINLPPR;FDISYTGNCYR;FVSDLNR;ILYMNNNEK;KYNDNLNLLSGQK;LDFSYTCDLDHPIECFYAQPFVLAER;NVSIIIPSYNR;TIEDCINR;YETGADVIGAR;YHYESCINNYR;YIFFGDDDSYLLPGVISR;YNDNLNLLSGQK;YSQLVILENETNK;YSQLVILENETNKK
UPI0000131B2A	UPI0000131B2A	UPI0000131B2A status=active	5	5	5	1	5	5	5	499	499	0	66621000	68117000	59881000	62303000	57363000	55880000	54121000	74808000	59428000	55606000	59829000	40777000	DAINNVEAYFEQHPALLK;GMLTTDVESYDK;IHLTPAER;MPGVSADDQR;TRDAINNVEAYFEQHPALLK
UPI00000BC141	UPI00000BC141	UPI00000BC141 status=active	4	4	4	1	4	4	4	265	265	0	73360000	93972000	83885000	98415000	71960000	89507000	88409000	86626000	118360000	94660000	59899000	91990000	ISVIDLHR;MVELKEPFATLWR;QEQGLLSQAEAK;VYFSAPLKDILK
UPI00005EF4BF	UPI00005EF4BF	UPI00005EF4BF status=active	7	7	7	1	7	7	7	236	236	0	71027000	77990000	78680000	74677000	71558000	75177000	76867000	76974000	76345000	55497000	60033000	63899000	AFIDFLQNTVMR;EMNGSLGVLAQQLQNAK;KAFIDFLQNTVMR;LPTLTADQK;LQADAAHSALK;QSDDLKPVFDQAFTK;VPQDYVTQSGPLR
UPI00000DE822	UPI00000DE822	UPI00000DE822 status=active	9	9	9	1	9	9	9	159	159	0	56399000	57322000	60122000	64306000	55188000	64912000	63924000	63968000	65515000	56726000	60074000	54662000	GLDIELAASDLAK;HLAVAVTPVAGQLDLK;KLGLNPDQVYK;KVEMADPMVAQR;LGLNPDQVYK;LPTIIDAPAQEFATIYVSGGK;LPTIIDAPAQEFATIYVSGGKR;RLPTIIDAPAQEFATIYVSGGK;STGYLVGGISPLGQK
UPI000016395C	UPI000016395C	UPI000016395C status=active	3	3	3	1	3	3	3	149	149	0	64480000	62523000	73899000	32551000	66418000	76298000	56029000	63730000	47331000	60131000	60150000	87943000	LDDGTTAESTR;LGDASLSEGLEQHLLGLK;TTFSLEPDAAFGVPSPDLIQYFSR
UPI000013B075;UPI0000047C71	UPI000013B075;UPI0000047C71	UPI000013B075 status=active;UPI0000047C71 status=active	2;2	2;2	2;2	2	2	2	2	192	192;194	0.00056022	74241000	77544000	79635000	57215000	70871000	76528000	72313000	61334000	53790000	55660000	60168000	69495000	LDKVTGETGEAIDDLR;VTGETGEAIDDLR
UPI0000031A3E	UPI0000031A3E	UPI0000031A3E status=active	7	7	7	1	7	7	7	323	323	0	73466000	77705000	76057000	79166000	74106000	75284000	68314000	67685000	73289000	57558000	60196000	63269000	AGFEEPMLQNFGSSHDIMVR;AQEYTVEQLNHGR;EGADQPSILP;GTPYEIFNVSLTQTLHR;MPPAEGETGGQVLGSQVLK;VEKEGADQPSILP;VINESTNQNAAVK
UPI00000DEE4A	UPI00000DEE4A	UPI00000DEE4A status=active	22	22	22	1	22	22	22	671	671	0	70096000	81026000	72912000	68860000	69041000	69711000	68476000	70036000	69638000	59250000	60289000	66738000	AGDVIPQVVNVVLSERPEDTR;AMDVDGMGDK;CTGGLICGAQR;DVEFQVGR;EVVFPTHCPVCGSDVER;FLYALGIR;FPAQEQMTFVR;GDGTTGEDITSNVR;GEVFLPQAGFEK;HPELITPDSPTQR;IIDQLVEK;KTDLVIAGEAAGSK;LEPVHVAGVLVSNATLHNADEIER;LHGENIPAR;MESIEQQLTELR;SAQNVVNALEK;TGAITPVAR;TVVLTGSLSQMSR;VEEDRPTLGFDIDGVVIK;VGAAPLAAFSQIR;VNSLAQQEQLGFVAR;WGLPVSDR
UPI0000133484	UPI0000133484	UPI0000133484 status=active	5	5	5	1	5	5	5	134	134	0	61764000	59165000	74726000	69934000	60444000	70062000	69419000	68051000	72080000	60235000	60375000	64158000	ANAVLLHSCEVTSGTPGCYR;DLGEVSGDSCQASNQDSPPSIPTAR;IYTNAEELVGKPFR;QAVCIGSALNITAK;SPVEPVQSTAPQPK
UPI000012ACAC	UPI000012ACAC	UPI000012ACAC status=active	11	11	11	1	11	11	11	420	420	0	39427000	34886000	41894000	45994000	45816000	51686000	48671000	44257000	46568000	57809000	60542000	49506000	AIDQAELMADCQISSVYLALSGK;ESHLNGEAEVEKR;GGVNDLESVVK;IGAPLNITGLTDYAQEPYYSTAVGLLHYGK;NPVGLSGVR;QTLAEVIEPR;VAALVGEVLPDGMVNIIGVGSCPSR;VHLITCHNDMAK;VIPYAGNVVTSDIAYAFGTPPSDAEAIK;VLHVIPQEYAIDYQEGIKNPVGLSGVR;VTASVGSWIK
UPI00005EF461	UPI00005EF461	UPI00005EF461 status=active	11	11	11	1	11	11	11	241	241	0	45349000	41983000	49321000	45478000	47238000	49134000	42905000	39939000	50968000	57924000	60551000	62739000	CQNICEFIFYYVK;FSQQHQPLLVSLESLGR;KVDQEYEGIVR;MDIDEAVR;MDSLNLNK;QLMTYMMEDSR;QPTASDLR;TIAELER;TIPSVLTALFCAR;TQVMTMGGMVEQQLSDAITAMHNQDSDLAKR;VIEGDKNVNMMEVAIDEACVR
UPI00005EFAE4	UPI00005EFAE4	UPI00005EFAE4 status=active	6	6	6	1	6	6	6	401	401	0	26469000	26022000	23410000	42207000	39360000	42374000	24193000	21801000	26008000	64354000	60610000	65492000	AQICFTSAFR;DMWITGR;FTLLPIFR;IIHLEGSPLTR;MSWQQFK;VSAASPLTQKPDQAR
UPI00001639F3	UPI00001639F3	UPI00001639F3 status=active	5	5	5	1	5	5	5	160	160	0	84553000	76318000	70832000	82421000	77325000	72316000	70575000	76672000	70768000	62838000	60713000	78383000	AHKPGSATIALNK;ANISDSYVLLR;DGEAFLFGANITPMAVASTHVVCDPTR;ELDSLYGR;KLLLNQR
REV_UPI0000047CA8	REV_UPI0000047CA8	UPI0000047CA8 status=active	0	0	0	1	2	2	2	-1	-1	0.0040837	53378000	62927000	63971000	53048000	52679000	38130000	67075000	89018000	55831000	90128000	60848000	35719000	GLIEVQNLTK;YQVALER		+
UPI00005EF393	UPI00005EF393	UPI00005EF393 status=active	16	16	16	1	16	16	16	866	866	0	27938000	25886000	27259000	31468000	30962000	32676000	22654000	24253000	26924000	59438000	60869000	55146000	AGVSSFGIGGTNVHMILEGLNPAVR;ALHLWLPER;AVICAACHLAEVSPESIGYVETHGTGTR;ELGEGVHSINWVR;GFWSEALLADTR;HEPIPGYVLAWQGNPITDAQR;IGDPIEFAALTEAFDTSHR;IGFVAPGHEGQK;LDLAHSPFYIPIQPQEWPASR;LPPEIREDVDVLR;PVLSVPFVAAHSR;QYCALGAVK;RLEDALAAGDR;TIPPLANYQMPNSK;VLHEVAYHALEDAGYAQR;VMGSVETQPEAGPETHHPYQAR
UPI0002A274AF;UPI00000DEA24	UPI0002A274AF;UPI00000DEA24	UPI0002A274AF status=active;UPI00000DEA24 status=active	7;7	7;7	7;7	2	7	7	7	412	412;414	0	51735000	60915000	56941000	55772000	52431000	65123000	56211000	64527000	71618000	68281000	60964000	62828000	AGEQQIIIGK;DAGEVTNSYVYIK;ILAVVPHGEIEAVDQPWTNWQEALDNVQK;LSALPSFVQGDAWR;MTDVFNANK;SGDIAVLR;SWIGTYGYMYR
UPI00019F3A96	UPI00019F3A96	UPI00019F3A96 status=active	12	12	12	1	12	12	12	673	673	0	57474000	63208000	62730000	64280000	64629000	71879000	68612000	68027000	67246000	58055000	61196000	64827000	DASVNEHIEQMR;ETLVEYGFR;LAELQYAR;LSLFDPLTGQIVSTIPR;MAEDLTEYLEEHGER;SLIQTIGR;SRPIVEPDNVPMDMSPK;TFTIANVIADLQRPTMVLAPNK;TLAAQLYGEMK;VLVTTLTK;VVDILALGQNIAK;YLHSDIDTVER
UPI00000DEDA5	UPI00000DEDA5	UPI00000DEDA5 status=active	25	25	25	1	25	25	25	506	506	0	32581000	32318000	31514000	31195000	31227000	32210000	32323000	29421000	30866000	58923000	61562000	59096000	AFSYNAK;CLFGIYQK;DGQWIATEPLAGLTMDK;DSGTILFQGK;DVSFDLHK;EALENGISMVHQELNLVLQR;EIDFHSAK;EVNHLFTIIR;FEIYQLIAELAK;GCGIVYISHK;GEILGIAGLVGAK;GIIIISSEMPELLGITDR;GMFVDQDK;IIAMMVGR;IVIMDEPTSSLTEK;RTDIVETLFGIR;SAGTITLHGK;SDTQWVIDSMR;SVMDNMWLGR;TDIVETLFGIR;TTTQSEILR;VGLLDNSR;VGTLSVSQMQMIEIAK;VSSTTPSSGEYLLEMSGINK;WLLTQPEILMLDEPTR
UPI0000167DBC	UPI0000167DBC	UPI0000167DBC status=active	10	10	10	1	10	10	10	283	283	0	53377000	55107000	56017000	53067000	52870000	56868000	55964000	59262000	55097000	57529000	61615000	72362000	FEYWAMPHKDEK;FVISLCHGPAAFLALR;ILVIAADER;KLLTGDSPFAANALGK;LAAQEMLAAYAS;LLTGDSPFAANALGK;MGMNIINDDITGR;NPQVDIAEDNAFFPSEYSLSQYTSPVSDLDGVDYPKPYR;VMPFFEQHK;YLPTDNGK
UPI00000DEB1D	UPI00000DEB1D	UPI00000DEB1D status=active	12	12	12	1	12	12	12	252	252	0	47884000	53751000	52232000	50579000	49992000	51649000	50122000	49255000	52661000	57687000	61716000	63483000	ANWGAYAASK;EAAMTYAR;FATEGMMQVLADEYQQR;IAVNYPR;IILVTGASDGIGR;QDLLNDR;QVASHINEETGR;SDAGSLVFTSSSVGR;TGMTFDAQPGR;TPADIMPLYLWLMGDDSR;VNCINPGGTR;YGATVILLGR
UPI00000DEF2C	UPI00000DEF2C	UPI00000DEF2C status=active	5	5	5	1	5	5	5	156	156	0	129980000	134980000	144850000	117100000	120050000	128100000	125180000	117190000	113220000	58488000	61811000	60052000	DAVETVYQR;GNWVVIDGGSAPENDIVAIR;LEGWEGNGGFAQLAAEEE;LLIVDATDMGLNPGEIR;TDVLLCVGNSMMGDDGAGPLLAEK
UPI0000DACEDF	UPI0000DACEDF	UPI0000DACEDF status=active	13	13	13	1	13	13	13	401	401	0	58994000	62914000	64301000	63348000	61396000	63694000	62096000	64776000	60160000	62740000	61984000	63110000	AIIYSLEQK;ALVTQKPLQIAYYQSDTFK;EIIYDYNR;FPYPVIGGDR;IDKPVELIFIGNMYSLQNMDAAK;ILDMTDAISLNYSR;ILVLTPR;NTIALGTVDDINSSASTGHIGICPVR;QCDAVFCHLIR;RLESYER;SFVENNFSWESK;SGSEIFVADTVEQYK;YTEVAENAR
UPI00000DEFC2	UPI00000DEFC2	UPI00000DEFC2 status=active	13	13	13	1	13	13	13	246	246	0	82738000	82670000	85218000	81561000	71930000	72020000	76510000	75849000	90345000	59499000	62081000	61993000	AAIDNAIHQAQELANGFHR;DISSANLR;KDISSANLR;KLGPVYSVR;LGPVYSVR;LNSLLDGALK;QLDKLNSLLDGALK;SVSLGVAQPDAYK;SVSLGVAQPDAYKDK;TQPDYDYQDGK;TVEVTLR;VAQYISFLELNQIAK;YHVSNYQPSPMVR
UPI0000134589	UPI0000134589	UPI0000134589 status=active	3	3	3	1	3	3	3	95	95	0	48407000	62102000	60481000	49236000	54387000	43797000	64240000	71633000	60178000	61101000	62687000	57986000	INQVYVVLK;LEQYFDR;MQLNITGNNVEITEALR
UPI000012CFDF	UPI000012CFDF	UPI000012CFDF status=active	7	7	7	1	7	7	7	203	203	0	117390000	125830000	103310000	110250000	122230000	108250000	105690000	110210000	132520000	58134000	62772000	51379000	APPAPPAPAR;CDLCSFDEQGPACVR;ELTFNTDFGDLTLFQQAQSGEAK;ESAPQLCHHCEDAPCAVVCPVNAITR;LCGIACPFGAIEFSGSRPLDIPANANTPK;QHGLQSMPR;VSTLLDWVPGIR
UPI00000DF2EC	UPI00000DF2EC	UPI00000DF2EC status=active	3	3	3	1	3	3	3	281	281	0	70720000	67848000	41723000	53650000	38565000	57056000	56231000	81837000	69196000	59313000	63038000	59045000	EEFLGSR;SHASEATIVR;SVCITNYIK
UPI0000001093	UPI0000001093	UPI0000001093 status=active	6	6	6	1	6	6	6	120	120	0.0085772	86127000	95211000	88177000	76638000	81965000	91218000	86779000	81853000	93156000	59644000	63136000	68464000	ATLEAEIAR;EMGLQEMTGFSK;GLVVVHPMTALGR;HQQADLSLVEAADK;HQQADLSLVEAADKYAELEK;YAELEKEK
UPI000012D02F	UPI000012D02F	UPI000012D02F status=active	9	9	9	1	9	9	9	290	290	0	95719000	110110000	116830000	108770000	100360000	107800000	107080000	103810000	101980000	59423000	63307000	67047000	ATGTPAIQVNTGK;GCHLDAQMIADAAPR;KQLVLNLVSSPGSGK;LKDSVPCAVIEGDQQTVNDAAR;LPLDDNGILFIENVGNLVCPASFDLGEK;QLVLNLVSSPGSGK;TTLLTETLMR;VAVLSVTEGEDKPLK;VDLLPYLNFDVEK
UPI00000DF180	UPI00000DF180	UPI00000DF180 status=active	20	20	20	1	20	20	20	728	728	0	59636000	63269000	62419000	62153000	65444000	66369000	63218000	60422000	61121000	63259000	63433000	68861000	ALLPDATDVWVIEPK;AYYGWMWAFPGK;DKEGNEIIVASNFTPVPR;EGEWIPNEFGGR;EGYHQDWNTLIYNYGR;ELADQLVPYAK;ENLEAIEFLR;FGINQPGK;FSVWAPNAR;GFFSGVIPR;LECLDSR;LLFMGNEFAQGR;MPGDAWQK;SDPYAFEAQMRPETASLICSLPEK;SVLIFVR;TTAGLEVR;VDAVASMIYR;VSVVGQFNYWDGR;WNLGWMHDTLDYMK;YEMIDANGNLR
UPI0001E322FC	UPI0001E322FC	UPI0001E322FC status=active	12	12	12	1	12	12	12	368	368	0	66512000	75757000	73717000	71037000	72796000	74192000	75973000	74882000	81460000	61944000	63445000	67300000	AFLEFAAEDLGADYIATGHYVR;DGTEEPWYVVDKDVENNILIVAQGHEHPR;DSTGICFIGER;EPFTGTMR;GLDSNKDQSYFLYTLSHEQIAQSLFPVGELEKPQVR;IITVDGDEIGEHQGLMYHTLGQR;KIAEDLGLVTAK;LMSVGLIAQQLHWVDR;NWEEDDGEEYCTAAADLADAQAVCDK;QTDIPCTVK;TPNPDILCNK;YLPAQPGK
UPI000013B1B2;UPI0000683E90	UPI000013B1B2;UPI0000683E90	UPI000013B1B2 status=active;UPI0000683E90 status=active	4;4	4;4	4;4	2	4	4	4	140	140;150	0	62821000	74080000	63674000	59861000	56980000	59733000	68169000	79554000	67085000	59277000	63603000	69503000	ANLVPHF;DEVFALSNIQK;FVGEEVTLVLR;PLFTAEHYAR
UPI00000DE953	UPI00000DE953	UPI00000DE953 status=active	20	20	20	1	20	20	20	582	582	0	66317000	70426000	70381000	74189000	75229000	72325000	62317000	61998000	65983000	65138000	63691000	66845000	AIQAALDELQK;ATGDVEFR;DLSTWQTFR;DSPILILDEATSALDTESER;EQIEEAAR;EYTLASLR;FYDIDEGEILMDGHDLR;GMAACQTLFTILDSEQEKDEGKR;GVYAQLHK;ITYDSEQVASSSSGALITVVR;LWPTIAPFK;MAYAMDFINK;MDNGLDTVIGENGVLLSGGQR;NMQNTMGQVTTSAEQMLK;NQVALVSQNVHLFNDTVANNIAYAR;NVTFTYPGR;QSTGTLLSR;SLTNVNAQFQR;STIASLITR;TSLVIAHR
UPI00019F4B57	UPI00019F4B57	UPI00019F4B57 status=active	8	8	8	1	8	8	8	310	310	0	85719000	89195000	87392000	86337000	83659000	87059000	83271000	83840000	73415000	60602000	63849000	77120000	AWFCGHEFYVDER;EHFAIYKD;EQLLAAR;IFVDEAVNELQTIQDMLR;IPVAYLTNR;SPIGELINNK;VQYDLIVTNPPYVDAEDMSDLPNEYR;VQYDLIVTNPPYVDAEDMSDLPNEYRHEPELGLASGTDGLK
UPI0000DACF86;UPI0001DBCEA1;UPI00000DEF61	UPI0000DACF86	UPI0000DACF86 status=active	17;1;1	17;1;1	17;1;1	3	17	17	17	446	446;435;446	0	51365000	57112000	55406000	52174000	51557000	51926000	49160000	49522000	48752000	61862000	64043000	61363000	ATGLPTATNMIATDWR;ATPLPYQSQPDDSCDWYR;DDAMGMQYLIPGWTFDNK;DNSGHTGVGEIPGGEK;EVMAEFR;GLQTFDLR;GSLAYAEDPCGAEQGFSGR;ITAIDTHWIWQEGNQR;ITLDPNGAWSLNEAIK;KTLEDAIPLVVGK;LAEAAYEK;LKGGVLAGEEEAESIVALAQR;LTKEPLEIK;QMGHTLSLQSVDIPLADPHFWTMQGSVR;SSQFTTPVVTEMQVIPVAGHDSMLMNLSGAHAPFFTR;TLEDAIPLVVGK;YGFNDFK
UPI000013B1CD	UPI000013B1CD	UPI000013B1CD status=active	3	3	3	1	3	3	3	97	97	0	91749000	91035000	97667000	98531000	101850000	92977000	94721000	89953000	115820000	59632000	64052000	66316000	ETGACNVQVIGK;TLIVEAIVR;TLVLYRPTK
UPI000012FC38	UPI000012FC38	UPI000012FC38 status=active	11	11	11	1	11	11	11	305	305	0	59897000	57235000	61500000	54428000	57019000	54384000	56307000	51943000	57277000	60551000	64063000	64748000	FNIEQNIK;FSLDQINELVTIPR;GLYVGGSTGEAFLQNVAER;GVISALPTPYDQSQQIDMESLR;GVISALPTPYDQSQQIDMESLRK;IIDSADGLPMVVYNIPALSGVR;ILETVADESDGR;KIIDSADGLPMVVYNIPALSGVR;LFEEHDR;QTSGDLFQMEQIKR;YLEIFEAVK
UPI00000DEA03	UPI00000DEA03	UPI00000DEA03 status=active	13	13	13	1	13	13	13	215	215	0	48943000	59963000	52613000	51896000	52095000	58141000	56143000	60872000	59294000	60307000	64223000	60184000	EDGPFVVR;FCNSEFGDLK;GAQTPGELR;LDSLLAHLGD;LSAAEVALITTLLLR;QRLDSLLAHLGD;TNREPVMNLSESEVQEQLDNLVK;TNREPVMNLSESEVQEQLDNLVKR;TVSGFGNR;VEALEIEVAELK;VIGCLLEK;YMHLFSGEVEDQPAVMDMSNAVDGDLQAR;YQLTALEAR
UPI00000DF30E	UPI00000DF30E	UPI00000DF30E status=active	10	10	10	1	10	10	10	169	169	0	85702000	92632000	95938000	76452000	86754000	89994000	78660000	81135000	80774000	58819000	64237000	83693000	EELDQEAR;IDELMQK;LDALLER;LDRIDELMQK;LEAGETLSAEEQSWVDAK;LGLSYDDDEEEEEDEKQEDMMR;SEKPMLSPQAELELLETDER;SEKPMLSPQAELELLETDERLDALLER;TPIPLGVAEK;TREELDQEAR
UPI00000DE7B2	UPI00000DE7B2	UPI00000DE7B2 status=active	9	9	9	1	9	9	9	475	475	0	100900000	105780000	106910000	100180000	105240000	91928000	97581000	83959000	86153000	68062000	64279000	80282000	CGACMNTCPAYR;DLPEADGESFR;DLPYACSLCTACDSVCPVR;FGAISDWMEAR;LGYEGPETPEAMTLFIR;LTGYNTWLTGPR;SEVLASEFR;THIAVMGMER;YILQVAQR
UPI00000DEBDA	UPI00000DEBDA	UPI00000DEBDA status=active	11	11	11	1	11	11	11	255	255	0	69329000	78081000	72084000	67804000	69292000	66696000	66017000	65671000	82481000	62866000	64311000	75474000	CAIITGAGAGIGK;CDITSEQELSALADFAVSK;MFNSDNLR;MLQHTPIR;NGGGVILTITSMAAENK;NINMTSYASSK;NMAFDLGEK;SVITPEIEQK;VDILVNNAGGGGPKPFDMPMADFR;VDILVNNAGGGGPKPFDMPMADFRR;VNGIAPGAILTDALK
UPI000000E4C0	UPI000000E4C0	UPI000000E4C0 status=active	17	17	17	1	17	17	17	444	444	0	90047000	89094000	92184000	85540000	87424000	82187000	84463000	78798000	75295000	63776000	64345000	71726000	AVETLILDEADR;DVLGSAPTGTGK;EAGINNCYLEGEMVQGK;EENFDCR;ELAMQVADHAR;ERVHELANWLR;GFTRPTAIQAAAIPPALDGR;GIDIPDVSHVFNFDMPR;GTAISLVEAHDHLLLGK;ILILTPTR;LLEDPVEVSANPSTR;MLDMGFAQDIEHIAGETR;RKPSGTGVPPQTTEE;TAAYLLPALQHLLDFPR;TALLVHLLK;VIDELRPK;VNVLVATDVAAR
UPI00014F7B60;UPI00000DEC81	UPI00014F7B60;UPI00000DEC81	UPI00014F7B60 status=active;UPI00000DEC81 status=active	4;4	4;4	4;4	2	4	4	4	479	479;481	0	65042000	66662000	67825000	65923000	64645000	45571000	68174000	61584000	59851000	60981000	64490000	54972000	ETYHDAVEFLPLGDLFPGANK;KDPDALK;MNNEGAILANEFSASR;NWSPESNQEIAATQR
UPI00000D0D9C	UPI00000D0D9C	UPI00000D0D9C status=active	8	7	7	1	8	7	7	205	205	0	134600000	150520000	133180000	128530000	128090000	159330000	136840000	145550000	154670000	60731000	64617000	73844000	ALEFGPIEELR;DFKDLGPEVSFR;DLGPEVSFR;HGTLAAVAPLPR;QPICVESCPLR;QPICVESCPLRALEFGPIEELR;TTQYGFFIDSSR;YCHMACPYGAPQYNAEK
UPI00001107EF	UPI00001107EF	UPI00001107EF status=active	6	6	6	1	6	6	6	120	120	0	43995000	38102000	45581000	42437000	38355000	41906000	44929000	36656000	41486000	63916000	64628000	78588000	AQPAAIIR;LTQDVLDIAR;NIIQHVENNR;QDIVINVTIHYPADK;TFIGIKEEEINNR;TSEDINDALNYR
UPI00000DEFA6	UPI00000DEFA6	UPI00000DEFA6 status=active	22	22	22	1	22	22	22	1032	1032	0	43145000	45690000	43207000	42095000	48060000	42430000	42832000	40892000	40177000	61627000	64698000	65740000	AGHPVTLFER;ATDAILSR;AWDEYLK;CLECNYVCSK;CVDVCPNR;ELEGSDAWGLDHVDVER;ESLQALPAR;FEYGCSPDLTVEQLK;GALPGEEMYMSGR;GDIMRPIPFEELLTR;GPSSIVAAVGTAR;IFDEYQQQR;IPAELIQHDIDFVADHGVK;LDYDSALNIR;LLQNEAFLAR;LNPTLLGYAR;LPISYSGGASQLTIR;LTNTLGTINNK;NIIPQFR;SIFGIPEQQFYSPVK;TVQILDR;YADALELIYQR
UPI00000DF431;UPI0001A66EAE	UPI00000DF431;UPI0001A66EAE	UPI00000DF431 status=active;UPI0001A66EAE status=active	10;8	10;8	10;8	2	10	10	10	246	246;230	0	57670000	60651000	59842000	58274000	59706000	60442000	58482000	60995000	57981000	60943000	64705000	61682000	ADNSPVTAADIAAHTVIMDGLR;DARPPLVVISR;ESFLNPGFR;EYLQQLGEHQTTSIGSSLK;FCLVAEGQAQLYPR;MLDQVCQLAR;NAGDAIMQVYDGTKPMDVVSK;SHADAELK;TLTPDIPVLSEEDPPGWEVR;YWLVDPLDGTK
UPI00000DE943	UPI00000DE943	UPI00000DE943 status=active	7	7	7	1	7	7	7	1347	1347	0	73115000	76621000	78300000	62562000	69365000	73942000	70039000	85643000	77862000	64855000	64744000	77648000	DIAGEPVVADLAK;FIMIDPK;FINPMGR;GVAADPDDVLFSGNR;QFAQTQQQR;WCVNEMER;YGEQYQHDVPVNTEDADAAAEAELAR
UPI000013A046	UPI000013A046	UPI000013A046 status=active	3	3	3	1	3	3	3	114	114	0	61601000	60383000	60692000	52681000	62987000	62749000	58917000	58305000	58931000	59981000	64840000	63128000	FIVTNPNAK;SDDVALPLEFTDAAANK;SLIADEDNPNLK
UPI00000DEFE3	UPI00000DEFE3	UPI00000DEFE3 status=active	6	6	6	1	6	6	6	239	239	0	45455000	37233000	34114000	41750000	31814000	39196000	51335000	44402000	39963000	62269000	65225000	56018000	IVQVPFAELVK;LGHGVWDLMFER;MVQLFFPDPWHK;NLSESNDYVPR;NLSESNDYVPRPASR;VMCHDAVEVLHK
UPI00000DEC31	UPI00000DEC31	UPI00000DEC31 status=active	6	6	6	1	6	6	6	463	463	0	68429000	77382000	74361000	66922000	73653000	73592000	69907000	73079000	71751000	66656000	65376000	71975000	AILDSEDDAELAHR;LNAIESNYVGK;SSAASIPLNVEAQTR;TALNVSGSMTAGTLTSQWLK;VSDLSVPQLVLSFIPK;VVAGSNLQDIIK
UPI00000DED09	UPI00000DED09	UPI00000DED09 status=active	40	40	27	1	40	40	27	2154	2154	0	37891000	40356000	37577000	38295000	40893000	39208000	35586000	35836000	37595000	64900000	65462000	68970000	AAMNTLEDINER;AEAEIMDPQQR;ALDGLGIALTAPADSTR;ALLALGVQHGDR;ALNAVIAR;ANPQLGLEDSPFEVVSR;ANVIHSQLWR;AQQMGPCVVVLSAK;ATDAQVQGDNILAVIK;CVIAENCTQLAR;DFSTYEKPK;DGVGPIQVDSALQQR;DTLSHQMIDCSR;EAEAAALAQGIIVNPAQR;FGLNAQDR;GWQQIAAVHGILR;IALPGTVFTPQR;IELGEIER;LAAHPEIR;LALLSGDWIPLTLPEQMR;LFGGIQVSR;LGAVYLPVDPVLPPQR;LPGLPFAK;LPTIADVAR;LQLQGEQIAHQR;MSYPTLR;QAALTPQETALISPIR;QLLLTVGEVR;QLSTAADHVAR;QSCLMPVAPEVELNSGFHAGPN…
UPI000013A6C7;UPI00000D0A8C	UPI000013A6C7;UPI00000D0A8C	UPI000013A6C7 status=active;UPI00000D0A8C status=active	8;7	8;7	8;7	2	8	8	8	206	206;218	0	69467000	76648000	72659000	71990000	66988000	69641000	69609000	67037000	64908000	62608000	65478000	74946000	DLSELSTYSFVDNVAFR;EGVGDVKPFL;GGVIVYPTDSGYALGCK;KGGVIVYPTDSGYALGCK;LINQAVEIVR;NNTPGNYTFILK;QLPDGHNFTLMCR;SQFFYIHPDNPQQR
UPI00000DF349	UPI00000DF349	UPI00000DF349 status=active	45	45	45	1	45	45	45	883	883	0	71260000	72907000	74826000	76122000	77511000	76102000	74168000	70321000	69744000	64293000	65562000	63579000	ADLWLAEYYDQR;AFSQFLNLANTAEQYHSISPK;AGIELTLFHGR;AGNDANRQELLTTLQNLSNDELLPVAR;AIPWIFAWTQNR;ATDLFLK;CFGVPLVR;DAGVMAASWAQYQAQDALIK;DFVPYFR;DIADYEHNQLMR;DWPFFSTR;ELNEQLEENLGYK;ELNEQLEENLGYKLPVEFVPVR;ENKDFVPYFR;FTSWMGGDR;FTSWMGGDRDGNPNVTADITR;GEAASNPEVIAR;GGAPAHAALLSQPPGSLK;HTEALGELTR;HVLLLSR;IMDELSVISCDLYR;LGMLEMVFAK;LMATQAWLEAR;LMLPAWLGAGTALQK;LPVEFVPVR;LRPSPVDEAK;MNEQYSALR;MVEVNACLK;NIYTDPLNVLQAELLHR…
UPI0001608926	UPI0001608926	UPI0001608926 status=active	23	23	23	1	23	23	23	554	554	0	54151000	61592000	59594000	57201000	57734000	59211000	55390000	53537000	53836000	65154000	65668000	62343000	AIEWDEAFK;AIEWDEAFKK;ALVPVCR;AMSAWGVEAR;ASTPMYLMSR;CSIFGVFDIK;DNVTDKNELR;DWFDYDAVK;DWFDYDAVKDNVTDKNELR;ECFEAYLPASVAWR;EFPAGSYLWSQDGEIR;EIFEELFPLPSAAECVPGGPSVACSSAK;EVAAQQVSDQQLETAR;FLDVAMR;GPDWSGIYASDNAILAHER;LLALHMYDCAR;LLALHMYDCARANK;LSIVDVNAGAQPLYNQQK;MVLSGEGSDEVFGGYLYFHK;QKEQFSDGVGYSWIDTLK;SEAWWPQLHSFAVGLPGSPDLK;THVLAVNGEIYNHQALR;VPFLDKK
UPI00000DE85C	UPI00000DE85C	UPI00000DE85C status=active	8	8	8	1	8	8	8	285	285	0	52886000	70733000	55135000	50256000	51098000	56568000	55192000	57747000	60791000	64960000	65802000	52774000	ALLNDMWGPGLTR;DIKPFMVADALADFSR;LQAYALPESHDIPQNK;NPTIDAWWK;QHNIPVYYTAQPK;SPLEQMLK;VDWAFEPQR;VVMTEELLPAPIPASK
UPI00001B2F5B	UPI00001B2F5B	UPI00001B2F5B status=active	8	8	8	1	8	8	8	334	334	0	26300000	22693000	27244000	20483000	21114000	19902000	25244000	24909000	22170000	64355000	65805000	65939000	EIASVTGAR;EIEMAYGLK;MYDGIEYR;NIALIFEK;NNMGNSLMVGAAK;SFWPDEALVTQCR;TLPELSFAYLGDAR;VSLMAPYQINQQVITATR
UPI000000E534	UPI000000E534	UPI000000E534 status=active	11	10	9	1	11	10	9	455	455	0	83274000	77349000	86865000	88144000	88284000	92694000	98798000	85136000	91853000	65419000	65951000	70884000	EELEQHLANVWEVMR;GISTEGVLPGK;HCQETGLSLSGLMMK;IGIGPSSSHTVGPMK;ISVFDIFK;MISVFDIFK;NELALHSKEELEQHLANVWEVMR;QFTDDLIAR;VIETMYETGK;VIETMYETGKDMNAK;YLLVASAIGSLYK
UPI00000DF35E	UPI00000DF35E	UPI00000DF35E status=active	7	7	7	1	7	7	7	196	196	0	96045000	98958000	89152000	75612000	89557000	79391000	80980000	95223000	83719000	63098000	66247000	58811000	ILDLIWETLTVK;LLAECEER;LLAECEERDIELIK;LSGETLEHAVEVSK;MLQNPIHLR;MYPNYAVFCQQTGFGDGQIYR;VNFDSQLEK
UPI00005EE2A4	UPI00005EE2A4	UPI00005EE2A4 status=active	23	23	23	1	23	23	23	729	729	0	69644000	63285000	67048000	69007000	63602000	71251000	70605000	64941000	67010000	64971000	66442000	74004000	ALVGIFLNDQYVK;AVLAETEQK;DAIDALFNANR;DVGADQALK;DYRDAIDALFNANR;FGREEALNLENK;IEAAMSFTIAK;IGLVDGVVK;KEEDVVVDDLLAK;LAGVISTIHPTLDYAGFDR;LGIMPGFGGSVR;LVEGAMAILR;MLGADSALEIIAAGK;MMIPMVNEVVR;MPLVEIIR;NGLGFWR;QAAVLGAGIMGGGIAYQSAWK;RDFSEEEIIAR;SFVPLAHTNEAR;SLTLGMTEAAK;TPIVVNDCPGFFVNR;WLDTLGSAK;YLDMAQQYQHLGPLYEVPEGLR
UPI000176BC28;UPI000000E4BC	UPI000176BC28;UPI000000E4BC	UPI000176BC28 status=active;UPI000000E4BC status=active	6;6	6;6	6;6	2	6	6	6	321	321;324	0	56247000	64227000	57604000	59881000	56485000	61039000	59047000	62695000	59584000	63344000	66445000	59347000	ETLGDVTHR;FAYGIKDPIYQK;QAAAQAAAGDSLDK;VTYDPVSK;YPEDPKLDYIK;YWGFVPEANLVGR
UPI0002637798	UPI0002637798	UPI0002637798 status=active	4	4	4	1	4	4	4	64	64	0	54728000	48743000	52235000	50955000	52532000	52361000	55432000	65757000	60403000	61614000	66605000	57756000	FEAENLTGI;LDALNADEQAAMCEK;QQQAVLNMAGFIK;SQSLTLLEK
UPI00000DE6DC	UPI00000DE6DC	UPI00000DE6DC status=active	39	39	39	1	39	39	39	1073	1073	0	53042000	51436000	52150000	52469000	54102000	54480000	54982000	52698000	49106000	63881000	66725000	67883000	AGLSVDGVFNLTNIDR;ALEAAGVPVIGTSPDAIDR;AMEIVYDEADLRR;ATGFPIAK;DQYDLHPVYK;EDGYETIMVNCNPETVSTDYDTSDR;EEFEEICAR;EIGVETGGSNVQFAVNPK;EIGYPLVVRPSYVLGGR;ELLIDESLIGWK;ERPDAVLPTMGGQTALNCALELER;EVIPPYYSVK;EVVLPFNK;EVVLPFNKFPGVDPLLGPEMR;EYEMEVVR;FPGVDPLLGPEMR;GLDLSPTK;GLEVGATGFDPK;GLMNVQFAVK;GVIVQYGGQTPLK;IMVLGGGPNR;IWYIADAFR;LAFELQVR;LIVIEMNPR;LKQPANATVTTIEMAVEK;LRDQYDLHPVYK;NGEYTYIINTTSGR;NNEVYLIEVNPR;PSYVL…
UPI000218571F	UPI000218571F	UPI000218571F status=active	7	7	7	1	7	7	7	318	318	0.00056243	76899000	84613000	72343000	69908000	72182000	81969000	84720000	86995000	83266000	65556000	66810000	72847000	FHFIADK;GMLWIDGEPNR;HILNEQHGYK;LLFQGVQR;SNELEDALLDLLDNLDK;TLTNGCICCSR;VMENLLLESADK
UPI0001E32403;UPI000232463C	UPI0001E32403;UPI000232463C	UPI0001E32403 status=active;UPI000232463C status=active	22;20	22;20	22;20	2	22	22	22	441	441;359	0	77000000	74969000	75645000	80920000	76388000	77580000	74420000	69615000	68686000	66696000	66816000	68109000	AAYDHFIK;ATLALIDPASIPSGVK;DEEIQYAWR;EIATMIR;FNANQHDVWVQR;GVDIGAFISAVK;HAASLQFFEK;HLLELQDSR;LASNNDNSLGR;LGLLTLLNESEQHAVFYR;LLELALK;LNALDIGSSLK;LNLVNEDGFFFLDQCR;LPEPVLPALPTTILPAISELTASLGIPR;LVDTHDAQR;LWNVHNGTNNFYNEPPFAER;NFGLPIVAQILQSDFEEK;NNFSAAHPTMGSVNDR;NNFSAAHPTMGSVNDREFTTFLNR;QMLVGMVHGIYCDPNTSEPSR;VNALPSCR;YALADASSPK
UPI0000167DA0	UPI0000167DA0	UPI0000167DA0 status=active	13	13	12	1	13	13	12	231	231	0	67960000	63668000	68839000	64256000	68352000	64691000	58746000	64205000	63824000	62749000	67101000	64595000	ESLFWVNVK;FVITPPLFSMQGK;IIDATNGQMPEDR;LLYRPQGLVIPPEQAPGK;QVQLAVTNNDDK;QVQLAVTNNDDKSSYLIQSWIENAEGK;QVQLAVTNNDDKSSYLIQSWIENAEGKK;SLENTMVPPQGK;SSYLIQSWIENAEGKK;TGENYLQFAIVSR;TINDYGALTEQVK;VIYPEGQK;VTVNIPGGYTGGDITYK
UPI00005E4385	UPI00005E4385	UPI00005E4385 status=active	18	18	18	1	18	18	18	529	529	0	65019000	62087000	66048000	65702000	65737000	62801000	63714000	63588000	64236000	66772000	67150000	68055000	DIRDPMELLDEVENELK;DTPILTFMNK;DVVISDALTFMAGDR;FTGIPNFAPELFR;GLNNPDLDAAVGEDLAQQLR;GVYHLYKDETYLYQSGK;IGCAPITWPIGCGK;IQANMDPK;KLMEVTR;LRDTPILTFMNK;SDWMEMEK;TFAIISHPDAGK;TLSPYLQEVAK;TLTAVDCCLMVIDAAK;TVEASEDKFTGFVFK;VLLFGQAIQTAGTVK;WVECADAK;YPDVQFHQTR
UPI00000DE9EF	UPI00000DE9EF	UPI00000DE9EF status=active	6	6	6	1	6	6	6	184	184	0	69282000	73862000	69547000	65561000	67553000	72283000	77437000	73341000	65250000	61733000	67161000	69188000	DAISAMWDELEEDSEE;LAANWPLEQDELLTR;QPQDPLLVPLFTLIR;SAWVEGATEAEVR;VEAHATTPFWR;VLGSLYYR
UPI000012AD59	UPI000012AD59	UPI000012AD59 status=active	4	4	4	1	4	4	4	140	140	0	148810000	153410000	154790000	56566000	65358000	49411000	181490000	151310000	152910000	62261000	67304000	26458000	AFAIVITGER;NALSLQAPCPDIIR;TISPLISPELLK;VLAEMGHGDEIIFSDAHFPAHSMGPQVIR
UPI00000DF395	UPI00000DF395	UPI00000DF395 status=active	5	5	5	1	5	5	5	118	118	0.00056465	45782000	45024000	47355000	42519000	48824000	48872000	45959000	53203000	50264000	62256000	67540000	55554000	EVENRPAVSLK;MTISELLQYCMAK;PGAEQSVHNDWK;TSPELAELLR;VGDVLFAMVK
UPI00000DEDFE	UPI00000DEDFE	UPI00000DEDFE status=active	2	2	2	1	2	2	2	485	485	0.00052743	75575000	94209000	82412000	75570000	71360000	81147000	74788000	72534000	75854000	81635000	67582000	105080000	GPDADSLFSYR;VAVSLYLHAPEQPGR
UPI00000DED4A	UPI00000DED4A	UPI00000DED4A status=active	12	12	12	1	12	12	12	258	258	0	57653000	62285000	56547000	55888000	56607000	58566000	58933000	57396000	58502000	63619000	67598000	63102000	AYLATQGVEIR;DADVDGALAASVFHK;EVCHVPLIASGGAGTMEHFLEAFR;GAGEIVLNMMNQDGVR;IIPCLDVR;ILSFGADK;ISINSPALADPTLITR;NHEIIGDIVPLAK;QIINIGELK;VAEVIDIPFCVAGGIK;VTQWETLDWVQEVQK;YHVNQYTGDESR
UPI0001663A68	UPI0001663A68	UPI0001663A68 status=active	8	8	8	1	8	8	8	220	220	0	66482000	72502000	72941000	70039000	69020000	74356000	70374000	68359000	64795000	67348000	67603000	72146000	ANAALEPWVLFTR;ILLVVSDK;ISELDVYESACNEGAGVHDVSR;LCEVLIVDCPGHDSQEFR;SALTVSDIVVTLVKPSSDFESETLTSVTEK;SDNIWIQPLK;STYVANTGSMLVNK;TDKNHDLLSWNEK
UPI0001F66368;UPI00000E4A94	UPI0001F66368;UPI00000E4A94	UPI0001F66368 status=active;UPI00000E4A94 status=active	22;22	22;22	22;22	2	22	22	22	516	516;535	0	45173000	46233000	45744000	40821000	40383000	36843000	37560000	41118000	35770000	65152000	67813000	61672000	AFDGYWGTKPK;AVYQGAGVSAK;ELNADDVVFSFDR;EYADAMMK;GFSIDLWAMPVQR;GYVVDPLGK;HHFENVSIE;IDTLVFSITPDASVR;IGTTEVIPGLAEK;IGTTEVIPGLAEKWEVSEDGK;IVTYEWGEYLK;IVTYEWGEYLKR;LDLNPIGTGPFQLQQYQK;MAEMIQADWAK;NECQVMPYPNPADIAR;NLIPPTMWGYNDDVQDYTYDPEKAK;QALTYAVNK;RMAEMIQADWAK;TYTFHLR;VSGGSYEYFEGMGLPELISEVK;WCYKPFEDLIQPAR;WEVSEDGK
UPI000013AE9D	UPI000013AE9D	UPI000013AE9D status=active	8	8	8	1	8	8	8	246	246	0	64272000	64798000	70163000	69242000	64756000	66214000	66174000	64365000	63566000	66119000	68524000	72878000	ARPESQELNILR;FYGHLEQTLLATGFIR;GILASIEQQNK;IVLVETSHTGNMGSVAR;MAWLATQENGEQVEHEETPYPLVDDLER;SVAEAANTPVALVFGR;TLPWPMLDPR;VGLTNEELQK
UPI0000130F79	UPI0000130F79	UPI0000130F79 status=active	12	12	12	1	12	12	12	305	305	0	50454000	40658000	50629000	53832000	48084000	57288000	64904000	58166000	51977000	71109000	68578000	70625000	AADSCHVSQPTLSGQIR;ATSLETLR;DGVVYLPCIKPEPR;DLEYLVALAEHR;ECVPMADLAGEK;KLEDELGVMLLER;LDCVILALVK;LLMLEDGHCLR;NMVAAGSGITLLPALAVPPER;SRYEQLAEAIR;TIGLVYRPGSPLR;VLFTQAGMLLVDQAR
UPI00000DF16F	UPI00000DF16F	UPI00000DF16F status=active	34	34	34	1	34	34	34	773	773	0	73054000	73051000	76793000	71962000	72807000	72810000	72293000	71787000	73509000	66561000	68757000	68369000	AAMTVAALCEK;AEDEAINVFAR;AFEQCAGFLR;ASDFTDEKFGVPTVTDIIK;ATMGLDPGLR;DENGQFQNR;DLMGNSSELR;DYFDHHEPLSTVPSHR;EAQPAGNSAMMDALAAAMGK;EITGGLDDTQLR;ERAEDEAINVFAR;ETERFYLDVQK;FAEDAALLAK;FGVPTVTDIIK;FVEDPHTVVK;GVVSWTWR;ILAATQQALK;INHGDNPLDASTVHPEAYPVVER;KLDAVVEDCVNAVGVDLNTASVPLLTR;LDEQPGETNAR;LLDEGNTVPFIAR;LNNAPADSWR;LQDPLAELVK;LTDDLANAINATLSK;LVATDTIYPHTGQAAK;MMNDSFCR;NAHLVSTVVSGK;NAHLVSTVVSGKEEEGAK;NLHDLLM…
UPI00000E4A58	UPI00000E4A58	UPI00000E4A58 status=active	10	10	10	1	10	10	10	379	379	0	68277000	73823000	75577000	76999000	69968000	73167000	72283000	72614000	81845000	63590000	68793000	66722000	EQQEVKAGQK;GIDIAGSK;GQAIIATADGR;GSYSGSTYTVK;GYGNLIIIK;HNDDYLSAYAHNDTMLVR;IATMGSTGTSSTR;QYGNIPK;VIETFGASEGGNK;VVYAGNALR
UPI0003156E3B;UPI000260C1FE	UPI0003156E3B;UPI000260C1FE	UPI0003156E3B status=active;UPI000260C1FE status=active	21;21	21;21	21;21	2	21	21	21	863	863;878	0	44033000	45050000	42774000	35946000	39172000	38467000	39059000	41112000	37674000	76484000	68912000	82653000	AFNFGIGK;DVTFNTGDSEQGIVPCLTR;EADGSTQIFTVPYSSVPLLQR;FFQSTLLHGLPAGWTIYGGTQLADR;FLADDPQAVADLSR;FTDYYNLAYNKR;GAQLASDDNMLPDSQR;GGYGNANIGYSHSDDIK;GYAVLPYATEYR;GYIPPELWDPGINAGLLNYNFSGNSVQNR;LNLTIPQAFMSNR;LQLTVTQQLGR;LRDNTTWSYNSSDR;LTLGDGYTQGDIFDGINFR;NMGALGALSVDMTQANSTLPDDSQHDGQSVR;SLNESGTNIQLVGYR;VALDTNTLADNVDLDNAVANVVPTR;VDIYLNNGYMATR;WQHINTWLER;YSITAGEYR;YSTSGYFNFADTTYSR
UPI00000DF2D8	UPI00000DF2D8	UPI00000DF2D8 status=active	3	3	3	1	3	3	3	235	235	0.00056561	73528000	72999000	69667000	67043000	71539000	73924000	82756000	84776000	69569000	64874000	68953000	65811000	DLGLAGASLR;LGAPSNYTHLALSR;NPEFFIR
UPI000000E96A	UPI000000E96A	UPI000000E96A status=active	12	12	12	1	12	12	12	347	347	0	71504000	78016000	77922000	78697000	75847000	66489000	66256000	73097000	78087000	67166000	68981000	58032000	AFGGGADFVMLGGMLAGHEESGGR;DVLIRPK;FMLFYGMSSESAMK;HVGGVAEYR;HVMVSTGTSDADFEK;LGFKDVLIRPK;LPLRGPVENTAR;SACTYVGASR;SDVELER;SRSDVELER;TGVGYPQLSAVIECADAAHGLGGMIVSDGGCTTPGDVAK;TICAGNVVTGEMCEELILSGADIVK
UPI000012B987	UPI000012B987	UPI000012B987 status=active	8	8	8	1	8	8	8	339	339	0	67072000	67850000	70203000	63739000	63634000	61774000	69072000	60049000	67311000	65365000	69073000	66713000	EAALTLLGR;EALGDQIPLAVISGPTFAK;FGMMLGQGMDVQSAQEK;GLEAETGR;IGQVVEGYR;LLQDVAR;NILVVVPSHVFGEVLR;VYSNPDFIGVQLGGAVK
UPI00000DEBE9	UPI00000DEBE9	UPI00000DEBE9 status=active	10	10	10	1	10	10	10	218	218	0	53571000	47342000	51683000	52794000	50875000	53523000	59325000	49945000	51289000	64840000	69302000	68105000	DLPADPLTLFER;DSQIGAWVSK;FQQGEVPLPSFWGGFR;GMVFYTNLGSR;LADPTAMVVATVDEHDQPYQR;LSTLEVMK;SDNDELQQIAHLR;VSLEQIEFWQGGEHR;VSLLFPWHTLER;WLSQACEAK
UPI00000DF175	UPI00000DF175	UPI00000DF175 status=active	21	21	21	1	21	21	21	694	694	0	84063000	81275000	80279000	85222000	84667000	85467000	79210000	82164000	87329000	67617000	69523000	62973000	AMLVDVAK;ANMQNCGALR;ASLMSMTPTLNR;AYEPFIELLR;AYPEQSMAVAATHDLPTLR;CMVIGEDLGTVPVEIVGK;DADWVDYSTVTALK;DDEQMTAFR;GGSFIGLNPIHALYLANPESASPYSPSSR;IDHVMSMLR;LLDAMHQR;LPEGYHTLTLTQDDQR;LSATLESMFADDGVNK;LWGACVQLYTLR;NWGIGDFGDLK;QFVAEQGDSLFWQAAFDALHAQQVK;QGLLDALHK;RCYEPQALLNK;SSGVYSYK;VAVTPVPNVMVYTSGK;VLYFENDHEK
UPI000012E28D;UPI0001E32310;UPI0000167DB5	UPI000012E28D;UPI0001E32310;UPI0000167DB5	UPI000012E28D status=active;UPI0001E32310 status=active;UPI0000167DB5 status=active	15;15;15	15;15;15	15;15;15	3	15	15	15	561	561;572;583	0	57406000	57252000	57447000	60345000	58883000	58198000	56325000	54991000	49313000	70334000	69544000	68636000	AFAAYLQQGLGLK;ELEHQLNDSGASAIVIVSNFAHTLEK;GTVVNFVVK;KDPSLTEESLVTFCR;LVDDDDNEVPPGQPGELCVK;LVEFRDELPK;MGDQLSTAK;MQYVKPELVPEDLAFLQYTGGTTGVAK;NGWLHTGDIAVMDEEGFLR;TAVQHVILTR;YADQPAFVNMGEVMTFR;YHLPDAISFR;YPADVPTEINPDR;YPADVPTEINPDRYQSLVDMFEQSVAR;YQSLVDMFEQSVAR
UPI000003EAC2	UPI000003EAC2	UPI000003EAC2 status=active	6	6	6	1	6	6	6	443	443	0	88453000	81805000	92697000	108810000	87324000	97775000	85384000	77557000	119660000	82944000	69579000	88401000	GTIIEMFNMFSGGALSR;IGSFIPIPGIDAAVLAK;IVVNYAK;QPGLDFQSAK;SGAFVPGIRPGEQTAK;VYAAQSTHLPLK
UPI000012F57F	UPI000012F57F	UPI000012F57F status=active	10	10	10	1	10	10	10	369	369	0	84060000	82311000	86050000	84852000	81897000	75866000	84900000	85369000	91532000	65793000	69692000	62408000	AMVAGTLANFQHPTLK;EDLDKGTPTVISRPESEFTAIYR;EQCSAELLR;GIVMFEK;GTPTVISRPESEFTAIYR;KGIVMFEK;LSHNIATLK;NIIAVSSGK;SSTAVNLALALAAEGAK;VAAQLYWQGEVIPGEISFR
UPI000012E473	UPI000012E473	UPI000012E473 status=active	19	19	19	1	19	19	19	599	599	0	68348000	63928000	68020000	68489000	63076000	67680000	66002000	68416000	65098000	68252000	69944000	63084000	AQSVTLDYK;CGEVGWLVCAIK;EMEAQVLDSMDLER;EVIYVDSPSK;EVIYVDSPSKLPAVNNIYELR;FQASDMVR;GYASLDYNFK;GYASLDYNFKR;IDLPAADPER;LEREYDLDLITTAPTVVYEVETTSR;LPAVNNIYELR;LSLNDASLFYEPESSSALGFGFR;NFSIIAHIDHGK;QIGNVELPQEAFLAILHVGK;TGVGVQDVLER;VAEEIEDIVGIDATDAVR;VDALALITHR;VKPQVYAGLFPVSSDDYEAFR;VMSTGQTYNADR
UPI00005EECD5	UPI00005EECD5	UPI00005EECD5 status=active	9	9	9	1	9	9	9	196	196	0	65358000	71329000	72583000	69828000	64639000	65907000	73686000	68739000	67520000	65068000	69979000	74849000	AHEVASQLVMAAGIYNYYE;DKIPAEQWQDKR;DSTLLVETVK;IIDLLVGR;IPAEQWQDKR;IVAAICAAPATVLVPHDIFPIGNMTGFPTLK;LLADAPLVEVADGEYDVIVLPGGIK;LLTSQGPGTAIDFGLK;VTTASVASDGNLAITCSR
UPI00019AF94C	UPI00019AF94C	UPI00019AF94C status=active	5	5	5	1	5	5	5	371	371	0	39723000	44955000	43156000	40664000	37799000	41218000	44444000	43065000	42106000	65539000	70378000	63922000	AVEIIDQTK;CGNYAFDVTPAR;SALADMFADLK;TRPTAINLK;YYDLLIK
UPI00005EFD79	UPI00005EFD79	UPI00005EFD79 status=active	15	15	15	1	15	15	15	331	331	0	50469000	53553000	53706000	51475000	53944000	54600000	52810000	53320000	52805000	66551000	70444000	71417000	AGQVLGELDHKPYEIALMQAK;AGVSVAQAQYDLMLAGYRDEEIAQAAAAVK;ASLEQAQAQLAQAELNLQDSTLVAPSDGTLLTR;AVEPGTVLNEGGTVFTVSLTR;AVEPGTVLNEGGTVFTVSLTRPVWVR;IVVTDADDALR;NLDQAQPGR;QAQAAYDYAQNFYNR;QGMPVTVQFGDEAGHE;SGNREQDIAQAK;TISANDLENAR;TVETPDLR;TVNLSFR;VESLAVDEGDAIK;VGGRVESLAVDEGDAIK
UPI000016396B	UPI000016396B	UPI000016396B status=active	7	7	7	1	7	7	7	341	341	0	74844000	77622000	82087000	77659000	70568000	72551000	69756000	75772000	76358000	67221000	70735000	59663000	KTAALVMNIDDMSK;MAQILDTTPQPAQNIAPSAVIDATAK;NPYLTYAR;PITEPGVYSSGIPLQPNK;TAALVMNIDDMSKR;VEIGACTTIDR;VTVTGMGMVMRPITEPGVYSSGIPLQPNK
UPI00000E4AAA;UPI0000E45235	UPI00000E4AAA;UPI0000E45235	UPI00000E4AAA status=active;UPI0000E45235 status=active	9;9	9;9	9;9	2	9	9	9	237	237;260	0	88540000	90520000	91784000	71959000	62897000	71342000	77111000	71671000	77311000	67065000	70897000	103850000	GDAIFFVTGR;IFYGDSDNDITAAR;MNNGWDEFSIPK;NPVFWEK;QLIDMHVR;RGDAIFFVTGR;TFSPESEDYLK;TFSPESEDYLKNPVFWEK;TLADNFHIPATNMNPVIFAGDKPGQNTK
UPI0000047CA9	UPI0000047CA9	UPI0000047CA9 status=active	2	2	2	1	2	2	2	61	61	0.00054083	40527000	35970000	68568000	75420000	36428000	70911000	53285000	47138000	79172000	66009000	70945000	63186000	EVSVHREEIYQR;VGETLMIGDEVTVTVLGVK
UPI000013B079	UPI000013B079	UPI000013B079 status=active	4	4	4	1	4	4	4	109	109	0	100540000	107510000	100920000	95242000	91648000	82073000	82528000	83786000	76293000	65672000	71068000	68638000	DALNQAADDLNQR;DYAASMEQR;MLQQTIEQALLEQGR;SAQPVDIQIFGR
UPI0000D50745	UPI0000D50745	UPI0000D50745 status=active	11	11	11	1	11	11	11	263	263	0	46993000	56598000	55524000	49166000	46241000	54017000	53345000	54550000	60190000	65491000	71094000	63431000	AVYQQVISK;DDAAYYFASVVK;GQIQENQYQLNQVVER;ISNAHSQLLTQLQQQLSDNQSDIDSLR;KDDAAYYFASVVK;NYPDSTYLPNANYWLGQLNYNK;QDDAMVAFQNFIK;SGDANTDYNAAIALVQDK;SRQDDAMVAFQNFIK;VGVIMQDK;VGVIMQDKGDTAK
UPI000013198C;UPI000170F0BC	UPI000013198C;UPI000170F0BC	UPI000013198C status=active;UPI000170F0BC status=active	4;4	4;4	4;4	2	4	4	4	111	111;137	0	102080000	91556000	103980000	87521000	89676000	73975000	82267000	108580000	107770000	65826000	71229000	69008000	DANGNLLADGDSVTIIK;IDGFGPMK;LKSEFVK;LVEGDHNIDCK
UPI000000DF0D	UPI000000DF0D	UPI000000DF0D status=active	8	8	8	1	8	8	8	288	288	0	53139000	47000000	50800000	49087000	43714000	53314000	58835000	59915000	53844000	68693000	71262000	64734000	ACEEVGFVSR;APGLAVVLVGSNPASQIYVASK;GIVTLLER;KACEEVGFVSR;PGFIPGDWIK;TIAQQVR;VVGDVVFEDAAK;VVGDVVFEDAAKR
UPI000000E975	UPI000000E975	UPI000000E975 status=active	19	19	19	1	19	19	19	394	394	0	52271000	56237000	58065000	53199000	51803000	59681000	58866000	55699000	59844000	68822000	71505000	79581000	ADNDLVDMIK;AIVEDAGLVWSVVESVPIHEDIK;ENFAVFLK;FATMSDEDKAR;FDQIEFAAFEMHILK;GVELAIQR;HLELYKDIDK;IYFTHLR;LRENFAVFLK;MAVHPDDPPRPILGLPR;NIIAGLPGAEEGYTLDQFRK;NLAQCGIR;QAGATGVVTALHHIPNGEVWSVEEILK;RPGAEADYTEEEIAQAAER;TDLEYVLPDGSK;THTGNYEQWIANYQQTLR;TNPGYSAIGR;TVCYNFMPVLDWTR;WYGPNDPVSLADVR
UPI00000D0D32	UPI00000D0D32	UPI00000D0D32 status=active	16	16	16	1	16	16	16	486	486	0	55974000	60356000	58737000	57977000	55689000	59918000	59510000	60594000	60816000	67766000	71526000	65424000	AFTVMSCDNVR;EALHPEIDGCEGILNAMAR;FSNPSLR;GYCADAASGQLDLNNPLIK;HDLENPTAPK;INAQYQGADR;IVHLGCGAFHR;IVPAATPETLQEIADQLGVYDPCAIACEPFR;KQQLLYTVAEK;QQLLYTVAEK;SAIGYIVEALR;TTIVDSNLPVAR;VAVLGLAQAR;VGAQFVADVVPFEMMK;VLIENLK;YTQGVDEQGNAIDVVDPMLAEFQK
UPI00000DEC73;UPI00005EF731	UPI00000DEC73;UPI00005EF731	UPI00000DEC73 status=active;UPI00005EF731 status=active	10;8	7;5	7;5	2	10	7	7	454	454;432	0	66464000	71804000	66190000	67935000	73449000	72349000	76361000	65783000	63983000	70437000	71826000	78865000	GLLDSVTR;GMNTEGVLPGPLR;HEVDFPR;MISLFDMFK;QFVDDLVEK;VGIGPSSSHTVGPMK;VIETMYETGK;VIETMYETGKDMNAK;VSLDKVIETMYETGK;YFMAAGAIGALYK
UPI0000DACEDE	UPI0000DACEDE	UPI0000DACEDE status=active	8	8	8	1	8	8	8	434	434	0	64916000	72126000	64889000	58103000	60903000	57400000	58637000	61084000	63141000	68515000	71915000	71989000	DLAQCVEISNQYGPEHLIIQTR;IFGPGNAFVTEAK;MTVQELSK;NIETFHTAQK;QLAELPR;TVNDILDNVK;VDKIFGPGNAFVTEAK;VSADEIAAASER
UPI00000DEBD6	UPI00000DEBD6	UPI00000DEBD6 status=active	14	14	14	1	14	14	14	391	391	0	82646000	94618000	90061000	88786000	81805000	83925000	84237000	83798000	89680000	67372000	71992000	71434000	DVIESDKATLLGDAVAK;EFSEIVSLLQPVAGAHPAIAHFLQQPDAER;ENAAGIPMDAAER;FEAKPANQLLTQPVK;FGELPFLFK;GSQQLQLKPGESAFIAANESPVTVK;LINSVQNYAWGSK;NSEIGFAK;PANQLLTQPVK;SALDSQQGEPWQTIR;TALTELYGMENPSSQPMAELWMGAHPK;VHDAAGDIVSLR;VLCAAQPLSIQVHPNK;YIDIPELVANVK
UPI00000D0333	UPI00000D0333	UPI00000D0333 status=active	6	6	6	1	6	6	6	219	219	0	111010000	108400000	123050000	129020000	102960000	117060000	116530000	112790000	112940000	71501000	72192000	79663000	ADSVASALITQGVDASR;RVEITLSPL;SAIGAGLGSLVGAGIGALSSSK;SAIGAGLGSLVGAGIGALSSSKK;TAVNVIGYTDSTGGHDLNMR;TQGLGPANPIASNSTAEGK
UPI000013A0D3	UPI000013A0D3	UPI000013A0D3 status=active	2	2	2	1	2	2	2	94	94	0.0005534	76222000	73271000	74287000	68930000	69761000	74775000	73317000	63776000	84496000	66847000	72262000	72020000	MLQSNEYFSGK;SIGFSSSSTGR
UPI000013B58B	UPI000013B58B	UPI000013B58B status=active	6	6	6	1	6	6	6	360	360	0	45429000	44668000	57556000	28276000	47545000	61121000	64822000	68417000	60602000	68670000	72342000	62009000	AGQGSYDALGAGMYTLLSVPK;AQAMYGGSLLSTQQGLWAK;DGNNFVYIER;LGVVALDPDALSISGLHNYVK;MQVALSVMK;QITGSQTVSGTWK
UPI0000126115	UPI0000126115	UPI0000126115 status=active	9	9	9	1	9	9	9	330	330	0	59722000	62263000	61878000	54449000	58615000	53891000	54606000	61215000	50825000	73899000	72575000	69276000	ALPDAQFEVVHSLAK;DLGAVFLVGIGGK;GEMPQTIGGGIGQSR;HQLALTGDEDR;LGLIEVQAPILSR;LQLEWHQALLR;LSPLHSVYVDQWDWER;VGDGTQDNLSGCEK;YPDLDAK
UPI0002BA30A1	UPI0002BA30A1	UPI0002BA30A1 status=active	10	10	10	1	10	10	10	190	190	0	59843000	61157000	66445000	63356000	62600000	66558000	73314000	74907000	69587000	69229000	72650000	73905000	DYLESSIGLGR;FLMSEETK;FLMSEETKKPSY;GVHQGVLAQAAGK;LIPEFNR;NSCFSTIHLMIIK;NWVDNGADMDNR;NWVDNGADMDNRDYLESSIGLGR;TPNAWTK;VSISSMGFSFGGGIPVTPTAVMYCCDEAYR
UPI00000D0238	UPI00000D0238	UPI00000D0238 status=active	15	15	15	1	15	15	15	457	457	0	74779000	69340000	78953000	81780000	79026000	81344000	77859000	73963000	71468000	70023000	72783000	71896000	FVHYCPR;GEANGVTVYDDFAHHPTAILATLAALR;GNPCVEAVLEK;HVGVAPADAANALGSFINAR;IIAVLEPR;IIWPENDINLK;KLTTDASEWEVLLDGEK;LTTDASEWEVLLDGEK;MGICKDDLAPSLGR;NIPYMSGPQWLHDFVLR;QLGHEVTGSDANVYPPMSTLLEK;QTMAMGCWSEQELVGEQGHWQAK;TLILNNLEFDHADIFDDLK;WSLVGEHNMHNGLMAIAAAR;WVLAVAGTHGK
UPI0001608901	UPI0001608901	UPI0001608901 status=active	11	11	11	1	11	11	11	268	268	0	57956000	60498000	56313000	53479000	53438000	65861000	67113000	60011000	59118000	71814000	72841000	81184000	AQFYQNLQNYLETELKR;CSFLPEER;FSWFDYR;FVSFNINGLR;GHYGVALLTK;HQPDVIGLQETK;IIMAEIPSPLGNVTVINGYFPQGESR;LGYNVFYHGQK;LMSWGLVDTFR;SMEKPSDHAPVWATFR;VHDDMFPLEEVAK
UPI00000540BA	UPI00000540BA	UPI00000540BA status=active	2	2	2	1	2	2	2	89	89	0.00055463	115120000	136380000	129350000	125580000	114420000	130920000	141180000	124530000	129700000	78631000	73492000	96232000	KLGSIGSDLGASIK;LGSIGSDLGASIK
UPI00000D0343	UPI00000D0343	UPI00000D0343 status=active	4	4	4	1	4	4	4	219	219	0	57414000	58140000	52203000	52791000	56600000	59405000	54722000	49685000	66457000	69442000	73688000	69155000	EMGSAVPEEPVLFIKPETALCDLR;IVPLIAYMSK;MYQHHNWQGALLDYPVSK;VVCVGSNYAK
UPI00001A95F5	UPI00001A95F5	UPI00001A95F5 status=active	13	13	13	1	13	13	13	382	382	0	68307000	77575000	75318000	71337000	66473000	67719000	67840000	67207000	66988000	68383000	73765000	79431000	AFPGLNGMDLAK;DLPLIASNFR;EVTTAEPYSWTQGSWTLTGGLPEAK;GAQNGCIIAGDNPDAALALEK;HNIVAIADIDTR;KEDELPYHVVAYDFGAK;LTIVPAQTSAEDVLK;MNPDGIFLSNGPGDPAPCDYAITAIQK;NTEDLSSYLK;NVVMITAQNHGFAVDEATLPANLR;QIVTLTYPHIGNVGTNDADEESSQVHAQGLVIR;SALLVLEDGTQFHGR;SLFDGTLQGIHR
UPI00000DE816	UPI00000DE816	UPI00000DE816 status=active	26	26	26	1	26	26	26	1049	1049	0	61434000	64591000	64070000	74372000	89268000	76384000	63101000	60342000	63144000	71941000	74119000	77077000	AADGQMVPFSAFSSSR;AQNAQVAAGQLGGTPPVK;DWADRPGEENKVEAITMR;FQLTPVDVITAIK;GFFGWFNR;GLIEATLDAVR;GQNTGIAFVSLK;GQQLNASIIAQTR;IVYPYDTTPFVK;IWMNPNELNK;KVYVMSEAK;LATGANALDTAAAIR;LPTGVGYDWTGMSYQER;LPVAQYPTIAPPAVTISASYPGADAK;LTSTEEFGK;MEPFFPSGLK;MLPDDIGDWYVR;NQLLAEAAK;STGEAMELMEQLASK;STHHYTDSVGGILR;TSGVGDVQLFGSQYAMR;VLNEVTNYYLTK;VMAEEGLPPK;VYVMSEAK;WEYGSPR;YNGLPSMEILGQAAPGK
UPI000013B053	UPI000013B053	UPI000013B053 status=active	19	19	19	1	19	19	19	454	454	0	88412000	96578000	95348000	87339000	83411000	89093000	87719000	83776000	84310000	75263000	74144000	85249000	AFSGIVAGNVK;AIEEFGPYK;DQVLPLILTGPK;DTGDAYSFNWSMR;ELNICTGCGPGAMEAPMK;ESADYFR;FENFDINVLR;IAPDLQMPFEPSHENMANLK;IIIDDAAEVAR;LELINPPEEAFVDGR;LYPDQPVEVLAADLR;MDDLLQGFVAQHR;MITHISPLGSMDMLSQLEVDMLKR;MKLPGSAYIPCYEICT;NCSLAVLNSGSLTDNSK;RMDDLLQGFVAQHR;TASSDLYQLFR;VGNQLGLR;VLDEFVVHTLGENAR
UPI0000043AA2	UPI0000043AA2	UPI0000043AA2 status=active	7	7	7	1	7	7	7	147	147	0	117930000	128970000	119330000	116670000	113430000	123210000	136660000	145710000	123860000	69289000	74902000	73358000	DIQAILTAK;EAVAISCRPLIENGSIEPR;LFDNEKDIQAILTAK;NLLNTEVVQVVEQVK;NLLNTEVVQVVEQVKDWR;PLIENGSIEPR;TTQDILSVIAR
UPI00000E49D9	UPI00000E49D9	UPI00000E49D9 status=active	9	9	9	1	9	9	9	191	191	0	51892000	51617000	57570000	49225000	52009000	48838000	48866000	52688000	56809000	70407000	74993000	73226000	DFDGTFTFDEK;EGQHAFVNFR;IDKEGQHAFVNFR;IQHLGYSWLYGTFK;LIGQGDDPWGGKR;SADFLNTAK;TDLGPASQEVDLIISVEGVQQK;VNVTINTTSVDTNHTER;YPQATFTSTSVK
UPI00001B5123	UPI00001B5123	UPI00001B5123 status=active	4	4	4	1	4	4	4	183	183	0	65957000	68319000	75191000	67089000	56868000	69031000	67022000	69208000	70965000	69774000	75090000	74148000	GEIFHFNPGSVSIPK;GNCDSEVDQMLLHFPITAPWQQVLLEK;LMFASDIHGSLPATER;NALPEGYAPAK
UPI00000DE73E	UPI00000DE73E	UPI00000DE73E status=active	2	2	2	1	2	2	2	86	86	0.00056085	69225000	57231000	86444000	75710000	74210000	80312000	80609000	69030000	68861000	70154000	75837000	83039000	ITSFSHPEIGTVVVSES;KNVEYLVVEAAGATR
UPI00000DF441	UPI00000DF441	UPI00000DF441 status=active	22	22	22	1	22	22	22	551	551	0	133220000	144090000	146600000	145580000	139540000	146810000	141650000	135760000	134880000	74902000	76410000	81621000	AHEFLHEMNR;DADELLAILASK;DGEPETPPNNWR;DVESLNMFAELR;ETQPWQPGK;FGDEGEYR;FGDEGEYRVPAAK;FYTDGPR;GLMTVGEMSSTSLEHCQR;ITDYRDVESLNMFAELR;KQEAVLTWGDYQDLLPNSPVLWCYR;KVCEFWADR;LDVVNLISK;LDVVNLISKDPR;MLAMVLHGMQGTPYIYQGEEIGMTNPHFTR;NDGRDADELLAILASK;SFQDTTGSGTGDLR;VCEFWADR;VDYPGGEK;WHAESEQYYLHLFAPEQADLNWENPAVR;WTLAKPDFVALK;YPEDLDGDGRR
UPI00000D029B	UPI00000D029B	UPI00000D029B status=active	13	13	13	1	13	13	13	335	335	0	65397000	70948000	68741000	63677000	65118000	65831000	67300000	66058000	61750000	71355000	76425000	71036000	AYGLFSEESELAQTLR;DEQNLELVLR;DSLLEPTETVVEMVAELHR;ELAGVSEVSFTEFAAEK;GLLQAVDDFTAEAQLDKAER;GYELEESFPADR;IDLTEWETNPESTR;IFWDPATDTLTIK;QGEEDFLAFSR;RDEQNLELVLR;SLDINQIALHQLIK;VNENLDINPTHYLDINHADIVAR;YPFADGGFVLFCHYR
UPI0001D0F397;UPI00015C4BA2;UPI0002A461D9;UPI0000DACD6B;UPI0002CA1FD4;UPI0002328EF6	UPI0001D0F397;UPI00015C4BA2;UPI0002A461D9;UPI0000DACD6B	UPI0001D0F397 status=active;UPI00015C4BA2 status=active;UPI0002A461D9 status=active;UPI0000DACD6B status=active	5;5;4;4;2;1	5;5;4;4;2;1	5;5;4;4;2;1	6	5	5	5	218	218;218;218;218;143;143	0	41906000	38548000	42156000	44551000	45984000	46123000	43604000	39206000	34924000	72283000	76534000	77059000	IYTPLTLK;LAWGCPTK;LYDWWVLGVSNR;NAAQALTDDGTLYGATILGDGVVHNSFGQK;VQGTVVMFSASGK
UPI00005F28DE	UPI00005F28DE	UPI00005F28DE status=active	12	12	12	1	12	12	12	410	410	0	67003000	68407000	60716000	65800000	59957000	67143000	67709000	63746000	61257000	72920000	76772000	77458000	ALFEDSAMSQQPTVPDR;DYVFSHLGGDEIALQYSDYDK;EHPFVQALIDEYR;FLGLEFPR;FYPLHTGHIYLIQR;GYLSQLLNAK;IALGHAQYIDFAVK;QQGCTLQQVADASGMTK;TFMSISGAQIR;TIGVVFGK;WLLQTFK;YWEYIPTEVKPFFVR
UPI0001887588	UPI0001887588	UPI0001887588 status=active	5	5	5	1	5	5	5	288	288	0	56668000	58535000	65627000	53250000	53290000	58042000	57233000	57080000	48528000	71429000	77158000	78971000	FGYFLPQDLAK;HDASDFETNTEDKR;IGDGDQFSSGFVEVNPNSK;INGPLNEQLHER;SAGGAFASINRPVSGPTHEK
UPI000003EB17	UPI000003EB17	UPI000003EB17 status=active	9	9	9	1	9	9	9	264	264	0	70275000	72537000	74395000	74299000	67286000	74017000	81412000	78210000	75169000	73090000	77159000	78475000	AWPTPDGR;FNLQDGFPLVTTK;HIDQITTVLNQLK;IIVSAWNVGELDK;KPESIFDYR;LSCQLYQR;MALAPCHAFFQFYVADGK;QYLELMQK;TGTGTLSIFGHQMR
UPI0000134458	UPI0000134458	UPI0000134458 status=active	8	8	8	1	8	8	8	238	238	0	74499000	55619000	68529000	69648000	56264000	66693000	76211000	69367000	69043000	72951000	77515000	74812000	ALGEFTITLDCDVLQADGGTR;GGIESIVATQK;GQGQGWITAEYGMLPR;HAEGSVLVEFGDTK;IIEVQGTAEGEPFTHEELLTLLALAR;SNNQVRPVTLTR;TASITGACVALADALQK;VLCTASIEEGVPR
UPI00001639D8	UPI00001639D8	UPI00001639D8 status=active	11	11	11	1	11	11	11	222	222	0	49488000	42622000	53296000	50916000	42983000	47170000	50515000	46248000	44964000	74348000	77604000	81210000	ATVAYIPK;DITLTSTCEHHFVTIDGK;DSVIGLSK;EAALVHEALVAR;GLETPLRPPVHEMDNETR;ITLIENK;IVQFFAQR;IVQFFAQRPQVQER;MKVDEMVTVR;MYVDEIFSGLDYANFPK;VDEMVTVR
UPI00000DEE40	UPI00000DEE40	UPI00000DEE40 status=active	9	9	9	1	9	9	9	321	321	0	92598000	91460000	94837000	95036000	82744000	85210000	91598000	99523000	93658000	72299000	77993000	67647000	ADNRLPENLKPK;AEIGHVSAER;ALADSCTDCR;ALADSCTDCRR;ALSLFCVIMGR;LALCDIASGEISQAK;LPENLKPK;VLSGPGLVNLYR;YALVGDVGGTNAR
UPI00000DEDA1	UPI00000DEDA1	UPI00000DEDA1 status=active	17	17	17	1	17	17	17	412	412	0	123430000	133350000	128950000	122610000	123570000	124700000	127590000	128960000	129150000	73681000	78033000	70054000	AGVDAPIDIGR;CLLCHDAPCSQACPAQTDPGK;DPQVFAAGDIVEGDKTVVYAVK;EAAGAIHHYLEGACSC;EELDEFPASEK;EELDEFPASEKEFTSAR;ELGVSIIDGFTPVAVEGNK;ENNALGAVCAR;FVTDFEQQTGMEIYQPGTK;LPGELTIAADK;LPQSVLDAEIAR;NGIPQFR;NTIETQHYQTR;PQQNYLDELTPAFTPLLAIK;TLTLEQLK;VLGCQAVTCVAR;VLGCQAVTCVAREELDEFPASEK
UPI00000DEC9E	UPI00000DEC9E	UPI00000DEC9E status=active	6	6	6	1	6	6	6	129	129	0	72675000	74414000	76405000	61346000	73266000	73345000	70584000	68056000	65744000	71781000	78169000	58030000	ADGAMSALPVLMVTAEAK;ADGAMSALPVLMVTAEAKK;ELGFNNVEEAEDGLDALNK;ENIIAAAQAGASGYVVKPFTAATLEEK;FLVVDDFSTMR;KENIIAAAQAGASGYVVKPFTAATLEEK
UPI000191E56A	UPI000191E56A	UPI000191E56A status=active	8	8	8	1	8	8	8	99	99	0	87984000	101170000	83882000	82498000	88506000	75692000	73369000	68867000	89933000	72521000	78850000	71291000	EFGEDVEK;EFGEDVEKK;EKLALLEQR;GIREFGEDVEK;LALLEQR;QTLQAQLTR;YNPVAELQSPPAIPPVDK;YNPVAELQSPPAIPPVDKAE
UPI0000132A8F	UPI0000132A8F	UPI0000132A8F status=active	13	13	13	1	13	13	13	237	237	0	97564000	101030000	93565000	88602000	95969000	88770000	96165000	89016000	84624000	77269000	79254000	79017000	FNYFIMSK;GEVVLGDEFSPDGSR;KLDMVPVECVVR;KLFDDAGLILVDFK;LAEAGIPTQMER;LEFGLYK;LFDDAGLILVDFK;LLSDTECLVK;LWDKETLEK;NDAMHDPMVNESYCETFGWVSK;QSLGGLIEAYEAVAR;RLGVQLD;TVYSTENPDLLVLEFR
UPI00000DE6EB	UPI00000DE6EB	UPI00000DE6EB status=active	30	30	30	1	30	30	30	968	968	0	97678000	101060000	99204000	101850000	100980000	109330000	108480000	101880000	99523000	77212000	79503000	76953000	AATALQLEQVLR;AAVFHEGMSIIER;AVNPNIRDDELTAIESNR;EDAQFITWEHPLIR;EVFLDSK;EYQAIEQLAEHVPGVLLLTATPEQLGMESHFAR;FALFDDER;FHDFAQFVEEQK;FLPPTPVR;IGQAHDIQIHVPYLEK;IYQEFEGDNATWWNFDPR;LDTEESGVALR;LIVVTHQ;LLEIHSNGGEK;LPLPTQYQTAIK;LVFSKPQDR;LVNAVQQDVHAILQLGEAQIEK;NEADEKLSAELSR;NGLDLILSGDTGSSTISLLK;NYRPVADAVAMLLAGNK;QELVSMLMDR;QQVMESLDQAGWR;TAQSVLVR;TSLIPHQLNIAHDVGR;VEWLMGYLTSHR;VLLADEVGLGK;VLVICAK;WYHEGLDAFEHTCP…
UPI00005EE294;UPI0000DACF18	UPI00005EE294;UPI0000DACF18	UPI00005EE294 status=active;UPI0000DACF18 status=active	9;9	9;9	9;9	2	9	9	9	379	379;385	0	75099000	74172000	84637000	84447000	74200000	80376000	87728000	73263000	71205000	80211000	79782000	84470000	AIIPVHYAGAPADIDAIR;APQAEVLTPGYK;DTLMVTPEAIEAAITPR;FHGLGVDAYDR;FPTLSLPNTEWNSER;NITCAEGGLIVTDNENLAR;VITALQQLAGQ;YGIAVIEDAAHAVGTYYK;YNLTDINAAIALTQLVK
UPI00005EFC14	UPI00005EFC14	UPI00005EFC14 status=active	18	18	18	1	18	18	18	455	455	0	62792000	61039000	63637000	61941000	59529000	66666000	67676000	57819000	62051000	74634000	80559000	86592000	AFNLDVQR;DDVIIGVNR;DRVNSIAEMR;FFGDDLPDQPAQPFEGLGSGVIINANK;GAFVSEVLPGSGSAK;GNESLYLLMR;GSPAAQAGLQK;GSPAAQAGLQKDDVIIGVNR;GTEMSADIAK;GYVLTNNHVINQAQK;IATTEPGTK;ISIQLNDGREFDAK;LTQIAIADSDKLR;PAIIALQIVR;SGLNLEGLENFIQTDASINR;TLAQQLIDFGEIKR;VLPAVVSVR;VNSIAEMR
UPI00001A9613;UPI00019F328F	UPI00001A9613;UPI00019F328F	UPI00001A9613 status=active;UPI00019F328F status=active	14;14	14;14	14;14	2	14	14	14	245	245;265	0	74837000	84374000	76413000	81974000	76944000	78279000	72672000	69709000	79237000	75226000	80768000	73317000	AINASLQR;AVTNSPVVVALDYHNR;CGLDGVVCSAQEAVR;DAAMAFVDK;EALVPFGK;EMFTLFGPQFVSELQQR;FKQVFGQEFK;GFDIFLDLK;IMTPEQALSAGVDYMVIGR;IMTPEQALSAGVDYMVIGRPVTQSVDPAQTLK;LVTPGIRPQGSDAGDQR;LVTPGIRPQGSDAGDQRR;PVTQSVDPAQTLK;QVFGQEFK
UPI00000E49C6	UPI00000E49C6	UPI00000E49C6 status=active	29	29	29	1	29	29	29	814	814	0	117140000	135870000	126740000	130830000	130970000	132670000	119030000	117580000	119770000	77882000	80984000	80837000	AFREDPQANPLTTPSGK;AYILGEGPDGVAK;EAIPELPTFEEFR;EAIPELPTFEEFRK;EDPQANPLTTPSGK;EGSYSLPFVR;EIGSTKPAFISQGWGPQR;GGCINVLTTQRPSPLAK;GNPSHTNLVQVEK;GNPSHTNLVQVEKV;GPEMTALR;ISWEEAYDIIATK;LGVEQQFTEGR;LVVLFGNNPGETR;MHVVDGEIK;MIIIDPR;MIWNYAGNCLINQHSEINR;MMPGVVALGEGAWYDPDTK;MMPGVVALGEGAWYDPDTKR;MSGGGVTYYLEQAR;QEMWINPLDAQK;QYPLQLTGFHYK;RLGVEQQFTEGR;TIYEMTSELAK;TPEWASQITGVPADK;TQEEWMR;VHSTYGNVDVLK;VIWSACTVNCGSR;Y…
UPI00000DEE1A	UPI00000DEE1A	UPI00000DEE1A status=active	19	19	19	1	19	19	19	378	378	0	88120000	93289000	92347000	85959000	92451000	85239000	78241000	77322000	78348000	79566000	81549000	81485000	DGFSLHER;EWSSLYVICDDASAASLLCK;FIGHEQHVALDTLLPAPEFGR;GAVVDNTALLTCLNEGQK;GTTQVFEAYSK;ILVDENMPYAR;ITLHGPLDQPTLK;LGEVTAVPGRPIPVAQLADADALMVR;LGFNAVHHPAR;LVHLVYDVR;SLDELVQHADILTFHTPLFK;SLKPGAILINACR;TLHLADEK;TLLCDPPR;TVGIVGVGNVGR;VAGIPGEFDK;VAGIPGEFDKLR;VDIGTPHIAGYTLEGK;VNESLLAGKPIK
UPI0000DACE36;UPI00000E49F1	UPI0000DACE36;UPI00000E49F1	UPI0000DACE36 status=active;UPI00000E49F1 status=active	23;23	23;23	23;23	2	23	23	23	539	539;551	0	55412000	63215000	59156000	61837000	68429000	65625000	58361000	54974000	59291000	79762000	81976000	78609000	AGDEFAFQYR;AVDDTYQYGLSAR;CQGDAISETWLYQYFPPAPDKR;DFSHYQDIMGWYNK;DVVSFLGASYFR;EIHFRPELFK;FAVDFVGGDLK;GAPRPLPDTLATMTPQAYNSIQYDAEK;GFGLLQLDR;GIEPVITLSSGEAK;GTIGLMEIPTTGETLDNIVCFWQPEK;IQFDWYPTSDSTDPVDMR;LYWSAQPPVHCPLAR;MCDTIHPQIHDSDR;MFSVDPATHLAR;NQVIMDVENHLYAR;QIEILYIEPIDGYR;QLDAQFFHMGMGFR;QLEGQSDLGFAGFR;QLGIAPMTSMFSCGTNER;RDVVSFLGASYFR;SLWHNVENR;YNDAGVDTK
UPI00005EFDC1	UPI00005EFDC1	UPI00005EFDC1 status=active	9	9	9	1	9	9	9	369	369	0	70429000	79553000	74068000	81745000	74018000	83449000	80633000	80105000	100570000	78584000	82023000	81091000	AAVAFAPGKPLEIVEIDVAPPK;FGATDCINPNDYDKPIKDVLLDINK;GDIDLEPFVTHTMSLDEINDAFDLMHEGK;GLMPDGTTR;GWGQSVIIGVAGSGQEISTRPFQLVTGR;IIAIDTNPK;TNLCVAVR;VQPGDSVAVFGLGAIGLAVVQGAR;WGIDHTFECIGNVNVMR
UPI00000DF2A9	UPI00000DF2A9	UPI00000DF2A9 status=active	12	12	12	1	12	12	12	456	456	0	70864000	74292000	73495000	73713000	73284000	70101000	71886000	76429000	83667000	77265000	82182000	74779000	AGHLTYLGDAEIGDNVNIGAGTITCNYDGANK;DAKPQGGIGLLTVK;EIVAVHPQR;GATIAAGTTVTR;LDDPTGYGR;LLLAGVMLR;LRPGAELLEGAHVGNFVEMK;LSEVEGVNNR;MLNNAMSVVILAAGK;NVGENALAISR;QIQEINTGILIANGADMK;TIIGDDVFVGSDTQLVAPVTVGK
UPI00000BC4EF;UPI000908042E	UPI00000BC4EF;UPI000908042E	UPI00000BC4EF status=active;UPI000908042E status=active	9;7	9;7	9;7	2	9	9	9	142	142;121	0	64443000	74373000	72759000	70839000	57198000	72606000	67228000	60559000	65286000	86365000	82189000	89896000	GYPAWTGK;IDDFIEHFEK;LLELGYHDPMK;LLELGYHDPMKLPQNFE;LWHAHLGDPVFK;TLDKIDDFIEHFEK;VPDHYENKEAIEK;VSDWVIHFQR;YNLFGDPLK
UPI000013B551	UPI000013B551	UPI000013B551 status=active	4	4	4	1	4	4	4	141	141	0.0050684	54901000	42812000	46709000	42390000	42512000	54648000	59915000	48402000	52401000	77768000	82446000	78912000	AGYVTAVR;ALIYMASLPEGR;ELEPLSLVNCSSEFCHITPACR;MQLTSFTDYGLR
UPI00000E49F5	UPI00000E49F5	UPI00000E49F5 status=active	11	11	11	1	11	11	11	353	353	0	63929000	69347000	65605000	61171000	65653000	64669000	66905000	68052000	74301000	76505000	82504000	79563000	AAEVLVVDTR;ELVADDATNTVYISGIGK;ESVIWVVDGENIK;GAYEMAYSQQENALWLATSQSR;LYTTNADGELITIDTADNK;MSTGLALDSK;QQEATQPDDVIR;TEEVRPLQPR;TFDTPTHPNSLALSADGK;TLYVSVK;VAAPESLAVLFNPAR
UPI00000DEFC4	UPI00000DEFC4	UPI00000DEFC4 status=active	6	6	6	1	6	6	6	286	286	0	98897000	108550000	103290000	103420000	95624000	101750000	107650000	95990000	109900000	88464000	82602000	92890000	IIAGNIINFSR;IIVIPNGK;LNELGASSINFVVR;MISNAVNR;QILTDIIQSEDR;VWSNSGDLQNVYWDVLER
UPI00016088E0	UPI00016088E0	UPI00016088E0 status=active	5	5	5	1	5	5	5	199	199	0	82198000	85762000	84253000	79948000	77556000	87903000	90649000	86088000	82722000	76713000	82769000	99307000	DAADHIYLSQDLGMR;LGITSILVK;LHTTFWPEEYPEIR;VLGAWSDLTR;VVVLSNTNR
UPI00000D037A	UPI00000D037A	UPI00000D037A status=active	8	8	8	1	8	8	8	215	215	0	62259000	65904000	60361000	63241000	63207000	72347000	70427000	72069000	69665000	76856000	82787000	79522000	GDHNQLISSIK;GDHNQLISSIKDK;IIPVTAFSQNCSLIWCEQTR;LAALVDPGGDAEK;LHNPFLQDEMPVW;LLISGDVIFK;LLPLGDDVTFIPGHGPLSTLGYER;MFGLEECQPLTPDR
UPI00000D04B3	UPI00000D04B3	UPI00000D04B3 status=active	5	5	5	1	5	5	5	221	221	0	96067000	93156000	90858000	86401000	95797000	96382000	85927000	76092000	73457000	77603000	83295000	81766000	AVQQPIKAEEKPGR;FMNLAFQHMADTAER;LAALDLHAYWMAHPQEK;LNEFPEQFEPLFGLR;MSPEAFEESVDAIR
UPI000012CDF8	UPI000012CDF8	UPI000012CDF8 status=active	4	4	4	1	4	4	4	293	293	0	63386000	65634000	55027000	67250000	63148000	67861000	65443000	62465000	74324000	83152000	83317000	89182000	MIAALQR;QAGIAMPQVAIYHAPDINAFATGAR;SVGGEVIEQPR;WLVNTVATQAR
UPI00000DECA7	UPI00000DECA7	UPI00000DECA7 status=active	6	6	6	1	6	6	6	142	142	0	78396000	61925000	71736000	78287000	88350000	91903000	81270000	91938000	79776000	79413000	83449000	64531000	AVSIARPVK;GHISLITLASDPEMYNQLAAPMLEDLR;NVMQEETQSFLDK;RVITSSEVDVLLVPLTGD;SYSNILVAVAVTPESQQLLAK;VITSSEVDVLLVPLTGD
UPI00000DEE00	UPI00000DEE00	UPI00000DEE00 status=active	5	5	5	1	5	5	5	325	325	0	61145000	68581000	64645000	77280000	72075000	79549000	72112000	55174000	60756000	81957000	83490000	96606000	LLGLFQNR;MFFKEDWIPK;VGWGGSLQLVADMIK;YDQVMSFGWK;YSLLGAMR
UPI00019F4676	UPI00019F4676	UPI00019F4676 status=active	6	6	6	1	6	6	6	426	426	0	65408000	47320000	58284000	61898000	64066000	61153000	59780000	57327000	50288000	82512000	83778000	92927000	ALCDEHGIMLIADEVQSGAGR;ILVPLTIEDAQIR;SIAGGFPLAGVTGR;THYTLALTGK;TLLVTTGSEAVENAVK;VNPYSAGMGLMPGHVYR
UPI000012B73F	UPI000012B73F	UPI000012B73F status=active	4	4	4	1	4	4	4	219	219	0	80905000	93851000	86275000	89276000	87737000	83675000	83183000	82687000	83671000	87660000	83804000	87973000	EAGLALGLSR;GAVLSIHK;QGQEIIAGNFR;YVILPLALR
UPI000012F674	UPI000012F674	UPI000012F674 status=active	6	6	6	1	6	6	6	137	137	0	50318000	50637000	49336000	50032000	46578000	45347000	41876000	44061000	53897000	77670000	83961000	74312000	CGNCDAHLGHVFPDGPQPTGER;DGVYHCLICDAPLFHSQTK;DLSHGMQR;FTDGENGEEING;NLSEMQFYVTQNHGTEPPFTGR;YCVNSASLR
UPI000012D578	UPI000012D578	UPI000012D578 status=active	14	14	14	1	14	14	14	616	616	0	49569000	51219000	54207000	48848000	53734000	50188000	50294000	46010000	49150000	81652000	84004000	82266000	ACALITDGR;AGGVIGILGELDR;AYASLATSADK;EFNTIAVDDGIAMGHGGMLYSLPSR;GGPGMQEMLYPTSFLK;GIQLQVSDAELAAR;LDLVDAMIQGADPK;LNIPVIFVSGGPMEAGK;LSDQIIK;LVAEQIEAAGGVAK;TAGVDDSILK;TTQAFSQDCR;VVAGDVVVIR;YYEQDDESALPR
UPI00000DF212	UPI00000DF212	UPI00000DF212 status=active	17	17	17	1	17	17	17	396	396	0	38764000	31961000	34348000	33083000	32560000	31169000	34272000	30714000	30934000	80049000	84185000	77150000	AADAHGIPFTLSTVSVCPIEEVAPAIK;ALPAIADAVK;DAHSGMSGPNAAMR;DFWDGPMVIK;ELPAALAPMAK;FGADGIVVSNHGGR;GDIAILADSGIR;GILDPEDAR;ILPPFLFHYMDGGAYSEYTLR;LSMPVALGPVGLCGMYAR;MIALGADTVLLGR;MIISAASDYR;NMSDLSLETTLFNEK;NVEDLSEVALR;QLDGVLSSAR;SISEITQDSLVQGLGK;VAMTLTGAK
UPI00000DECE5	UPI00000DECE5	UPI00000DECE5 status=active	6	6	6	1	6	6	6	134	134	0	63200000	70432000	72778000	46046000	65596000	68348000	65004000	74217000	59660000	80049000	84494000	71136000	AIAAAIEAGK;ETDLATLEEMLEK;LLEDGIDPTELLASVGSSQPK;LTTIVEDR;LTTIVEDRREEENSAR;YTDENGNEQTWTGQGR
UPI0002A39298;UPI00000DE729	UPI0002A39298;UPI00000DE729	UPI0002A39298 status=active;UPI00000DE729 status=active	2;2	2;2	2;2	2	2	2	2	809	809;824	0.0030722	65322000	38067000	63410000	68911000	40046000	52022000	68444000	126950000	60670000	76126000	84847000	90018000	FDEAVAVATAEMLR;GLLDWVMQQR
UPI00000E4A91	UPI00000E4A91	UPI00000E4A91 status=active	22	22	22	1	22	22	22	498	498	0	93885000	106750000	99699000	94503000	94416000	95701000	95189000	89319000	88853000	81190000	84888000	89186000	AEAVSIMTDAVR;AQCAINIESPNDKLNSNLNLVAR;DIGLGFDCR;DKGLPEEEFNALVAQK;EALFWHVQQALSASNSK;EALSYLANATGK;ETPAPVPTLSPLR;GLPEEEFNALVAQK;GSTLLGHDPADPLKQPVEAEK;IALTQSGGLDAAQAR;LFAAYAR;LLVNTGSLAESTQQSGYSHAIPR;LNSNLNLVAR;LRQDFLNSLTVEMLNQDLR;LSIMWDTPWQPIR;LTITPETINHALQSQDMVATWPADTK;QDFLNSLTVEMLNQDLR;QQLSNDMALILLQPK;SLQNQVVDIAPEQYQK;SLWQQGIDPK;SVVDQINK;WYTPDAMTLLVVGNVDAR
UPI0001E8C5F5	UPI0001E8C5F5	UPI0001E8C5F5 status=active	13	13	13	1	13	13	13	324	324	0	89815000	96380000	90428000	92189000	87319000	87131000	79569000	85770000	83914000	81078000	85633000	75917000	AGADLIFSYFALDLAEKK;DTAIMSYSTK;ERTELPIGAYQVSGEYAMIK;ESLLDEAQGADCLMVKPAGAYLDIVR;FASSFYGPFR;FSALAGAIDEEKVVLESLGSIK;FSALAGAIDEEKVVLESLGSIKR;QALDAAGFK;QAVVAAAAGADFIAPSAAMDGQVQAIR;SYQMNPMNR;TDLIQRPR;TELPIGAYQVSGEYAMIK;VVLESLGSIK
UPI0000163A14	UPI0000163A14	UPI0000163A14 status=active	10	10	10	1	10	10	10	241	241	0	88538000	89379000	82511000	78049000	81446000	83724000	85165000	88885000	82807000	82481000	85905000	91576000	ANELMEEFHIEHLR;DAGNIIIDDDDISLLPLHAR;DDLSAEQR;DDLSAEQREDR;DSGLGVLITDHNVR;DSMGQSLSGGER;ETLAVCER;FILLDEPFAGVDPISVIDIKR;GIGYLPQEASIFR;VYLGEDFR
UPI000012E212	UPI000012E212	UPI000012E212 status=active	17	17	17	1	17	17	17	446	446	0	1368900000	1.4789e+09	1360700000	180470000	148570000	137000000	1316600000	1255700000	1417400000	119900000	86433000	103430000	AVSADFNGGSFGR;DGWLFTAEHTQSVLK;FAYNINNNGHMLR;FVVQYATDSMTSQGK;GLSQGSGVAFDNEK;ITLAQQWQAGDSIWSR;ITLAQQWQAGDSIWSRPAIR;LAQMEINPGGTLELGVDYGR;LGNECETYAELK;LGQEVWK;NLIEWLPGSTIWAGK;SSEAGGSSSFASNNIYDYTNETANDVFDVR;VFATYAK;WGYDYTGSSSTNPYYGK;WTPIMSTVMEIGYDNVESQR;WWTVGIR;WWTVGIRPMYK
UPI00000DEBC3	UPI00000DEBC3	UPI00000DEBC3 status=active	10	10	10	1	10	10	10	186	186	0	62025000	52571000	57062000	57308000	56806000	55298000	59929000	52897000	59583000	85409000	86573000	85132000	AEFQIIISPEYQGK;AGLVELVEINHVHR;FVVECDGEK;LAMDYGFTVLNLYK;LYLIVDKENEK;MCIFQHQYLAEHK;RAEFQIIISPEYQGK;RFVVECDGEK;TPGQTLLKPTAQ;YVHQLDNNASVMR
UPI00000DEF34	UPI00000DEF34	UPI00000DEF34 status=active	13	13	13	1	13	13	13	336	336	0	157510000	152840000	164470000	152930000	145380000	160250000	167010000	162370000	157270000	82377000	86608000	87654000	AAGIAIVTGDTK;AVVTSMAETAR;DAALIGEVVER;GGVNAVVHEFAAACGCGIELSEAALPVKPAVR;GVCELLGLDALNFANEGK;LAGLYGVK;LAICGTANDVAVSGAIPR;LDLVQLVAEGDR;LVIAVER;NAAEQVLAALHSHPLGK;TLDLPHAEPLPR;VVQRGAADK;YLSCGFILEEGLPMETLK
UPI00000DEC2E	UPI00000DEC2E	UPI00000DEC2E status=active	11	11	11	1	11	11	11	286	286	0	71071000	73250000	75669000	79279000	71616000	73872000	75532000	76331000	73756000	83330000	86642000	83567000	CDERELLPGFTAEADQLELLSR;ELLPGFTAEADQLELLSR;GIAFGNIDAIVEHIQQR;IGWQLELAAEK;LFGGQHLVIAQQSLDR;LLSEQLGEGEIELR;MWQAISR;NELPGGEVHAAWHLR;QPVYQLYTLLNR;VWAVGADR;WSTFFAEQR
UPI0002A38FC6	UPI0002A38FC6	UPI0002A38FC6 status=active	9	7	7	1	9	7	7	711	711	0	86300000	94118000	79080000	81062000	98031000	85699000	83051000	85131000	80859000	95174000	87012000	90801000	ADMCNADVK;CDLNSILFLLTPAESHEK;GDLVLFDR;GEVELVR;LGDLLIHEGSAK;LYGYVLK;QQAGFSQTSQIHK;SMNIAASSELVSR;VVTNALLTR
UPI000012AB27	UPI000012AB27	UPI000012AB27 status=active	5	5	5	1	5	5	5	250	250	0	65552000	63458000	65791000	56771000	63760000	59856000	68360000	86717000	71866000	81538000	87027000	70222000	GDIGNYLGLTVETISR;GDQDMILLLSK;IQSGGCAIHCQDCSISQLCIPFTLNEHELDQLDNIIER;LAAFIYNLSR;YITIENNDALAQLAGHTR
UPI0001746C47;UPI000013A373	UPI0001746C47;UPI000013A373	UPI0001746C47 status=active;UPI000013A373 status=active	9;9	9;9	9;9	2	9	9	9	304	304;306	0	80766000	82253000	90722000	80052000	80146000	87060000	75408000	74385000	80318000	82061000	87066000	91619000	AAGEPLPAVVPAGPDNPMGLYALYIGR;AGPTWTPTAK;DTPINWTTK;GGTVLNIPQQLILPDTVHEGIVINSAEMR;LYAIHGTNANFGIGLR;SVQTVTGQPDVDQVVLDEAIK;VQFIDEPVK;VQFIDEPVKATTEPDGSR;YIEVHNPLSTTEAQFEGQEIVPITLTK
UPI00000DE882	UPI00000DE882	UPI00000DE882 status=active	11	11	11	1	11	11	11	382	382	0	145740000	158780000	170400000	163160000	149880000	160090000	158050000	148880000	172150000	90521000	87124000	89809000	AGITFATHLYNAMPYITGR;IFTGHEFLDDHAVVIADGLIK;KPDAALVDFLCENADVITK;LANAGIVVSAGHSNATLK;LCLVTDATAPAGANIEQFIFAGK;MATLYPAR;MYALTQGR;NLVEHCGIALDEVLR;SVCPVAELPPEIEQR;VANLTAFTPDFK;VTLAPEMVPAEVISK
UPI00000E4A9C	UPI00000E4A9C	UPI00000E4A9C status=active	21	21	21	1	21	21	21	346	346	0	55160000	64634000	59099000	54752000	56042000	57608000	55090000	59591000	63104000	82233000	87319000	93121000	ADGSGTSFVFTSYLAK;DQKKPEQGTEVLK;FFDWAYK;GNDGIAAFVQR;KPEQGTEVLK;KWDDEAIAK;LISADGKPVSPTEENFANAAK;LPGAVGYVEYAYAK;LPSQNIAVVR;QANDLDYASLPDSVVEQVR;QIIANTVDFGASDAPLSDEK;QNNLAYTK;RADGSGTSFVFTSYLAK;SGELVLDGK;TFAQDLTNQK;TFAQDLTNQKGEDAWPITSTTFILIHK;TLGDIYLGK;VNEEWKNNVGTGSTVK;VNYQGIGSSGGVK;WADTYQK;WDDEAIAK
UPI00000DEFB4	UPI00000DEFB4	UPI00000DEFB4 status=active	15	15	15	1	15	15	15	326	326	0	69766000	70307000	73640000	63205000	69908000	72665000	66792000	69306000	75316000	82101000	87321000	88327000	AFTPFPPR;DGDGFAWIER;EGATTLLWFEHPAER;EPQLTELKK;FLIVTDEATANMLTDK;GCYTGQEMVAR;IEPLPYSLEE;KGCYTGQEMVAR;LPEAGEDLELK;LPLTLMTLDDWALATITGADSEK;SVREPQLTELKK;TGTVLATVK;VLLGVAGFQAR;VTIAPDDER;YMQGQVTADVSQMTEDQHLLAAHCDAK
UPI0002A3FFE7	UPI0002A3FFE7	UPI0002A3FFE7 status=active	15	15	15	1	15	15	15	681	681	0	86426000	95304000	89163000	87321000	84122000	90852000	88310000	90060000	92240000	85138000	87468000	95982000	APQIMPMLQHR;ASDELASIQAIIDK;DFVEFPSQINEHWATHPQVFAR;EKGLDNNWLIPLLNTTQQPALAELR;ESLGLDSESIR;FDIPVYHPDVR;GYEMSELLSAALLDMR;HYQSGAAMPDELQQK;LFTAGWTR;LLGFPHYAAWK;RESLGLDSESIR;TPEAALNFMR;VDAVWQR;VLNTEAATLTSQFNQR;YATLSGTNTPR
UPI0000129F1D	UPI0000129F1D	UPI0000129F1D status=active	9	9	9	1	9	9	9	210	210	0	89367000	85289000	99629000	96506000	85433000	97244000	93773000	88562000	110220000	85074000	87729000	89731000	HLPSDTGIEVAFAGR;KAQLNMVR;LVDLPGYGYAEVPEEMK;LVDLPGYGYAEVPEEMKR;QSLQGLVVLMDIR;SSALNTLTNQK;TNLNYQQTHFVMSAPDIR;TQLINLFEVADGK;TQLINLFEVADGKR
UPI0000130120	UPI0000130120	UPI0000130120 status=active	8	8	8	1	8	8	8	128	128	0	129300000	119570000	133880000	115110000	146240000	115160000	113580000	128190000	124880000	82667000	88056000	80524000	IHCSILAEDAIK;NTDIAEELELPPVK;NVGSFDNNDENVGSGMVGAPACGDVMK;SLDEAQAIK;SLDEAQAIKNTDIAEELELPPVK;TYGCGSAIASSSLVTEWVK;VIDHYENPR;VNDEGIIEDAR
UPI00000E4A8E	UPI00000E4A8E	UPI00000E4A8E status=active	25	25	25	1	25	25	25	524	524	0	101330000	115460000	103830000	103780000	92631000	100990000	105150000	108590000	105300000	82656000	88759000	80561000	AGWTLPAGK;APIGTGPWVLQESK;APTNELAVR;AVAFETGDIDLLYGNEGLLPLDTFAR;EALNYAVNK;EALNYAVNKK;EIGEVLATHDETQR;FGMIFHR;FIAPSQFK;FSNGEPFDAEAAAENFR;FSQNPAYHTQLSQPIETVMLALNTAK;HAWLELANQIVDVK;IELSFIGTDALSK;ITFNVIPDPTTR;KITFNVIPDPTTR;LNQYDVFVR;NELQITLK;NENYWGEKPAIK;SAYYPFLQELALPR;SAYYPFLQELALPRPFR;SLIDNALYGTQQVADTLFAPSVPYANLGLKPR;SMAEIIQADMR;TWGAPYDPHAFLSSMR;TWTFTLR;YQADGSVIPWLAK
UPI000012909D	UPI000012909D	UPI000012909D status=active	19	19	19	1	19	19	19	364	364	0	98337000	103440000	100360000	96520000	94271000	103530000	105280000	107690000	106980000	83150000	89070000	88849000	AIAVQAYQTLGCAGMAR;DAGLNIAPFITLTR;FDVVLLGIDK;HNISFAEVESK;LGLPLFVK;LGLPLFVKPANQGSSVGVSK;LIELALER;LWQASGLGYTDLITR;NIVDAIDK;SAEHEVSLQSAK;SRFDVVLLGIDK;VANLPFVGSDVLASAACMDK;VANLPFVGSDVLASAACMDKDVTK;VANLPFVGSDVLASAACMDKDVTKR;VDVFLTPENEVVINEINTLPGFTNISMYPK;VIVEQGIK;VVVPAAIAPEINDK;VVVPAAIAPEINDKIR;YIDEDGAK
UPI0000E8AB82	UPI0000E8AB82	UPI0000E8AB82 status=active	16	16	16	1	16	16	16	446	446	0	174360000	189010000	188310000	148220000	142940000	145320000	166940000	162260000	169800000	88942000	89078000	101310000	AKGDSGQTLFYKDEGFR;AYSGEGAIADDAGNVSR;FTEGEGAAAYSFESEGK;GDSGQTLFYK;GDSGQTLFYKDEGFR;IALGTTYYYDK;IALGTTYYYDKNWTFR;IDFDGDYK;NPALITMFDRPTFSAGAVYIDPDVDITGHSDLTGQSANAK;SEVKIDFDGDYK;SISIPDQDR;TDLQTINLNLSGAYR;TGIAYDDSPVPADK;TGIAYDDSPVPADKR;VKFTEGEGAAAYSFESEGK;YAGSLGPLLSQQLIAQGVPASLTNGINTPDSQIAHLK
UPI000000E0F8	UPI000000E0F8	UPI000000E0F8 status=active	11	11	11	1	11	11	11	223	223	0	96655000	100130000	93343000	89498000	93551000	90522000	89430000	85538000	79604000	83016000	89103000	92025000	DSLMLQLYPDAELR;ELSINDEVIK;ESHTIDVLMGR;GQGYLFELR;IQAQYPQEVITTVR;KIQAQYPQEVITTVR;LTAFEYTIMETLIR;NSGLASQVISLPPFQVDLSR;SNDVSLPILVLTAR;VLVVEDNALLR;VQIQDAGHQVDDAEDAK
UPI0000112E58	UPI0000112E58	UPI0000112E58 status=active	13	13	13	1	13	13	13	419	419	0	88961000	94874000	91938000	89421000	88419000	92714000	92146000	92088000	88443000	83008000	89153000	83941000	ALGANIER;ASIWALGPLVAR;DVNVFCAPYDLVK;EPEIVDTANFLITLGAK;FGQGQVSLPGGCTIGAR;IETGTFLVAAAISR;IVIEGVER;LEEGYVK;LLSQLGAK;LQGEVTISGAK;LSGAQVMATDLR;NAQPDTLDAVLAK;VLPDRIETGTFLVAAAISR
UPI00000DEBD5	UPI00000DEBD5	UPI00000DEBD5 status=active	12	12	12	1	12	12	12	467	467	0	74890000	70696000	75159000	68502000	71045000	73924000	70593000	73545000	76859000	83392000	89438000	95872000	ASELLGGVR;CGIGEISIPENEPGSSIMPGK;HCAVGIEPNR;LLADGMESFNK;LWGAQTQR;MPTSLIHALALTK;QAADEVLAGQHDDEFPLAIWQTGSGTQSNMNMNEVLANR;QLIPQLK;SQSSNDVFPTAMHVAALLALR;TLTQTLSEK;VNEDLGLLSEEK;WVRPEQMVGSMK
UPI0000DACDF2;UPI00000E49E1	UPI0000DACDF2;UPI00000E49E1	UPI0000DACDF2 status=active;UPI00000E49E1 status=active	13;13	13;13	6;6	2	13	13	6	360	360;380	0	4853600000	5713000000	5587100000	277230000	208530000	229220000	4332200000	4824000000	4450300000	158400000	89506000	139210000	DLGVHGDRDLVK;DSNKLDLYGK;FGDYGSIDYGR;GKDLGVHGDRDLVK;HYFSSNDADDGDTTYAR;INLIDDSK;NAEVWAAGLK;NMSTFVDYK;NNDFFGLVDGLNFAAQYQGK;SDRTDGQVAYGK;TTGVATYR;YDANNIYLATTYSETQNMTVFGNNHIANK;YVDVGATYYFNK
[truncated: 680 more rows]

## Sheet: DIA peptides data
Sequence	N-term cleavage window	C-term cleavage window	Amino acid before	First amino acid	Second amino acid	Second last amino acid	Last amino acid	Amino acid after	A Count	R Count	N Count	D Count	C Count	Q Count	E Count	G Count	H Count	I Count	L Count	K Count	M Count	F Count	P Count	S Count	T Count	W Count	Y Count	V Count	U Count	O Count	Length	Missed cleavages	Mass	Proteins	Leading razor protein	Start position	End position	Unique (Groups)	Unique (Proteins)	Charges	PEP	Score	Library indices	Majority library index	Identification type 1	Identification type 10	Identification type 11	Identification type 12	Identification type 2
[truncated: 21,027 more rows]
[truncated: 46 more columns]

## Sheet: DDA protein data
Protein IDs	Majority protein IDs	Fasta headers	Peptide counts (all)	Peptide counts (razor+unique)	Peptide counts (unique)	Number of proteins	Peptides	Razor + unique peptides	Unique peptides	Unique sequence coverage [%]	Mol. weight [kDa]	Sequence lengths	Q-value	Score	SDT-B 1	SDT-B 2	SDT-B 3	SDT-U/S 1	SDT-U/S 2	SDT-U/S 3	SDT-B-U/S 1	SDT-B-U/S 2	SDT-B-U/S 3	SDT-LN G-U/S 1	SDT-LN G-U/S 2	SDT-LN G-U/S 3	Peptide sequences	Only identified by site	Reverse	Potential contaminant
[truncated: 2,141 more rows]

[truncated: 1 more sheets: DDA peptides data]
