# Supplementary material for: Evaluation of protein extraction methodologies on bacterial proteomic profiling: a comparative analysis
Source: Front Microbiol. 2025 Jul 17;16:1586662. doi: 10.3389/fmicb.2025.1586662 (PMC12312612; doi:10.3389/fmicb.2025.1586662)
Supplement: Supplementary file 3 [file Data_Sheet_2.xlsx]

## Sheet: DIA protein data
Protein IDs	Majority protein IDs	Fasta headers	Peptide counts (all)	Peptide counts (razor+unique)	Peptide counts (unique)	Number of proteins	Peptides	Razor + unique peptides	Unique peptides	Mol. weight [kDa]	Sequence lengths	Q-value	Score	SDT-B 1	SDT-B 2	SDT-B 3	SDT-U/S 1	SDT-U/S 2	SDT-U/S 3	SDT-B-U/S 1	SDT-B-U/S 2	SDT-B-U/S 3	SDT-LN G-U/S 1	SDT-LN G-U/S 2	SDT-LN G-U/S 3	Peptide sequences
REV_sp|P21222|NP30_STAAU;REV_tr|A0A380EEL7|A0A380EEL7_STAAU;REV_tr|A0A0H3JYI1|A0A0H3JYI1_STAAW;REV_tr|A0A7U8SMZ8|A0A7U8SMZ8_STAAU;REV_tr|A0A7U8F8P2|A0A7U8F8P2_STAAU;REV_tr|T1Y6B2|T1Y6B2_STAAU;REV_tr|A0A2S6DRD1|A0A2S6DRD1_STAAU;REV_tr|A0A0U1MWD2|A0A0U1MWD2_STAAU;REV_tr|A0A0E0VKV3|A0A0E0VKV3_STAA5;REV_tr|A0A0D1JGF6|A0A0D1JGF6_STAAU;REV_tr|A0A641A9C1|A0A641A9C1_STAAU;REV_UPI00003B13A3;REV_tr|A0A7U8S…	REV_sp|P21222|NP30_STAAU;REV_tr|A0A380EEL7|A0A380EEL7_STAAU;REV_tr|A0A0H3JYI1|A0A0H3JYI1_STAAW;REV_tr|A0A7U8SMZ8|A0A7U8SMZ8_STAAU;REV_tr|A0A7U8F8P2|A0A7U8F8P2_STAAU;REV_tr|T1Y6B2|T1Y6B2_STAAU;REV_tr|A0A2S6DRD1|A0A2S6DRD1_STAAU;REV_tr|A0A0U1MWD2|A0A0U1MWD2_STAAU;REV_tr|A0A0E0VKV3|A0A0E0VKV3_STAA5;REV_tr|A0A0D1JGF6|A0A0D1JGF6_STAAU;REV_tr|A0A641A9C1|A0A641A9C1_STAAU;REV_UPI00003B13A3;REV_tr|A0A7U8S…	sp|P21222|NP30_STAAU 30 kDa neutral phosphatase (Fragment) OS=Staphylococcus aureus OX=1280 PE=1 SV=2;tr|A0A380EEL7|A0A380EEL7_STAAU Acid phosphatase OS=Staphylococcus aureus OX=1280 GN=NCTC10702_00543 PE=4 SV=1;tr|A0A0H3JYI1|A0A0H3JYI1_STAAW MW0284 protei	0;0;0;0;0;0;0;0;0;0;0;0;0;0;0;0;0;0;0;0;0;0;0;0;0;0;0;0;0;0;0;0;0;0;0;0;0;0;0;0;0;0;0;0	0;0;0;0;0;0;0;0;0;0;0;0;0;0;0;0;0;0;0;0;0;0;0;0;0;0;0;0;0;0;0;0;0;0;0;0;0;0;0;0;0;0;0;0	0;0;0;0;0;0;0;0;0;0;0;0;0;0;0;0;0;0;0;0;0;0;0;0;0;0;0;0;0;0;0;0;0;0;0;0;0;0;0;0;0;0;0;0	44	2	2	2	3.5479	-1;-1;-1;-1;-1;-1;-1;-1;-1;-1;-1;-1;-1;-1;-1;-1;-1;-1;-1;-1;-1;-1;-1;-1;-1;-1;-1;-1;-1;-1;-1;-1;-1;-1;-1;-1;-1;-1;-1;-1;-1;-1;-1;-1	0.0037559	0.64615	53980000	64752000	74958000	91319000	84556000	80978000	86991000	73081000	80391000	62877000	78383000	16249000	DRDSIYYIDVGSK;QSAPISAQQTQQVEASFK
REV_tr|A0A2X2K0L4|A0A2X2K0L4_STAAU;REV_tr|A0A8B1CUW2|A0A8B1CUW2_STAAU;REV_tr|A0A7K3N1S2|A0A7K3N1S2_STAAU;REV_tr|A0A7U7IF93|A0A7U7IF93_STAAU;REV_tr|A0A7U8SV60|A0A7U8SV60_STAAU;REV_tr|A0A7H2KI42|A0A7H2KI42_STAAU;REV_tr|A0A380DYD5|A0A380DYD5_STAAU;REV_sp|Q2YWB1|CLPL_STAAB;REV_tr|A0A0D1HGW9|A0A0D1HGW9_STAAU;REV_tr|A0A831ELU6|A0A831ELU6_STAAU;REV_tr|A0A806L7I8|A0A806L7I8_STAAU;REV_tr|A0A0E0VTG1|A0A0E0…	REV_tr|A0A2X2K0L4|A0A2X2K0L4_STAAU;REV_tr|A0A8B1CUW2|A0A8B1CUW2_STAAU;REV_tr|A0A7K3N1S2|A0A7K3N1S2_STAAU;REV_tr|A0A7U7IF93|A0A7U7IF93_STAAU;REV_tr|A0A7U8SV60|A0A7U8SV60_STAAU;REV_tr|A0A7H2KI42|A0A7H2KI42_STAAU;REV_tr|A0A380DYD5|A0A380DYD5_STAAU;REV_sp|Q2YWB1|CLPL_STAAB;REV_tr|A0A0D1HGW9|A0A0D1HGW9_STAAU;REV_tr|A0A831ELU6|A0A831ELU6_STAAU;REV_tr|A0A806L7I8|A0A806L7I8_STAAU;REV_tr|A0A0E0VTG1|A0A0E0…	tr|A0A2X2K0L4|A0A2X2K0L4_STAAU Putative ATP-dependent protease ATP-binding subunit ClpL OS=Staphylococcus aureus OX=1280 GN=clpL_2 PE=4 SV=1;tr|A0A8B1CUW2|A0A8B1CUW2_STAAU ATP-dependent Clp protease ATP-binding subunit ClpL OS=Staphylococcus aureus OX=1280	0;0;0;0;0;0;0;0;0;0;0;0;0;0;0;0;0;0;0;0;0;0;0;0;0;0;0;0;0;0;0;0;0;0;0;0;0;0;0;0;0;0;0;0;0;0;0;0;0;0;0;0;0	0;0;0;0;0;0;0;0;0;0;0;0;0;0;0;0;0;0;0;0;0;0;0;0;0;0;0;0;0;0;0;0;0;0;0;0;0;0;0;0;0;0;0;0;0;0;0;0;0;0;0;0;0	0;0;0;0;0;0;0;0;0;0;0;0;0;0;0;0;0;0;0;0;0;0;0;0;0;0;0;0;0;0;0;0;0;0;0;0;0;0;0;0;0;0;0;0;0;0;0;0;0;0;0;0;0	53	2	2	2	24.853	-1;-1;-1;-1;-1;-1;-1;-1;-1;-1;-1;-1;-1;-1;-1;-1;-1;-1;-1;-1;-1;-1;-1;-1;-1;-1;-1;-1;-1;-1;-1;-1;-1;-1;-1;-1;-1;-1;-1;-1;-1;-1;-1;-1;-1;-1;-1;-1;-1;-1;-1;-1;-1	0.0028409	0.73938	6406500	5413000	5661600	8439600	7481500	8966200	5184600	4624600	5145900	1317600	3956600	5532200	ASPENVLVENFQK;SLVEATEQIEKVR
REV_tr|A0A2X2KGR9|A0A2X2KGR9_STAAU;REV_tr|A0A380ELH0|A0A380ELH0_STAAU;REV_tr|A0A7U8SRR7|A0A7U8SRR7_STAAU;REV_tr|A0A7U8SPG2|A0A7U8SPG2_STAAU;REV_tr|A0A7U8F5J7|A0A7U8F5J7_STAAU;REV_tr|A0A7R6PCZ3|A0A7R6PCZ3_STAAU;REV_tr|A0A0E0VR58|A0A0E0VR58_STAA5;REV_tr|A0A0H3K9F7|A0A0H3K9F7_STAAE;REV_sp|A5IU87|PPAC_STAA9;REV_tr|W8TS62|W8TS62_STAAU;REV_tr|A0A806KUA8|A0A806KUA8_STAAU;REV_tr|A0A7U9J370|A0A7U9J370_STA…	REV_tr|A0A2X2KGR9|A0A2X2KGR9_STAAU;REV_tr|A0A380ELH0|A0A380ELH0_STAAU;REV_tr|A0A7U8SRR7|A0A7U8SRR7_STAAU;REV_tr|A0A7U8SPG2|A0A7U8SPG2_STAAU;REV_tr|A0A7U8F5J7|A0A7U8F5J7_STAAU;REV_tr|A0A7R6PCZ3|A0A7R6PCZ3_STAAU;REV_tr|A0A0E0VR58|A0A0E0VR58_STAA5;REV_tr|A0A0H3K9F7|A0A0H3K9F7_STAAE;REV_sp|A5IU87|PPAC_STAA9;REV_tr|W8TS62|W8TS62_STAAU;REV_tr|A0A806KUA8|A0A806KUA8_STAAU;REV_tr|A0A7U9J370|A0A7U9J370_STA…	tr|A0A2X2KGR9|A0A2X2KGR9_STAAU Inorganic pyrophosphatase OS=Staphylococcus aureus OX=1280 GN=ppaC_2 PE=4 SV=1;tr|A0A380ELH0|A0A380ELH0_STAAU Pyrophosphate phospho-hydrolase OS=Staphylococcus aureus OX=1280 GN=ppaC_2 PE=3 SV=1;tr|A0A7U8SRR7|A0A7U8SRR7_STAAU	0;0;0;0;0;0;0;0;0;0;0;0;0;0;0;0;0;0;0;0;0;0;0;0;0;0;0;0;0;0;0;0	0;0;0;0;0;0;0;0;0;0;0;0;0;0;0;0;0;0;0;0;0;0;0;0;0;0;0;0;0;0;0;0	0;0;0;0;0;0;0;0;0;0;0;0;0;0;0;0;0;0;0;0;0;0;0;0;0;0;0;0;0;0;0;0	32	3	3	3	7.2284	-1;-1;-1;-1;-1;-1;-1;-1;-1;-1;-1;-1;-1;-1;-1;-1;-1;-1;-1;-1;-1;-1;-1;-1;-1;-1;-1;-1;-1;-1;-1;-1	0.0022989	0.85222	122740000	143830000	144780000	102300000	111710000	111110000	144690000	130210000	131110000	97946000	106610000	109720000	AIDKLEEAKK;LMDLGRK;TVYDGMTFYR
REV_tr|A0A2X2M0P7|A0A2X2M0P7_STAAU;REV_tr|A0A6B5KQ73|A0A6B5KQ73_STAAU;REV_tr|A0A7U9J6H8|A0A7U9J6H8_STAAU;REV_UPI00003B15A6;REV_tr|Q2G2C1|Q2G2C1_STAA8;REV_tr|A0A8B5ZC71|A0A8B5ZC71_STAAU;REV_tr|A0A8B3KP05|A0A8B3KP05_STAAU;REV_tr|A0A8B1CL87|A0A8B1CL87_STAAU;REV_tr|A0A846KK89|A0A846KK89_STAAU;REV_tr|A0A830ZDD3|A0A830ZDD3_STAAU;REV_tr|A0A811I5B7|A0A811I5B7_STAAU;REV_tr|A0A806L6U6|A0A806L6U6_STAAU;REV_…	REV_tr|A0A2X2M0P7|A0A2X2M0P7_STAAU;REV_tr|A0A6B5KQ73|A0A6B5KQ73_STAAU;REV_tr|A0A7U9J6H8|A0A7U9J6H8_STAAU;REV_UPI00003B15A6;REV_tr|Q2G2C1|Q2G2C1_STAA8;REV_tr|A0A8B5ZC71|A0A8B5ZC71_STAAU;REV_tr|A0A8B3KP05|A0A8B3KP05_STAAU;REV_tr|A0A8B1CL87|A0A8B1CL87_STAAU;REV_tr|A0A846KK89|A0A846KK89_STAAU;REV_tr|A0A830ZDD3|A0A830ZDD3_STAAU;REV_tr|A0A811I5B7|A0A811I5B7_STAAU;REV_tr|A0A806L6U6|A0A806L6U6_STAAU;REV_…	tr|A0A2X2M0P7|A0A2X2M0P7_STAAU Pyruvate carboxylase OS=Staphylococcus aureus OX=1280 GN=NCTC7878_02058 PE=4 SV=1;tr|A0A6B5KQ73|A0A6B5KQ73_STAAU Pyruvate carboxylase OS=Staphylococcus aureus OX=1280 GN=G0X68_02890 PE=4 SV=1;tr|A0A7U9J6H8|A0A7U9J6H8_STAAU Py	0;0;0;0;0;0;0;0;0;0;0;0;0;0;0;0;0;0;0;0;0;0;0;0;0;0;0;0;0;0;0;0;0;0;0;0;0;0;0;0;0;0;0;0;0;0;0;0;0;0;0;0;0;0;0;0;0;0;0;0;0;0;0	0;0;0;0;0;0;0;0;0;0;0;0;0;0;0;0;0;0;0;0;0;0;0;0;0;0;0;0;0;0;0;0;0;0;0;0;0;0;0;0;0;0;0;0;0;0;0;0;0;0;0;0;0;0;0;0;0;0;0;0;0;0;0	0;0;0;0;0;0;0;0;0;0;0;0;0;0;0;0;0;0;0;0;0;0;0;0;0;0;0;0;0;0;0;0;0;0;0;0;0;0;0;0;0;0;0;0;0;0;0;0;0;0;0;0;0;0;0;0;0;0;0;0;0;0;0	63	2	2	2	7.5636	-1;-1;-1;-1;-1;-1;-1;-1;-1;-1;-1;-1;-1;-1;-1;-1;-1;-1;-1;-1;-1;-1;-1;-1;-1;-1;-1;-1;-1;-1;-1;-1;-1;-1;-1;-1;-1;-1;-1;-1;-1;-1;-1;-1;-1;-1;-1;-1;-1;-1;-1;-1;-1;-1;-1;-1;-1;-1;-1;-1;-1;-1;-1	0.0065666	0.61092	15397000	16147000	10542000	17546000	22822000	18701000	22453000	24189000	20749000	11107000	10704000	13887000	EFDVPELYEGGK;HIVNDPYQK
REV_tr|A0A380DQL1|A0A380DQL1_STAAU;REV_tr|A0A8B5ZC38|A0A8B5ZC38_STAAU;REV_tr|A0A7U7EUS3|A0A7U7EUS3_STAAR;REV_tr|A0A6B5HZ89|A0A6B5HZ89_STAAU;REV_tr|A0A806L4S8|A0A806L4S8_STAAU;REV_tr|A0A830ZH71|A0A830ZH71_STAAU;REV_tr|A0A1Q8DFQ7|A0A1Q8DFQ7_STAAU;REV_UPI00003B1558;REV_tr|T1Y7J6|T1Y7J6_STAAU;REV_tr|Q2G1U3|Q2G1U3_STAA8;REV_tr|A0A7Z8DBC1|A0A7Z8DBC1_STAAU;REV_tr|A0A2X3YWE3|A0A2X3YWE3_STAA8;REV_tr|A0A38…	REV_tr|A0A380DQL1|A0A380DQL1_STAAU;REV_tr|A0A8B5ZC38|A0A8B5ZC38_STAAU;REV_tr|A0A7U7EUS3|A0A7U7EUS3_STAAR;REV_tr|A0A6B5HZ89|A0A6B5HZ89_STAAU;REV_tr|A0A806L4S8|A0A806L4S8_STAAU;REV_tr|A0A830ZH71|A0A830ZH71_STAAU;REV_tr|A0A1Q8DFQ7|A0A1Q8DFQ7_STAAU;REV_UPI00003B1558;REV_tr|T1Y7J6|T1Y7J6_STAAU;REV_tr|Q2G1U3|Q2G1U3_STAA8;REV_tr|A0A7Z8DBC1|A0A7Z8DBC1_STAAU;REV_tr|A0A2X3YWE3|A0A2X3YWE3_STAA8;REV_tr|A0A38…	tr|A0A380DQL1|A0A380DQL1_STAAU Oligoendopeptidase F OS=Staphylococcus aureus OX=1280 GN=pepF1_1 PE=4 SV=1;tr|A0A8B5ZC38|A0A8B5ZC38_STAAU Oligoendopeptidase F OS=Staphylococcus aureus OX=1280 GN=pepF PE=4 SV=1;tr|A0A7U7EUS3|A0A7U7EUS3_STAAR Putative oligope	0;0;0;0;0;0;0;0;0;0;0;0;0;0;0;0;0;0;0;0;0;0;0;0;0;0;0;0;0;0;0;0;0;0;0;0;0;0;0;0;0;0	0;0;0;0;0;0;0;0;0;0;0;0;0;0;0;0;0;0;0;0;0;0;0;0;0;0;0;0;0;0;0;0;0;0;0;0;0;0;0;0;0;0	0;0;0;0;0;0;0;0;0;0;0;0;0;0;0;0;0;0;0;0;0;0;0;0;0;0;0;0;0;0;0;0;0;0;0;0;0;0;0;0;0;0	42	2	2	2	12.031	-1;-1;-1;-1;-1;-1;-1;-1;-1;-1;-1;-1;-1;-1;-1;-1;-1;-1;-1;-1;-1;-1;-1;-1;-1;-1;-1;-1;-1;-1;-1;-1;-1;-1;-1;-1;-1;-1;-1;-1;-1;-1	0.0075047	0.60879	14995000	11005000	0	19640000	18849000	13578000	16406000	14216000	12872000	10968000	12339000	8206300	LHAYVYTK;QEFVECAQEIPEPTTMDVGAAK
REV_tr|A0A380EEE8|A0A380EEE8_STAAU;REV_tr|A0A5S9I2S1|A0A5S9I2S1_STAAU;REV_tr|A0A7U9P588|A0A7U9P588_STAAU;REV_tr|A0A033UK75|A0A033UK75_STAAU;REV_UPI00003B1450;REV_tr|X5EP39|X5EP39_STAAU;REV_tr|T1Y5Z5|T1Y5Z5_STAAU;REV_tr|Q2G0M8|Q2G0M8_STAA8;REV_tr|A0A8B1CQ97|A0A8B1CQ97_STAAU;REV_tr|A0A8B1CDI7|A0A8B1CDI7_STAAU;REV_tr|A0A806KLH7|A0A806KLH7_STAAU;REV_tr|A0A7U8XR75|A0A7U8XR75_STAAU;REV_tr|A0A6B5FBP6|A0…	REV_tr|A0A380EEE8|A0A380EEE8_STAAU;REV_tr|A0A5S9I2S1|A0A5S9I2S1_STAAU;REV_tr|A0A7U9P588|A0A7U9P588_STAAU;REV_tr|A0A033UK75|A0A033UK75_STAAU;REV_UPI00003B1450;REV_tr|X5EP39|X5EP39_STAAU;REV_tr|T1Y5Z5|T1Y5Z5_STAAU;REV_tr|Q2G0M8|Q2G0M8_STAA8;REV_tr|A0A8B1CQ97|A0A8B1CQ97_STAAU;REV_tr|A0A8B1CDI7|A0A8B1CDI7_STAAU;REV_tr|A0A806KLH7|A0A806KLH7_STAAU;REV_tr|A0A7U8XR75|A0A7U8XR75_STAAU;REV_tr|A0A6B5FBP6|A0…	tr|A0A380EEE8|A0A380EEE8_STAAU Putative pyridoxal phosphate-dependent acyltransferase OS=Staphylococcus aureus OX=1280 GN=NCTC10702_00979 PE=3 SV=1;tr|A0A5S9I2S1|A0A5S9I2S1_STAAU Putative pyridoxal phosphate-dependent acyltransferase OS=Staphylococcus aure	0;0;0;0;0;0;0;0;0;0;0;0;0;0;0;0;0;0;0;0;0;0;0;0;0;0;0;0;0;0;0;0;0;0;0;0;0;0;0;0;0;0;0;0;0	0;0;0;0;0;0;0;0;0;0;0;0;0;0;0;0;0;0;0;0;0;0;0;0;0;0;0;0;0;0;0;0;0;0;0;0;0;0;0;0;0;0;0;0;0	0;0;0;0;0;0;0;0;0;0;0;0;0;0;0;0;0;0;0;0;0;0;0;0;0;0;0;0;0;0;0;0;0;0;0;0;0;0;0;0;0;0;0;0;0	45	2	2	2	14.175	-1;-1;-1;-1;-1;-1;-1;-1;-1;-1;-1;-1;-1;-1;-1;-1;-1;-1;-1;-1;-1;-1;-1;-1;-1;-1;-1;-1;-1;-1;-1;-1;-1;-1;-1;-1;-1;-1;-1;-1;-1;-1;-1;-1;-1	0.011215	0.40268	2511800	3006600	2468800	2619000	2320100	1449200	2549700	3171600	3247600	2347700	3548300	2352500	LWDILQK;NYQGSEVAEKEK
REV_tr|A0A380EFJ1|A0A380EFJ1_STAAU;REV_tr|A0A380E277|A0A380E277_STAAU;REV_tr|A0A808M9Y6|A0A808M9Y6_STAAU;REV_sp|Q6GAV1|CLPB_STAAS;REV_tr|A0A6B5I2Y5|A0A6B5I2Y5_STAAU;REV_tr|A0A6K0N3S5|A0A6K0N3S5_STAAU;REV_tr|A0A6B5LNC2|A0A6B5LNC2_STAAU;REV_tr|A0A7Z8CDA5|A0A7Z8CDA5_STAAU;REV_UPI00003B1545;REV_tr|X5EI14|X5EI14_STAAU;REV_tr|T1Y805|T1Y805_STAAU;REV_tr|Q2FZS8|Q2FZS8_STAA8;REV_tr|A0A8B1CY46|A0A8B1CY46_S…	REV_tr|A0A380EFJ1|A0A380EFJ1_STAAU;REV_tr|A0A380E277|A0A380E277_STAAU;REV_tr|A0A808M9Y6|A0A808M9Y6_STAAU;REV_sp|Q6GAV1|CLPB_STAAS;REV_tr|A0A6B5I2Y5|A0A6B5I2Y5_STAAU;REV_tr|A0A6K0N3S5|A0A6K0N3S5_STAAU;REV_tr|A0A6B5LNC2|A0A6B5LNC2_STAAU;REV_tr|A0A7Z8CDA5|A0A7Z8CDA5_STAAU;REV_UPI00003B1545;REV_tr|X5EI14|X5EI14_STAAU;REV_tr|T1Y805|T1Y805_STAAU;REV_tr|Q2FZS8|Q2FZS8_STAA8;REV_tr|A0A8B1CY46|A0A8B1CY46_S…	tr|A0A380EFJ1|A0A380EFJ1_STAAU ATP-dependent chaperone protein ClpB OS=Staphylococcus aureus OX=1280 GN=clpB_4 PE=4 SV=1;tr|A0A380E277|A0A380E277_STAAU Chaperone protein ClpB OS=Staphylococcus aureus OX=1280 GN=clpB_2 PE=4 SV=1;tr|A0A808M9Y6|A0A808M9Y6_STA	0;0;0;0;0;0;0;0;0;0;0;0;0;0;0;0;0;0;0;0;0;0;0;0;0;0;0;0;0;0;0;0;0;0;0;0;0;0;0;0;0;0;0;0;0;0;0;0;0;0;0;0;0;0;0;0;0;0;0;0	0;0;0;0;0;0;0;0;0;0;0;0;0;0;0;0;0;0;0;0;0;0;0;0;0;0;0;0;0;0;0;0;0;0;0;0;0;0;0;0;0;0;0;0;0;0;0;0;0;0;0;0;0;0;0;0;0;0;0;0	0;0;0;0;0;0;0;0;0;0;0;0;0;0;0;0;0;0;0;0;0;0;0;0;0;0;0;0;0;0;0;0;0;0;0;0;0;0;0;0;0;0;0;0;0;0;0;0;0;0;0;0;0;0;0;0;0;0;0;0	60	2	2	2	7.5535	-1;-1;-1;-1;-1;-1;-1;-1;-1;-1;-1;-1;-1;-1;-1;-1;-1;-1;-1;-1;-1;-1;-1;-1;-1;-1;-1;-1;-1;-1;-1;-1;-1;-1;-1;-1;-1;-1;-1;-1;-1;-1;-1;-1;-1;-1;-1;-1;-1;-1;-1;-1;-1;-1;-1;-1;-1;-1;-1;-1	0.0093633	0.52062	2494000	2494100	165070	3019100	2831700	2144800	115940	1485000	1502000	141150	2931900	3144500	EVEDLLIVSYPMK;QALGEVIADR
REV_tr|A0A380EHW0|A0A380EHW0_STAAU;REV_tr|A0A6D2GM16|A0A6D2GM16_STAAU;REV_tr|A0A8B0ZE74|A0A8B0ZE74_STAAU;REV_tr|A0A7U9P3B2|A0A7U9P3B2_STAAU;REV_tr|A0A2X2USQ6|A0A2X2USQ6_STAAU;REV_tr|A0A0H2WZD4|A0A0H2WZD4_STAAC;REV_UPI00003B166B;REV_tr|W8U635|W8U635_STAAU;REV_tr|Q2FYQ2|Q2FYQ2_STAA8;REV_tr|A0A8B5ZDR6|A0A8B5ZDR6_STAAU;REV_tr|A0A7U4ATR5|A0A7U4ATR5_STAAU;REV_tr|A0A8B1CH77|A0A8B1CH77_STAAU;REV_tr|A0A8B…	REV_tr|A0A380EHW0|A0A380EHW0_STAAU;REV_tr|A0A6D2GM16|A0A6D2GM16_STAAU;REV_tr|A0A8B0ZE74|A0A8B0ZE74_STAAU;REV_tr|A0A7U9P3B2|A0A7U9P3B2_STAAU;REV_tr|A0A2X2USQ6|A0A2X2USQ6_STAAU;REV_tr|A0A0H2WZD4|A0A0H2WZD4_STAAC;REV_UPI00003B166B;REV_tr|W8U635|W8U635_STAAU;REV_tr|Q2FYQ2|Q2FYQ2_STAA8;REV_tr|A0A8B5ZDR6|A0A8B5ZDR6_STAAU;REV_tr|A0A7U4ATR5|A0A7U4ATR5_STAAU;REV_tr|A0A8B1CH77|A0A8B1CH77_STAAU;REV_tr|A0A8B…	tr|A0A380EHW0|A0A380EHW0_STAAU Oligoendopeptidase F OS=Staphylococcus aureus OX=1280 GN=NCTC10702_02180 PE=4 SV=1;tr|A0A6D2GM16|A0A6D2GM16_STAAU Oligoendopeptidase F OS=Staphylococcus aureus OX=1280 GN=pepF1_1 PE=3 SV=1;tr|A0A8B0ZE74|A0A8B0ZE74_STAAU Oligo	0;0;0;0;0;0;0;0;0;0;0;0;0;0;0;0;0;0;0;0;0;0;0;0;0;0;0;0;0;0;0;0;0;0;0;0;0;0;0;0;0;0;0;0;0;0;0;0;0;0;0;0;0;0;0;0;0	0;0;0;0;0;0;0;0;0;0;0;0;0;0;0;0;0;0;0;0;0;0;0;0;0;0;0;0;0;0;0;0;0;0;0;0;0;0;0;0;0;0;0;0;0;0;0;0;0;0;0;0;0;0;0;0;0	0;0;0;0;0;0;0;0;0;0;0;0;0;0;0;0;0;0;0;0;0;0;0;0;0;0;0;0;0;0;0;0;0;0;0;0;0;0;0;0;0;0;0;0;0;0;0;0;0;0;0;0;0;0;0;0;0	57	2	2	2	6.991	-1;-1;-1;-1;-1;-1;-1;-1;-1;-1;-1;-1;-1;-1;-1;-1;-1;-1;-1;-1;-1;-1;-1;-1;-1;-1;-1;-1;-1;-1;-1;-1;-1;-1;-1;-1;-1;-1;-1;-1;-1;-1;-1;-1;-1;-1;-1;-1;-1;-1;-1;-1;-1;-1;-1;-1;-1	0.0046904	0.64207	58388000	60331000	64379000	110350000	96018000	126020000	75395000	83937000	84583000	49871000	46959000	47965000	LTELWADVAPQGENKYK;SLISGIVTR
REV_tr|A0A6B0BRI6|A0A6B0BRI6_STAAU;REV_tr|A0A0H2WXZ1|A0A0H2WXZ1_STAAC;REV_tr|A0A0E1XBM8|A0A0E1XBM8_STAAU;REV_tr|A0A0E1VQ85|A0A0E1VQ85_STAA3;REV_tr|A0A6B5I668|A0A6B5I668_STAAU;REV_tr|A0A7U8SC03|A0A7U8SC03_STAAU;REV_tr|A0A6B5QFG4|A0A6B5QFG4_STAAU;REV_tr|A0A6B5R5Y7|A0A6B5R5Y7_STAAU;REV_tr|A0A033UE65|A0A033UE65_STAAU;REV_tr|A0A380DRA5|A0A380DRA5_STAAU;REV_tr|A0A6B0AMM2|A0A6B0AMM2_STAAU;REV_tr|A0A2S6D…	REV_tr|A0A6B0BRI6|A0A6B0BRI6_STAAU;REV_tr|A0A0H2WXZ1|A0A0H2WXZ1_STAAC;REV_tr|A0A0E1XBM8|A0A0E1XBM8_STAAU;REV_tr|A0A0E1VQ85|A0A0E1VQ85_STAA3;REV_tr|A0A6B5I668|A0A6B5I668_STAAU;REV_tr|A0A7U8SC03|A0A7U8SC03_STAAU;REV_tr|A0A6B5QFG4|A0A6B5QFG4_STAAU;REV_tr|A0A6B5R5Y7|A0A6B5R5Y7_STAAU;REV_tr|A0A033UE65|A0A033UE65_STAAU;REV_tr|A0A380DRA5|A0A380DRA5_STAAU;REV_tr|A0A6B0AMM2|A0A6B0AMM2_STAAU;REV_tr|A0A2S6D…	tr|A0A6B0BRI6|A0A6B0BRI6_STAAU Nitrite reductase large subunit (Fragment) OS=Staphylococcus aureus OX=1280 GN=GO793_07770 PE=4 SV=1;tr|A0A0H2WXZ1|A0A0H2WXZ1_STAAC Nitrite reductase [NAD(P)H], large subunit OS=Staphylococcus aureus (strain COL) OX=93062 GN=	0;0;0;0;0;0;0;0;0;0;0;0;0;0;0;0;0;0;0;0;0;0;0;0;0;0;0;0;0;0;0;0;0;0;0;0;0;0;0;0;0;0;0;0;0;0;0;0;0;0;0;0;0;0;0;0;0;0;0;0;0	0;0;0;0;0;0;0;0;0;0;0;0;0;0;0;0;0;0;0;0;0;0;0;0;0;0;0;0;0;0;0;0;0;0;0;0;0;0;0;0;0;0;0;0;0;0;0;0;0;0;0;0;0;0;0;0;0;0;0;0;0	0;0;0;0;0;0;0;0;0;0;0;0;0;0;0;0;0;0;0;0;0;0;0;0;0;0;0;0;0;0;0;0;0;0;0;0;0;0;0;0;0;0;0;0;0;0;0;0;0;0;0;0;0;0;0;0;0;0;0;0;0	61	6	6	6	10.866	-1;-1;-1;-1;-1;-1;-1;-1;-1;-1;-1;-1;-1;-1;-1;-1;-1;-1;-1;-1;-1;-1;-1;-1;-1;-1;-1;-1;-1;-1;-1;-1;-1;-1;-1;-1;-1;-1;-1;-1;-1;-1;-1;-1;-1;-1;-1;-1;-1;-1;-1;-1;-1;-1;-1;-1;-1;-1;-1;-1;-1	0.0056285	0.61534	583350000	729260000	406440000	415170000	802600000	997230000	667500000	793510000	811450000	392540000	496020000	488960000	ELIEEISR;HPTDIYEFEK;IQTVIQER;MGLDEWINPLEEDR;SGTAFINK;YYQMLAGCTR
REV_UPI00003B19D0;REV_tr|T1YD05|T1YD05_STAAU;REV_tr|A0A7U8SX47|A0A7U8SX47_STAAU;REV_tr|A0A7U8SCG7|A0A7U8SCG7_STAAU;REV_tr|Q7AS72|Q7AS72_STAAU;REV_tr|A0A8B1CXK4|A0A8B1CXK4_STAAU;REV_tr|A0A806KYB3|A0A806KYB3_STAAU;REV_tr|A0A7Z8DA58|A0A7Z8DA58_STAAU;REV_tr|A0A7U9J4U6|A0A7U9J4U6_STAAU;REV_tr|A0A7U8FAX6|A0A7U8FAX6_STAAU;REV_tr|A0A2X3Y9H0|A0A2X3Y9H0_STAA8;REV_tr|A0A2S6DFX0|A0A2S6DFX0_STAAU;REV_tr|A0A7U…	REV_UPI00003B19D0;REV_tr|T1YD05|T1YD05_STAAU;REV_tr|A0A7U8SX47|A0A7U8SX47_STAAU;REV_tr|A0A7U8SCG7|A0A7U8SCG7_STAAU;REV_tr|Q7AS72|Q7AS72_STAAU;REV_tr|A0A8B1CXK4|A0A8B1CXK4_STAAU;REV_tr|A0A806KYB3|A0A806KYB3_STAAU;REV_tr|A0A7Z8DA58|A0A7Z8DA58_STAAU;REV_tr|A0A7U9J4U6|A0A7U9J4U6_STAAU;REV_tr|A0A7U8FAX6|A0A7U8FAX6_STAAU;REV_tr|A0A2X3Y9H0|A0A2X3Y9H0_STAA8;REV_tr|A0A2S6DFX0|A0A2S6DFX0_STAAU;REV_tr|A0A7U…	UPI00003B19D0 status=active;tr|T1YD05|T1YD05_STAAU Arginine deiminase OS=Staphylococcus aureus subsp. aureus CN1 OX=1193576 GN=arcA PE=3 SV=1;tr|A0A7U8SX47|A0A7U8SX47_STAAU Arginine deiminase OS=Staphylococcus aureus subsp. aureus C160 OX=585150 GN=arcA PE	0;0;0;0;0;0;0;0;0;0;0;0;0;0;0;0;0;0;0;0;0;0;0;0;0;0;0;0;0;0;0;0;0;0;0;0	0;0;0;0;0;0;0;0;0;0;0;0;0;0;0;0;0;0;0;0;0;0;0;0;0;0;0;0;0;0;0;0;0;0;0;0	0;0;0;0;0;0;0;0;0;0;0;0;0;0;0;0;0;0;0;0;0;0;0;0;0;0;0;0;0;0;0;0;0;0;0;0	36	2	2	2	46.926	-1;-1;-1;-1;-1;-1;-1;-1;-1;-1;-1;-1;-1;-1;-1;-1;-1;-1;-1;-1;-1;-1;-1;-1;-1;-1;-1;-1;-1;-1;-1;-1;-1;-1;-1;-1	0.0103	0.45964	4060200	3773400	2936300	1532000	3175200	5773900	4009500	6631300	4899700	513500	0	3065200	FTAQPNEFGK;VIYQIFISENK
sp|A0A0H3JT43|GCVHL_STAAM;tr|A0A6B5EAC2|A0A6B5EAC2_STAAU;UPI000005458F;tr|W8TPG6|W8TPG6_STAAU;tr|T1Y6C9|T1Y6C9_STAAU;tr|A0A8B5ZA76|A0A8B5ZA76_STAAU;tr|A0A806KKJ1|A0A806KKJ1_STAAU;tr|A0A7U9P2S6|A0A7U9P2S6_STAAU;tr|A0A7U8SX41|A0A7U8SX41_STAAU;tr|A0A7U8SML6|A0A7U8SML6_STAAU;tr|A0A7U7IC90|A0A7U7IC90_STAAR;tr|A0A7U8FBI0|A0A7U8FBI0_STAAU;tr|A0A6B5FV38|A0A6B5FV38_STAAU;tr|A0A2X3YTC7|A0A2X3YTC7_STAA8;tr|…	sp|A0A0H3JT43|GCVHL_STAAM;tr|A0A6B5EAC2|A0A6B5EAC2_STAAU;UPI000005458F;tr|W8TPG6|W8TPG6_STAAU;tr|T1Y6C9|T1Y6C9_STAAU;tr|A0A8B5ZA76|A0A8B5ZA76_STAAU;tr|A0A806KKJ1|A0A806KKJ1_STAAU;tr|A0A7U9P2S6|A0A7U9P2S6_STAAU;tr|A0A7U8SX41|A0A7U8SX41_STAAU;tr|A0A7U8SML6|A0A7U8SML6_STAAU;tr|A0A7U7IC90|A0A7U7IC90_STAAR;tr|A0A7U8FBI0|A0A7U8FBI0_STAAU;tr|A0A6B5FV38|A0A6B5FV38_STAAU;tr|A0A2X3YTC7|A0A2X3YTC7_STAA8;tr|…	sp|A0A0H3JT43|GCVHL_STAAM Glycine cleavage system H-like protein OS=Staphylococcus aureus (strain Mu50 / ATCC 700699) OX=158878 GN=SAV0324 PE=1 SV=1;tr|A0A6B5EAC2|A0A6B5EAC2_STAAU Glycine cleavage system protein H OS=Staphylococcus aureus OX=1280 GN=G0Y58_	3;3;3;3;3;3;3;3;3;3;3;3;3;3;3;3;3;3;3;3;3;3;2;2;2;2;1	3;3;3;3;3;3;3;3;3;3;3;3;3;3;3;3;3;3;3;3;3;3;2;2;2;2;1	3;3;3;3;3;3;3;3;3;3;3;3;3;3;3;3;3;3;3;3;3;3;2;2;2;2;1	27	3	3	3	12.422	110;110;110;110;110;110;110;110;110;110;110;110;110;110;110;110;110;110;110;110;110;110;90;93;110;90;110	0	1.1834	450620000	448830000	464220000	656050000	619550000	445490000	613500000	583680000	587750000	384990000	387800000	407520000	LANYLWVEK;LDDVDKEAFLALPEA;TVIDVQTPLSGTIIER
sp|A5IPA9|LDH1_STAA9;UPI000012E2D4;sp|P65257|LDH1_STAAW;sp|P65256|LDH1_STAAN;sp|P65255|LDH1_STAAM;tr|A0A2X3Y2M7|A0A2X3Y2M7_STAA8;tr|A0A7H2KBK1|A0A7H2KBK1_STAAU;tr|A0A5F0HJI5|A0A5F0HJI5_STAAU;tr|A0A6B5DTR0|A0A6B5DTR0_STAAU;tr|T1Y5L6|T1Y5L6_STAAU;sp|Q2G218|LDH1_STAA8;tr|H6UH59|H6UH59_STAAU;tr|A0A806L0M8|A0A806L0M8_STAAU;tr|A0A7Z8DD15|A0A7Z8DD15_STAAU;tr|A0A7U9J4D1|A0A7U9J4D1_STAAU;tr|A0A7U8XIW7|A0A…	sp|A5IPA9|LDH1_STAA9;UPI000012E2D4;sp|P65257|LDH1_STAAW;sp|P65256|LDH1_STAAN;sp|P65255|LDH1_STAAM;tr|A0A2X3Y2M7|A0A2X3Y2M7_STAA8;tr|A0A7H2KBK1|A0A7H2KBK1_STAAU;tr|A0A5F0HJI5|A0A5F0HJI5_STAAU;tr|A0A6B5DTR0|A0A6B5DTR0_STAAU;tr|T1Y5L6|T1Y5L6_STAAU;sp|Q2G218|LDH1_STAA8;tr|H6UH59|H6UH59_STAAU;tr|A0A806L0M8|A0A806L0M8_STAAU;tr|A0A7Z8DD15|A0A7Z8DD15_STAAU;tr|A0A7U9J4D1|A0A7U9J4D1_STAAU;tr|A0A7U8XIW7|A0A…	sp|A5IPA9|LDH1_STAA9 L-lactate dehydrogenase 1 OS=Staphylococcus aureus (strain JH9) OX=359786 GN=ldh1 PE=3 SV=1;UPI000012E2D4 status=active;sp|P65257|LDH1_STAAW L-lactate dehydrogenase 1 OS=Staphylococcus aureus (strain MW2) OX=196620 GN=ldh1 PE=3 SV=1;sp	14;14;14;14;14;14;14;14;14;14;14;14;14;14;14;14;14;14;14;14;14;14;14;14;14;14;14;14;14;14;14;14;14;14;13;13;13;13;13;13;13;12;12;12;11;8;4;3;2	14;14;14;14;14;14;14;14;14;14;14;14;14;14;14;14;14;14;14;14;14;14;14;14;14;14;14;14;14;14;14;14;14;14;13;13;13;13;13;13;13;12;12;12;11;8;4;3;2	14;14;14;14;14;14;14;14;14;14;14;14;14;14;14;14;14;14;14;14;14;14;14;14;14;14;14;14;14;14;14;14;14;14;13;13;13;13;13;13;13;12;12;12;11;8;4;3;2	49	14	14	14	34.569	317;317;317;317;317;317;317;317;317;317;317;317;317;317;317;317;317;317;317;317;317;317;317;317;317;317;317;317;317;317;317;317;317;317;317;254;317;317;317;317;317;317;317;317;317;241;46;96;46	0	5.5209	5504400000	5781500000	5782600000	4.1682e+09	4.0493e+09	4721900000	5226100000	4841100000	4881500000	5678700000	5713300000	5691900000	AGEYSDCHDADLVVICAGAAQK;AGEYSDCHDADLVVICAGAAQKPGETR;AQIEQIFVQTR;DAAYDIIQAK;DIMAEAEELK;GATYYGVAMGLAR;HATPYSPTTVR;ITEAIFR;LLLSEAFDVAPR;NVVEIPLNDEEQSK;NVVEIPLNDEEQSKFAHSAK;SIVGEVMASK;TLKDIMAEAEELK;VIGSGTILDSAR
sp|A5IPU6|RS6_STAA9;tr|A0A0D1HQV9|A0A0D1HQV9_STAAU;UPI0000048022;tr|T1Y7L1|T1Y7L1_STAAU;tr|A0A806L4W0|A0A806L4W0_STAAU;tr|A0A7U9J3V0|A0A7U9J3V0_STAAU;tr|A0A7U8SVW9|A0A7U8SVW9_STAAU;tr|A0A7U8SN65|A0A7U8SN65_STAAU;tr|A0A7U8F8E6|A0A7U8F8E6_STAAU;tr|A0A7U4AS90|A0A7U4AS90_STAAU;tr|A0A2X3YTG4|A0A2X3YTG4_STAA8;tr|A0A290QJX2|A0A290QJX2_STAAE;tr|A0A0E1X9S3|A0A0E1X9S3_STAAU;tr|A0A0E1VNG4|A0A0E1VNG4_STAA3;t…	sp|A5IPU6|RS6_STAA9;tr|A0A0D1HQV9|A0A0D1HQV9_STAAU;UPI0000048022;tr|T1Y7L1|T1Y7L1_STAAU;tr|A0A806L4W0|A0A806L4W0_STAAU;tr|A0A7U9J3V0|A0A7U9J3V0_STAAU;tr|A0A7U8SVW9|A0A7U8SVW9_STAAU;tr|A0A7U8SN65|A0A7U8SN65_STAAU;tr|A0A7U8F8E6|A0A7U8F8E6_STAAU;tr|A0A7U4AS90|A0A7U4AS90_STAAU;tr|A0A2X3YTG4|A0A2X3YTG4_STAA8;tr|A0A290QJX2|A0A290QJX2_STAAE;tr|A0A0E1X9S3|A0A0E1X9S3_STAAU;tr|A0A0E1VNG4|A0A0E1VNG4_STAA3;t…	sp|A5IPU6|RS6_STAA9 30S ribosomal protein S6 OS=Staphylococcus aureus (strain JH9) OX=359786 GN=rpsF PE=3 SV=1;tr|A0A0D1HQV9|A0A0D1HQV9_STAAU 30S ribosomal protein S6 OS=Staphylococcus aureus OX=1280 GN=rpsF PE=3 SV=1;UPI0000048022 status=active;tr|T1Y7L1|	8;8;8;8;8;8;8;8;8;8;8;8;8;8;8;8;8;8;8;8;8;8;8;8;8;8;8;8;7;6;1	8;8;8;8;8;8;8;8;8;8;8;8;8;8;8;8;8;8;8;8;8;8;8;8;8;8;8;8;7;6;1	7;7;7;7;7;7;7;7;7;7;7;7;7;7;7;7;7;7;7;7;7;7;7;7;7;7;7;7;7;5;0	31	8	8	7	11.595	98;98;98;98;98;98;98;98;98;98;98;98;98;98;98;98;98;98;98;98;98;98;98;98;98;98;98;98;69;98;98	0	3.0581	1.9325e+09	2.0091e+09	2.0966e+09	907940000	853020000	564580000	1.8845e+09	1.7274e+09	1.7415e+09	1289100000	1181900000	1419600000	DGFYNIVR;FNGILATEGAEVLEAK;ISDDIIR;LAYEINDFK;LAYEINDFKDGFYNIVR;RLAYEINDFK;TYEVMYIVRPNIEEDAK;TYEVMYIVRPNIEEDAKK
sp|A5IPU8|RS18_STAA9;tr|A0A0D1HF64|A0A0D1HF64_STAAU;UPI000004802A;tr|T1Y5F3|T1Y5F3_STAAU;tr|A0A806L323|A0A806L323_STAAU;tr|A0A7U9P446|A0A7U9P446_STAAU;tr|A0A7U8SW53|A0A7U8SW53_STAAU;tr|A0A7U8SN40|A0A7U8SN40_STAAU;tr|A0A7U8F8S9|A0A7U8F8S9_STAAU;tr|A0A7U4AS36|A0A7U4AS36_STAAU;tr|A0A2X3YBT4|A0A2X3YBT4_STAA8;tr|A0A290QM44|A0A290QM44_STAAE;tr|A0A0E1XBY5|A0A0E1XBY5_STAAU;tr|A0A0E1VNJ3|A0A0E1VNJ3_STAA3;…	sp|A5IPU8|RS18_STAA9;tr|A0A0D1HF64|A0A0D1HF64_STAAU;UPI000004802A;tr|T1Y5F3|T1Y5F3_STAAU;tr|A0A806L323|A0A806L323_STAAU;tr|A0A7U9P446|A0A7U9P446_STAAU;tr|A0A7U8SW53|A0A7U8SW53_STAAU;tr|A0A7U8SN40|A0A7U8SN40_STAAU;tr|A0A7U8F8S9|A0A7U8F8S9_STAAU;tr|A0A7U4AS36|A0A7U4AS36_STAAU;tr|A0A2X3YBT4|A0A2X3YBT4_STAA8;tr|A0A290QM44|A0A290QM44_STAAE;tr|A0A0E1XBY5|A0A0E1XBY5_STAAU;tr|A0A0E1VNJ3|A0A0E1VNJ3_STAA3;…	sp|A5IPU8|RS18_STAA9 30S ribosomal protein S18 OS=Staphylococcus aureus (strain JH9) OX=359786 GN=rpsR PE=3 SV=1;tr|A0A0D1HF64|A0A0D1HF64_STAAU 30S ribosomal protein S18 OS=Staphylococcus aureus OX=1280 GN=rpsR PE=3 SV=1;UPI000004802A status=active;tr|T1Y5	3;3;3;3;3;3;3;3;3;3;3;3;3;3;3;3;3;3;3;3;3;3;3;3;3;3;3;3;2;2;1;1	3;3;3;3;3;3;3;3;3;3;3;3;3;3;3;3;3;3;3;3;3;3;3;3;3;3;3;3;2;2;1;1	3;3;3;3;3;3;3;3;3;3;3;3;3;3;3;3;3;3;3;3;3;3;3;3;3;3;3;3;2;2;1;1	32	3	3	3	9.3098	80;80;80;80;80;80;80;80;80;80;80;80;80;80;80;80;80;80;80;80;80;80;80;80;80;80;80;80;80;80;48;23	0	1.1833	302030000	316750000	302390000	301300000	283340000	218140000	279710000	258030000	259710000	288230000	301340000	312430000	DTELLKR;HMALLPYVKEEQ;VCYFTANGITHIDYK
sp|A5IPX0|GUAA_STAA9;tr|A0A345AMD3|A0A345AMD3_STAAU;sp|P64296|GUAA_STAAM;tr|A0A290QDZ2|A0A290QDZ2_STAAE;sp|A7WY93|GUAA_STAA1;sp|A6TYP2|GUAA_STAA2;sp|A6QE71|GUAA_STAAE;tr|A0A0U1MWX4|A0A0U1MWX4_STAAU;tr|A0A6M1XH86|A0A6M1XH86_STAAU;tr|A0A2L2F4X0|A0A2L2F4X0_STAAU;tr|A0A2X3Y6S1|A0A2X3Y6S1_STAA8;UPI000012BD6F;tr|T1Y6J9|T1Y6J9_STAAU;sp|Q2YVL5|GUAA_STAAB;tr|A0A811E8I1|A0A811E8I1_STAAU;tr|A0A806KKW4|A0A80…	sp|A5IPX0|GUAA_STAA9;tr|A0A345AMD3|A0A345AMD3_STAAU;sp|P64296|GUAA_STAAM;tr|A0A290QDZ2|A0A290QDZ2_STAAE;sp|A7WY93|GUAA_STAA1;sp|A6TYP2|GUAA_STAA2;sp|A6QE71|GUAA_STAAE;tr|A0A0U1MWX4|A0A0U1MWX4_STAAU;tr|A0A6M1XH86|A0A6M1XH86_STAAU;tr|A0A2L2F4X0|A0A2L2F4X0_STAAU;tr|A0A2X3Y6S1|A0A2X3Y6S1_STAA8;UPI000012BD6F;tr|T1Y6J9|T1Y6J9_STAAU;sp|Q2YVL5|GUAA_STAAB;tr|A0A811E8I1|A0A811E8I1_STAAU;tr|A0A806KKW4|A0A80…	sp|A5IPX0|GUAA_STAA9 GMP synthase [glutamine-hydrolyzing] OS=Staphylococcus aureus (strain JH9) OX=359786 GN=guaA PE=3 SV=1;tr|A0A345AMD3|A0A345AMD3_STAAU GMP synthase [glutamine-hydrolyzing] OS=Staphylococcus aureus OX=1280 GN=guaA PE=3 SV=1;sp|P64296|GUA	9;9;9;9;9;9;9;9;9;9;9;9;9;9;9;9;9;9;9;9;9;9;9;9;9;9;9;9;9;9;9;9;9;9;9;9;9;9;8;8;7;6;6;6;5;5;4;4;4;4;3;3;3;2;2;1	9;9;9;9;9;9;9;9;9;9;9;9;9;9;9;9;9;9;9;9;9;9;9;9;9;9;9;9;9;9;9;9;9;9;9;9;9;9;8;8;7;6;6;6;5;5;4;4;4;4;3;3;3;2;2;1	4;4;4;4;4;4;4;4;4;4;4;4;4;4;4;4;4;4;4;4;4;4;4;4;4;4;4;4;4;4;4;4;4;4;4;4;4;4;3;3;2;1;1;1;1;1;0;0;0;3;3;3;0;0;2;0	56	9	9	4	58.202	513;513;513;513;513;513;513;513;513;513;513;513;513;513;513;513;513;513;513;513;513;513;513;513;513;513;513;513;484;513;513;513;513;513;513;513;513;513;513;513;513;271;273;315;177;513;66;113;92;378;285;215;46;357;126;123	0	3.5354	207520000	206100000	193110000	177170000	167040000	187760000	174940000	159860000	162770000	232140000	219790000	221480000	AVTSIDGMTSDFAR;HTEYGNDLLNNFVR;IDWEVLQK;IIGNEFVYVFDDEASK;IVNEVDHVNR;SDELFAGLPAEQTVWMSHSDK;VIEIPEGFEVIADSPSTDYAAIEDK;VLGEITEDKLEIVR;VVYDITSKPPSTIEWE
sp|A5IQ55|PTH_STAA9;tr|A0A7U9J2S3|A0A7U9J2S3_STAAU;sp|Q5HIH3|PTH_STAAC;tr|A0A0E1X5W9|A0A0E1X5W9_STAAU;tr|A0A290QK92|A0A290QK92_STAAE;tr|A0A7U8SQX3|A0A7U8SQX3_STAAU;UPI00000013BE;tr|A0A806KZH3|A0A806KZH3_STAAU;tr|A0A7U8F7G3|A0A7U8F7G3_STAAU;sp|A7WYQ5|PTH_STAA1;tr|A0A0U1MG51|A0A0U1MG51_STAAU;tr|A0A7U7EX72|A0A7U7EX72_STAAU;tr|A0A7U4ES47|A0A7U4ES47_STAAU;tr|A0A6B1RNT2|A0A6B1RNT2_STAAU;tr|A0A6B0ASL1|A…	sp|A5IQ55|PTH_STAA9;tr|A0A7U9J2S3|A0A7U9J2S3_STAAU;sp|Q5HIH3|PTH_STAAC;tr|A0A0E1X5W9|A0A0E1X5W9_STAAU;tr|A0A290QK92|A0A290QK92_STAAE;tr|A0A7U8SQX3|A0A7U8SQX3_STAAU;UPI00000013BE;tr|A0A806KZH3|A0A806KZH3_STAAU;tr|A0A7U8F7G3|A0A7U8F7G3_STAAU;sp|A7WYQ5|PTH_STAA1;tr|A0A0U1MG51|A0A0U1MG51_STAAU;tr|A0A7U7EX72|A0A7U7EX72_STAAU;tr|A0A7U4ES47|A0A7U4ES47_STAAU;tr|A0A6B1RNT2|A0A6B1RNT2_STAAU;tr|A0A6B0ASL1|A…	sp|A5IQ55|PTH_STAA9 Peptidyl-tRNA hydrolase OS=Staphylococcus aureus (strain JH9) OX=359786 GN=pth PE=3 SV=1;tr|A0A7U9J2S3|A0A7U9J2S3_STAAU Peptidyl-tRNA hydrolase OS=Staphylococcus aureus subsp. aureus PSP1996 OX=1169408 GN=pth PE=3 SV=1;sp|Q5HIH3|PTH_STA	5;5;5;5;5;5;5;5;5;5;5;5;5;5;5;5;5;5;5;5;5;5;5;5;5;5;5;5;5;5;5;5;4;4;4;2;2;1	5;5;5;5;5;5;5;5;5;5;5;5;5;5;5;5;5;5;5;5;5;5;5;5;5;5;5;5;5;5;5;5;4;4;4;2;2;1	5;5;5;5;5;5;5;5;5;5;5;5;5;5;5;5;5;5;5;5;5;5;5;5;5;5;5;5;5;5;5;5;4;4;4;2;2;1	38	5	5	5	21.703	190;190;190;190;190;190;190;190;190;190;190;190;190;190;190;190;190;190;190;190;190;190;190;190;190;190;190;190;190;190;190;190;190;177;190;190;135;190	0	1.8758	33001000	34342000	37638000	29137000	27695000	32167000	37974000	32066000	32385000	26125000	28385000	28134000	CIVGLGNIGK;FDHVMNEFNGEVK;GAYTIER;MLGTDQFK;NNFSLDK
sp|A5IQ65|HSLO_STAA9;sp|P64400|HSLO_STAAM;tr|A0A0E1VKN9|A0A0E1VKN9_STAA3;tr|A0A641A2S4|A0A641A2S4_STAAU;tr|A0A6B5M4X6|A0A6B5M4X6_STAAU;tr|A0A389VKN8|A0A389VKN8_STAAU;tr|A0A850G082|A0A850G082_STAAU;UPI0000054634;tr|X5EJK5|X5EJK5_STAAU;tr|T1Y6D6|T1Y6D6_STAAU;tr|A0A806KZI9|A0A806KZI9_STAAU;tr|A0A6B2IUX7|A0A6B2IUX7_STAAU;tr|A0A7U9J2V9|A0A7U9J2V9_STAAU;tr|A0A7U8SUE1|A0A7U8SUE1_STAAU;tr|A0A7U8SQX2|A0A7…	sp|A5IQ65|HSLO_STAA9;sp|P64400|HSLO_STAAM;tr|A0A0E1VKN9|A0A0E1VKN9_STAA3;tr|A0A641A2S4|A0A641A2S4_STAAU;tr|A0A6B5M4X6|A0A6B5M4X6_STAAU;tr|A0A389VKN8|A0A389VKN8_STAAU;tr|A0A850G082|A0A850G082_STAAU;UPI0000054634;tr|X5EJK5|X5EJK5_STAAU;tr|T1Y6D6|T1Y6D6_STAAU;tr|A0A806KZI9|A0A806KZI9_STAAU;tr|A0A6B2IUX7|A0A6B2IUX7_STAAU;tr|A0A7U9J2V9|A0A7U9J2V9_STAAU;tr|A0A7U8SUE1|A0A7U8SUE1_STAAU;tr|A0A7U8SQX2|A0A7…	sp|A5IQ65|HSLO_STAA9 33 kDa chaperonin OS=Staphylococcus aureus (strain JH9) OX=359786 GN=hslO PE=3 SV=1;sp|P64400|HSLO_STAAM 33 kDa chaperonin OS=Staphylococcus aureus (strain Mu50 / ATCC 700699) OX=158878 GN=hslO PE=3 SV=1;tr|A0A0E1VKN9|A0A0E1VKN9_STAA3	5;5;5;5;5;5;5;5;5;5;5;5;5;5;5;5;5;5;5;5;5;5;5;5;5;5;5;5;5;5;5;5;5;5;5;5;5;5;4;4;4;4;3;2;2;1	5;5;5;5;5;5;5;5;5;5;5;5;5;5;5;5;5;5;5;5;5;5;5;5;5;5;5;5;5;5;5;5;5;5;5;5;5;5;4;4;4;4;3;2;2;1	5;5;5;5;5;5;5;5;5;5;5;5;5;5;5;5;5;5;5;5;5;5;5;5;5;5;5;5;5;5;5;5;5;5;5;5;5;5;4;4;4;4;3;2;2;1	46	5	5	5	31.804	293;293;293;293;293;293;293;293;293;293;293;293;293;293;293;293;293;293;293;293;293;293;293;293;293;293;293;293;293;293;293;293;293;293;293;293;293;293;293;293;293;293;241;60;47;52	0	1.9721	41356000	42515000	45505000	41634000	39384000	42379000	37581000	36160000	36412000	40828000	42683000	41936000	ALAFDGEIR;AYAALTTETVQEAQTR;GLGEAEIQNMIK;LTVTVDGQGPIGR;MPVQFECNCSHEK
sp|A5IQ72|PDXS_STAA9;sp|A6TYZ5|PDXS_STAA2;UPI0000054856;tr|T1Y826|T1Y826_STAAU;tr|A0A806L1M3|A0A806L1M3_STAAU;tr|A0A7U9P4F9|A0A7U9P4F9_STAAU;tr|A0A7U8SV72|A0A7U8SV72_STAAU;tr|A0A7U8SQ16|A0A7U8SQ16_STAAU;tr|A0A7U7EX77|A0A7U7EX77_STAAU;tr|A0A7U4AS92|A0A7U4AS92_STAAU;tr|A0A2X3YTU1|A0A2X3YTU1_STAA8;tr|A0A0E1XIK6|A0A0E1XIK6_STAAU;tr|A0A0E1VM92|A0A0E1VM92_STAA3;tr|A0A290QDZ9|A0A290QDZ9_STAAE;tr|A0A7U8I…	sp|A5IQ72|PDXS_STAA9;sp|A6TYZ5|PDXS_STAA2;UPI0000054856;tr|T1Y826|T1Y826_STAAU;tr|A0A806L1M3|A0A806L1M3_STAAU;tr|A0A7U9P4F9|A0A7U9P4F9_STAAU;tr|A0A7U8SV72|A0A7U8SV72_STAAU;tr|A0A7U8SQ16|A0A7U8SQ16_STAAU;tr|A0A7U7EX77|A0A7U7EX77_STAAU;tr|A0A7U4AS92|A0A7U4AS92_STAAU;tr|A0A2X3YTU1|A0A2X3YTU1_STAA8;tr|A0A0E1XIK6|A0A0E1XIK6_STAAU;tr|A0A0E1VM92|A0A0E1VM92_STAA3;tr|A0A290QDZ9|A0A290QDZ9_STAAE;tr|A0A7U8I…	sp|A5IQ72|PDXS_STAA9 Pyridoxal 5-phosphate synthase subunit PdxS OS=Staphylococcus aureus (strain JH9) OX=359786 GN=pdxS PE=3 SV=1;sp|A6TYZ5|PDXS_STAA2 Pyridoxal 5-phosphate synthase subunit PdxS OS=Staphylococcus aureus (strain JH1) OX=359787 GN=pdxS PE	13;13;13;13;13;13;13;13;13;13;13;13;13;13;13;13;13;13;13;13;13;13;13;13;13;13;13;13;12;11;9;9;9;5;2;1	13;13;13;13;13;13;13;13;13;13;13;13;13;13;13;13;13;13;13;13;13;13;13;13;13;13;13;13;12;11;9;9;9;5;2;1	7;7;7;7;7;7;7;7;7;7;7;7;7;7;7;7;7;7;7;7;7;7;7;7;7;7;7;7;7;5;4;4;4;0;1;1	36	13	13	7	31.992	295;295;295;295;295;295;295;295;295;295;295;295;295;295;295;295;295;295;295;295;295;295;295;295;295;295;295;295;285;295;295;178;165;279;55;43	0	5.128	843820000	863180000	843490000	531200000	512090000	538340000	794120000	732830000	736270000	755370000	740020000	745630000	DIGAPYEILK;DQFTVPFVCGCR;GEPGTGNIVEAVR;GGVIMDVVNAEQAR;GLDINQLSLEER;IGEGAAMLR;IGHITEAR;IVEEVMNAVSIPVMAK;KDQFTVPFVCGCR;LASELGTAMK;LTVMNDDEIMTFAK;TKGEPGTGNIVEAVR;VLEAMGVDYIDESEVLTPADEEYHLR
sp|A5IQ96|RPOB_STAA9;sp|P60278|RPOB_STAAN;tr|A0A0U1MGD9|A0A0U1MGD9_STAAU;sp|A6QEJ4|RPOB_STAAE;sp|Q5HID3|RPOB_STAAC;sp|A6TZ19|RPOB_STAA2;sp|A7WYW7|RPOB_STAA1;sp|A8YZP0|RPOB_STAAT;sp|P47768|RPOB_STAA8;sp|P60279|RPOB_STAAW;tr|T1Y7J3|T1Y7J3_STAAU;sp|Q2YSB9|RPOB_STAAB;tr|A0A811E9S4|A0A811E9S4_STAAU;sp|Q6GBU5|RPOB_STAAS;sp|Q6GJC6|RPOB_STAAR;tr|A0A0D1I7D0|A0A0D1I7D0_STAAU;tr|A0A0E0VLI1|A0A0E0VLI1_STAA5;…	sp|A5IQ96|RPOB_STAA9;sp|P60278|RPOB_STAAN;tr|A0A0U1MGD9|A0A0U1MGD9_STAAU;sp|A6QEJ4|RPOB_STAAE;sp|Q5HID3|RPOB_STAAC;sp|A6TZ19|RPOB_STAA2;sp|A7WYW7|RPOB_STAA1;sp|A8YZP0|RPOB_STAAT;sp|P47768|RPOB_STAA8;sp|P60279|RPOB_STAAW;tr|T1Y7J3|T1Y7J3_STAAU;sp|Q2YSB9|RPOB_STAAB;tr|A0A811E9S4|A0A811E9S4_STAAU;sp|Q6GBU5|RPOB_STAAS;sp|Q6GJC6|RPOB_STAAR;tr|A0A0D1I7D0|A0A0D1I7D0_STAAU;tr|A0A0E0VLI1|A0A0E0VLI1_STAA5;…	sp|A5IQ96|RPOB_STAA9 DNA-directed RNA polymerase subunit beta OS=Staphylococcus aureus (strain JH9) OX=359786 GN=rpoB PE=3 SV=1;sp|P60278|RPOB_STAAN DNA-directed RNA polymerase subunit beta OS=Staphylococcus aureus (strain N315) OX=158879 GN=rpoB PE=1 SV=1	34;34;34;34;34;34;34;34;34;34;34;34;34;34;34;34;34;34;34;34;34;34;34;34;34;34;34;34;34;34;34;34;34;34;34;34;34;34;34;34;34;34;34;33;33;33;33;33;33;33;33;33;33;33;33;33;33;33;33;33;33;33;33;33;33;33;33;33;33;32;32;32;32;32;32;31;30;21;13;11;10;9;9;7;7;7;7;7;7;7;7;7;7;7;7;7;7;7;7;7;7;7;7;7;7;7;7;7;7;7;7;7;7;7;7;7;6;6;6;5;5;5;5;5;5;5;5;5;5;4;4;4;4;4;4;4;4;4;4;4;4;4;4;4;4;4;4;4;3;3;3;3;3;3;3;3;3;3;3;…	34;34;34;34;34;34;34;34;34;34;34;34;34;34;34;34;34;34;34;34;34;34;34;34;34;34;34;34;34;34;34;34;34;34;34;34;34;34;34;34;34;34;34;33;33;33;33;33;33;33;33;33;33;33;33;33;33;33;33;33;33;33;33;33;33;33;33;33;33;32;32;32;32;32;32;31;30;21;13;11;10;9;9;7;7;7;7;7;7;7;7;7;7;7;7;7;7;7;7;7;7;7;7;7;7;7;7;7;7;7;7;7;7;7;7;7;6;6;6;5;5;5;5;5;5;5;5;5;5;4;4;4;4;4;4;4;4;4;4;4;4;4;4;4;4;4;4;4;3;3;3;3;3;3;3;3;3;3;3;…	7;7;7;7;7;7;7;7;7;7;7;7;7;7;7;7;7;7;7;7;7;7;7;7;7;7;7;7;7;7;7;7;7;7;7;7;7;7;7;7;7;7;7;7;7;7;6;7;7;7;7;7;7;7;7;7;7;7;7;7;7;7;7;7;7;7;6;7;7;7;7;7;7;7;6;5;6;4;3;2;1;1;0;2;2;2;2;2;2;1;2;2;2;2;2;2;2;2;2;2;2;1;2;2;2;2;2;2;2;2;2;2;2;2;2;2;2;0;2;0;0;0;0;0;0;0;0;0;0;1;0;0;0;2;0;0;0;0;0;0;1;0;0;0;0;0;0;0;0;0;0;0;0;0;0;0;1;0;0;0;0;0;0;0;0;0;0;0;0;0;0;0;0;0;0;0;0;0;0	179	34	34	7	133.28	1183;1183;1183;1183;1183;1183;1183;1183;1183;1183;1183;1183;1183;1183;1183;1183;1183;1183;1183;1183;1183;1183;1183;1183;1183;1183;1183;1183;1183;1183;1183;1183;1183;1183;1183;1183;1183;1183;1183;1183;1183;1183;1183;1183;1183;1183;1183;1183;1183;1183;1183;1183;1183;1183;1183;1183;1183;1183;1183;1183;1183;1183;1183;1183;1183;1183;1183;1183;1183;1183;1183;1183;1183;1183;1183;1183;1071;777;433;370;35…	0	13.345	1.0456e+09	1.0617e+09	1.0374e+09	1162600000	1113100000	1244500000	1.0228e+09	974300000	982100000	1.0056e+09	1.0437e+09	1.0354e+09	AGQVVQYGR;ALMGANMQR;DATYAAPLR;DGTENTEQALLEIYER;DIPNVSESALK;EEGDDTLSPGVNQLVR;ELQSLGLDVK;ENYDATIIPNR;GIVYIGAEVK;ISEVLELPNLIEIQTK;KVDLDTHAITDQIDYLTADEEDSYVVAQANSK;KVDLQQNDAPETQK;LGPEEITR;LLHAIFGEK;LPLTVLLR;LRPGEPPTVENAK;LSALGPGGLTR;MDYMDVSPK;NTLEKDGTENTEQALLEIYER;PSVPESFR;SPSVYFNEK;STGPYSLVTQQPLGGK;SVGELLQNQFR;SYEWFLR;TTTVIGNAFPDSEVK;TVLYDGR;TYEAIVK;VDLDTHAITDQIDYLTADEEDSYVVAQANSK;VFNREEGDDTLSPGVNQL…
sp|A5IQA0|RS7_STAA9;sp|Q5HIC9|RS7_STAAC;UPI000004801A;tr|T1Y6H5|T1Y6H5_STAAU;tr|A0A806KLI7|A0A806KLI7_STAAU;tr|A0A7U9J7A6|A0A7U9J7A6_STAAU;tr|A0A290QP92|A0A290QP92_STAAE;tr|A0A0E0VMA1|A0A0E0VMA1_STAA5;tr|A0A7U8F6R4|A0A7U8F6R4_STAAU;tr|A0A7U7IED9|A0A7U7IED9_STAAU;tr|A0A7U4ASD9|A0A7U4ASD9_STAAU;tr|A0A2X3YVD6|A0A2X3YVD6_STAA8;tr|A0A0E1X875|A0A0E1X875_STAAU;tr|A0A7U8SUP8|A0A7U8SUP8_STAAU;tr|A0A7U8SQB…	sp|A5IQA0|RS7_STAA9;sp|Q5HIC9|RS7_STAAC;UPI000004801A;tr|T1Y6H5|T1Y6H5_STAAU;tr|A0A806KLI7|A0A806KLI7_STAAU;tr|A0A7U9J7A6|A0A7U9J7A6_STAAU;tr|A0A290QP92|A0A290QP92_STAAE;tr|A0A0E0VMA1|A0A0E0VMA1_STAA5;tr|A0A7U8F6R4|A0A7U8F6R4_STAAU;tr|A0A7U7IED9|A0A7U7IED9_STAAU;tr|A0A7U4ASD9|A0A7U4ASD9_STAAU;tr|A0A2X3YVD6|A0A2X3YVD6_STAA8;tr|A0A0E1X875|A0A0E1X875_STAAU;tr|A0A7U8SUP8|A0A7U8SUP8_STAAU;tr|A0A7U8SQB…	sp|A5IQA0|RS7_STAA9 30S ribosomal protein S7 OS=Staphylococcus aureus (strain JH9) OX=359786 GN=rpsG PE=3 SV=1;sp|Q5HIC9|RS7_STAAC 30S ribosomal protein S7 OS=Staphylococcus aureus (strain COL) OX=93062 GN=rpsG PE=3 SV=1;UPI000004801A status=active;tr|T1Y6	6;6;6;6;6;6;6;6;6;6;6;6;6;6;6;6;6;6;6;6;6;6;6;6;6;6;6;6;5;5;3;2;2;1;1	6;6;6;6;6;6;6;6;6;6;6;6;6;6;6;6;6;6;6;6;6;6;6;6;6;6;6;6;5;5;3;2;2;1;1	6;6;6;6;6;6;6;6;6;6;6;6;6;6;6;6;6;6;6;6;6;6;6;6;6;6;6;6;5;5;3;2;2;1;1	35	6	6	6	17.794	156;156;156;156;156;156;156;156;156;156;156;156;156;156;156;156;156;156;156;156;156;156;156;156;156;156;156;156;156;156;94;50;33;156;140	0	2.367	2376900000	2485600000	2430800000	1.9056e+09	1.8041e+09	1.9332e+09	2278000000	2.1023e+09	2.1172e+09	2.0102e+09	2.035e+09	2.0107e+09	DVLPDPIHNSK;ILYSAFDLVEQR;LANEILDAANNTGGAVK;RDVLPDPIHNSK;VGGSNYQVPVEVRPER;WLVNYAR
sp|A5IQC0|GCH4_STAA9;sp|A7WZ02|GCH4_STAA1;tr|A0A2X4ARS8|A0A2X4ARS8_STAA8;tr|A0A6B1RJD4|A0A6B1RJD4_STAAU;tr|A0A290QEF0|A0A290QEF0_STAAE;tr|A0A7U8XRD4|A0A7U8XRD4_STAAU;UPI00003B145C;tr|X5E0Y0|X5E0Y0_STAAU;tr|T1Y735|T1Y735_STAAU;tr|A0A844RHW9|A0A844RHW9_STAAU;tr|A0A806KLP1|A0A806KLP1_STAAU;tr|A0A7U8XRA8|A0A7U8XRA8_STAAU;tr|A0A390TTW2|A0A390TTW2_STAAU;tr|A0A7U8F5X7|A0A7U8F5X7_STAAU;tr|A0A7U7EXI4|A0A7…	sp|A5IQC0|GCH4_STAA9;sp|A7WZ02|GCH4_STAA1;tr|A0A2X4ARS8|A0A2X4ARS8_STAA8;tr|A0A6B1RJD4|A0A6B1RJD4_STAAU;tr|A0A290QEF0|A0A290QEF0_STAAE;tr|A0A7U8XRD4|A0A7U8XRD4_STAAU;UPI00003B145C;tr|X5E0Y0|X5E0Y0_STAAU;tr|T1Y735|T1Y735_STAAU;tr|A0A844RHW9|A0A844RHW9_STAAU;tr|A0A806KLP1|A0A806KLP1_STAAU;tr|A0A7U8XRA8|A0A7U8XRA8_STAAU;tr|A0A390TTW2|A0A390TTW2_STAAU;tr|A0A7U8F5X7|A0A7U8F5X7_STAAU;tr|A0A7U7EXI4|A0A7…	sp|A5IQC0|GCH4_STAA9 GTP cyclohydrolase FolE2 OS=Staphylococcus aureus (strain JH9) OX=359786 GN=folE2 PE=3 SV=1;sp|A7WZ02|GCH4_STAA1 GTP cyclohydrolase FolE2 OS=Staphylococcus aureus (strain Mu3 / ATCC 700698) OX=418127 GN=folE2 PE=3 SV=1;tr|A0A2X4ARS8|A0	2;2;2;2;2;2;2;2;2;2;2;2;2;2;2;2;2;2;2;2;2;2;2;2;2;2;2;2;2;2;2;2;2;2;2;2;2;1;1;1;1;1	2;2;2;2;2;2;2;2;2;2;2;2;2;2;2;2;2;2;2;2;2;2;2;2;2;2;2;2;2;2;2;2;2;2;2;2;2;1;1;1;1;1	2;2;2;2;2;2;2;2;2;2;2;2;2;2;2;2;2;2;2;2;2;2;2;2;2;2;2;2;2;2;2;2;2;2;2;2;2;1;1;1;1;1	42	2	2	2	33.48	292;292;292;292;292;292;292;292;292;292;292;292;292;292;292;292;292;292;292;292;292;292;292;292;292;292;292;292;292;292;292;292;292;292;292;292;292;86;292;251;237;55	0.0021436	0.78875	63712000	61118000	58757000	43626000	42050000	45006000	57394000	52875000	53039000	48265000	50504000	54633000	FVEDLIR;HFGSVDPIEGTKPTTK
sp|A5IQC3|NAGB_STAA9;tr|A0A808M9P9|A0A808M9P9_STAAU;tr|A0A806KLK2|A0A806KLK2_STAAU;tr|A0A224B0W7|A0A224B0W7_STAAU;tr|A0A6B0BXU5|A0A6B0BXU5_STAAU;tr|A0A2X3Y9G8|A0A2X3Y9G8_STAA8;tr|A0A5F0HJC4|A0A5F0HJC4_STAAU;UPI00003B145F;tr|W8TNV7|W8TNV7_STAAU;tr|T1Y7M5|T1Y7M5_STAAU;tr|A0A8B1CCN2|A0A8B1CCN2_STAAU;tr|A0A8B0ZDJ9|A0A8B0ZDJ9_STAAU;tr|A0A7U9P457|A0A7U9P457_STAAU;sp|A7WZ06|NAGB_STAA1;tr|A0A6A9H1N8|A0A6…	sp|A5IQC3|NAGB_STAA9;tr|A0A808M9P9|A0A808M9P9_STAAU;tr|A0A806KLK2|A0A806KLK2_STAAU;tr|A0A224B0W7|A0A224B0W7_STAAU;tr|A0A6B0BXU5|A0A6B0BXU5_STAAU;tr|A0A2X3Y9G8|A0A2X3Y9G8_STAA8;tr|A0A5F0HJC4|A0A5F0HJC4_STAAU;UPI00003B145F;tr|W8TNV7|W8TNV7_STAAU;tr|T1Y7M5|T1Y7M5_STAAU;tr|A0A8B1CCN2|A0A8B1CCN2_STAAU;tr|A0A8B0ZDJ9|A0A8B0ZDJ9_STAAU;tr|A0A7U9P457|A0A7U9P457_STAAU;sp|A7WZ06|NAGB_STAA1;tr|A0A6A9H1N8|A0A6…	sp|A5IQC3|NAGB_STAA9 Glucosamine-6-phosphate deaminase OS=Staphylococcus aureus (strain JH9) OX=359786 GN=nagB PE=3 SV=1;tr|A0A808M9P9|A0A808M9P9_STAAU Glucosamine-6-phosphate deaminase OS=Staphylococcus aureus OX=1280 GN=nagB PE=4 SV=1;tr|A0A806KLK2|A0A80	2;2;2;2;2;2;2;2;2;2;2;2;2;2;2;2;2;2;2;2;2;2;2;2;2;2;2;2;2;2;2;2;2;2;2;2;2;2;2;2;2;2;2;1;1;1;1;1;1;1;1;1	2;2;2;2;2;2;2;2;2;2;2;2;2;2;2;2;2;2;2;2;2;2;2;2;2;2;2;2;2;2;2;2;2;2;2;2;2;2;2;2;2;2;2;1;1;1;1;1;1;1;1;1	2;2;2;2;2;2;2;2;2;2;2;2;2;2;2;2;2;2;2;2;2;2;2;2;2;2;2;2;2;2;2;2;2;2;2;2;2;2;2;2;2;2;2;1;1;1;1;1;1;1;1;1	52	2	2	2	28.467	252;252;252;252;252;252;252;252;252;252;252;252;252;252;252;252;252;252;252;252;252;252;252;252;252;252;252;252;252;212;252;252;252;252;252;252;252;252;252;252;252;252;252;122;252;85;64;168;207;210;217;55	0.0020408	0.78794	72492000	71748000	94082000	62163000	59059000	36667000	60602000	55688000	56050000	101550000	99975000	107640000	IILLAFGEK;LGLATGGTMTDLYEQLVK
sp|A5IQD5|UNG_STAA9;sp|Q6GBQ6|UNG_STAAS;tr|A0A5S9I3D2|A0A5S9I3D2_STAAU;tr|A0A5C8X829|A0A5C8X829_STAAU;tr|A0A7U8XRB3|A0A7U8XRB3_STAAU;UPI00003B1469;tr|T1Y755|T1Y755_STAAU;tr|A0A8B1D2X0|A0A8B1D2X0_STAAU;tr|A0A8B1CCB7|A0A8B1CCB7_STAAU;tr|A0A806KZV9|A0A806KZV9_STAAU;tr|A0A7U9J7J5|A0A7U9J7J5_STAAU;tr|A0A7U8F5Y7|A0A7U8F5Y7_STAAU;tr|A0A5F0HLK2|A0A5F0HLK2_STAAU;tr|A0A7U7IDZ0|A0A7U7IDZ0_STAAU;tr|A0A7U4ASE…	sp|A5IQD5|UNG_STAA9;sp|Q6GBQ6|UNG_STAAS;tr|A0A5S9I3D2|A0A5S9I3D2_STAAU;tr|A0A5C8X829|A0A5C8X829_STAAU;tr|A0A7U8XRB3|A0A7U8XRB3_STAAU;UPI00003B1469;tr|T1Y755|T1Y755_STAAU;tr|A0A8B1D2X0|A0A8B1D2X0_STAAU;tr|A0A8B1CCB7|A0A8B1CCB7_STAAU;tr|A0A806KZV9|A0A806KZV9_STAAU;tr|A0A7U9J7J5|A0A7U9J7J5_STAAU;tr|A0A7U8F5Y7|A0A7U8F5Y7_STAAU;tr|A0A5F0HLK2|A0A5F0HLK2_STAAU;tr|A0A7U7IDZ0|A0A7U7IDZ0_STAAU;tr|A0A7U4ASE…	sp|A5IQD5|UNG_STAA9 Uracil-DNA glycosylase OS=Staphylococcus aureus (strain JH9) OX=359786 GN=ung PE=3 SV=1;sp|Q6GBQ6|UNG_STAAS Uracil-DNA glycosylase OS=Staphylococcus aureus (strain MSSA476) OX=282459 GN=ung PE=3 SV=1;tr|A0A5S9I3D2|A0A5S9I3D2_STAAU Uraci	2;2;2;2;2;2;2;2;2;2;2;2;2;2;2;2;2;2;2;2;2;2;2;2;2;2;2;2;2;2;2;2;2;2;2;2;2;2;2;1;1;1	2;2;2;2;2;2;2;2;2;2;2;2;2;2;2;2;2;2;2;2;2;2;2;2;2;2;2;2;2;2;2;2;2;2;2;2;2;2;2;1;1;1	2;2;2;2;2;2;2;2;2;2;2;2;2;2;2;2;2;2;2;2;2;2;2;2;2;2;2;2;2;2;2;2;2;2;2;2;2;2;2;1;1;1	42	2	2	2	24.937	218;218;218;218;218;218;218;218;218;218;218;218;218;218;218;218;218;218;218;218;218;218;218;218;218;218;218;218;218;218;218;218;218;218;218;218;218;218;218;145;218;44	0.00199	0.78674	13224000	13869000	11766000	13832000	13122000	10609000	11635000	10365000	10752000	13284000	12773000	12761000	DIGWETFTDEIIK;MEWSQIFHDITTK
sp|A5IQE1|CHDC_STAA9;tr|A0A806L1W3|A0A806L1W3_STAAU;tr|A0A7Z8GCD2|A0A7Z8GCD2_STAAU;tr|A0A2X4ARU6|A0A2X4ARU6_STAA8;tr|X5EH35|X5EH35_STAAU;tr|A0A7U8STN4|A0A7U8STN4_STAAU;tr|T1Y6P6|T1Y6P6_STAAU;tr|A0A8B1CVP3|A0A8B1CVP3_STAAU;tr|A0A850FZR3|A0A850FZR3_STAAU;tr|A0A830ZL39|A0A830ZL39_STAAU;tr|A0A7U9J7S9|A0A7U9J7S9_STAAU;sp|A6TZ65|CHDC_STAA2;tr|A0A391DHT9|A0A391DHT9_STAAU;tr|A0A7U8SQI3|A0A7U8SQI3_STAAU;t…	sp|A5IQE1|CHDC_STAA9;tr|A0A806L1W3|A0A806L1W3_STAAU;tr|A0A7Z8GCD2|A0A7Z8GCD2_STAAU;tr|A0A2X4ARU6|A0A2X4ARU6_STAA8;tr|X5EH35|X5EH35_STAAU;tr|A0A7U8STN4|A0A7U8STN4_STAAU;tr|T1Y6P6|T1Y6P6_STAAU;tr|A0A8B1CVP3|A0A8B1CVP3_STAAU;tr|A0A850FZR3|A0A850FZR3_STAAU;tr|A0A830ZL39|A0A830ZL39_STAAU;tr|A0A7U9J7S9|A0A7U9J7S9_STAAU;sp|A6TZ65|CHDC_STAA2;tr|A0A391DHT9|A0A391DHT9_STAAU;tr|A0A7U8SQI3|A0A7U8SQI3_STAAU;t…	sp|A5IQE1|CHDC_STAA9 Coproheme decarboxylase OS=Staphylococcus aureus (strain JH9) OX=359786 GN=chdC PE=3 SV=1;tr|A0A806L1W3|A0A806L1W3_STAAU Uncharacterized protein OS=Staphylococcus aureus subsp. aureus SA40 OX=1194085 GN=SA40_0528 PE=4 SV=1;tr|A0A7Z8GCD	5;5;5;5;5;5;5;5;5;5;5;5;5;5;5;5;5;5;5;5;5;5;5;5;5;5;5;5;5;5;5;5;5;5;5;5;5;5;5;5;4;4;3;2	5;5;5;5;5;5;5;5;5;5;5;5;5;5;5;5;5;5;5;5;5;5;5;5;5;5;5;5;5;5;5;5;5;5;5;5;5;5;5;5;4;4;3;2	5;5;5;5;5;5;5;5;5;5;5;5;5;5;5;5;5;5;5;5;5;5;5;5;5;5;5;5;5;5;5;5;5;5;5;5;5;5;5;5;4;4;3;2	44	5	5	5	29.39	250;250;250;250;250;250;250;250;250;250;250;250;250;250;250;250;250;250;250;250;250;250;250;250;219;233;250;250;250;250;250;250;250;250;250;250;250;250;250;250;250;216;146;104	0	1.9712	198810000	210010000	216320000	155230000	148890000	136990000	153280000	138390000	141950000	205400000	205390000	218390000	DALVTEFQSFLENTATVR;NETYNWYMLTMEER;RNETYNWYMLTMEER;SGDQAIYNITGQK;SLNHIENEFNK
sp|A5IQM3|Y693_STAA9;tr|T1Y8K8|T1Y8K8_STAAU;sp|A8Z190|Y690_STAAT;sp|A6QEX8|Y638_STAAE;tr|A0A2S6DFE3|A0A2S6DFE3_STAAU;tr|A0A6B0CFZ7|A0A6B0CFZ7_STAAU;tr|A0A5C8X1K8|A0A5C8X1K8_STAAU;tr|W8U5Y0|W8U5Y0_STAAU;UPI0000054971;tr|A0A6B5FII9|A0A6B5FII9_STAAU;sp|P67182|Y624_STAAN;tr|A0A853PJJ5|A0A853PJJ5_STAAU;tr|A0A806L256|A0A806L256_STAAU;tr|A0A7U9J7E9|A0A7U9J7E9_STAAU;tr|A0A7U8XPU0|A0A7U8XPU0_STAAU;tr|A0A7…	sp|A5IQM3|Y693_STAA9;tr|T1Y8K8|T1Y8K8_STAAU;sp|A8Z190|Y690_STAAT;sp|A6QEX8|Y638_STAAE;tr|A0A2S6DFE3|A0A2S6DFE3_STAAU;tr|A0A6B0CFZ7|A0A6B0CFZ7_STAAU;tr|A0A5C8X1K8|A0A5C8X1K8_STAAU;tr|W8U5Y0|W8U5Y0_STAAU;UPI0000054971;tr|A0A6B5FII9|A0A6B5FII9_STAAU;sp|P67182|Y624_STAAN;tr|A0A853PJJ5|A0A853PJJ5_STAAU;tr|A0A806L256|A0A806L256_STAAU;tr|A0A7U9J7E9|A0A7U9J7E9_STAAU;tr|A0A7U8XPU0|A0A7U8XPU0_STAAU;tr|A0A7…	sp|A5IQM3|Y693_STAA9 Probable transcriptional regulatory protein SaurJH9_0693 OS=Staphylococcus aureus (strain JH9) OX=359786 GN=SaurJH9_0693 PE=3 SV=1;tr|T1Y8K8|T1Y8K8_STAAU Probable transcriptional regulatory protein SAKOR_00664 OS=Staphylococcus aureus	8;8;8;8;8;8;8;8;8;8;8;8;8;8;8;8;8;8;8;8;8;8;8;8;8;8;8;8;8;8;8;8;8;8;7;7;7;7;7;4;3;3;1;1;1	8;8;8;8;8;8;8;8;8;8;8;8;8;8;8;8;8;8;8;8;8;8;8;8;8;8;8;8;8;8;8;8;8;8;7;7;7;7;7;4;3;3;1;1;1	8;8;8;8;8;8;8;8;8;8;8;8;8;8;8;8;8;8;8;8;8;8;8;8;8;8;8;8;8;8;8;8;8;8;7;7;7;7;7;4;3;3;1;1;1	45	8	8	8	26.32	238;238;238;238;238;238;238;238;238;238;238;238;238;238;238;238;238;238;238;238;238;238;207;238;238;238;238;238;238;238;238;238;238;238;238;238;238;238;238;139;238;68;237;174;32	0	3.0023	677610000	709840000	692290000	639990000	607140000	478130000	716220000	654990000	659250000	575590000	617560000	606380000	AAGVEEFK;GAGDENFDHLR;LIDALEDLEDVQNVFHNVDLK;NGGNMGVSGSVAYMFDHVATFGIEGK;SGEPNPESNQALR;TYSVPNHIIEK;VAEFEMLPQTDIELSEADQVTFEK;YEGFGPSGSMLIVDALTNNVNR
sp|A5IQT1|QUEF_STAA9;tr|A0A7U8SSG8|A0A7U8SSG8_STAAU;tr|A0A7U8STV7|A0A7U8STV7_STAAU;UPI00003B14EF;tr|W8TRE4|W8TRE4_STAAU;tr|T1Y846|T1Y846_STAAU;tr|A0A806KMF3|A0A806KMF3_STAAU;tr|A0A7U9J779|A0A7U9J779_STAAU;tr|A0A290QFI8|A0A290QFI8_STAAE;tr|A0A0Z1AY92|A0A0Z1AY92_STAAU;tr|A0A7U8F6R1|A0A7U8F6R1_STAAU;tr|A0A7U7IEI7|A0A7U7IEI7_STAAU;tr|A0A7U4ASW1|A0A7U4ASW1_STAAU;tr|A0A6H3Q9E9|A0A6H3Q9E9_STAAU;tr|A0A6B…	sp|A5IQT1|QUEF_STAA9;tr|A0A7U8SSG8|A0A7U8SSG8_STAAU;tr|A0A7U8STV7|A0A7U8STV7_STAAU;UPI00003B14EF;tr|W8TRE4|W8TRE4_STAAU;tr|T1Y846|T1Y846_STAAU;tr|A0A806KMF3|A0A806KMF3_STAAU;tr|A0A7U9J779|A0A7U9J779_STAAU;tr|A0A290QFI8|A0A290QFI8_STAAE;tr|A0A0Z1AY92|A0A0Z1AY92_STAAU;tr|A0A7U8F6R1|A0A7U8F6R1_STAAU;tr|A0A7U7IEI7|A0A7U7IEI7_STAAU;tr|A0A7U4ASW1|A0A7U4ASW1_STAAU;tr|A0A6H3Q9E9|A0A6H3Q9E9_STAAU;tr|A0A6B…	sp|A5IQT1|QUEF_STAA9 NADPH-dependent 7-cyano-7-deazaguanine reductase OS=Staphylococcus aureus (strain JH9) OX=359786 GN=queF PE=3 SV=1;tr|A0A7U8SSG8|A0A7U8SSG8_STAAU NADPH-dependent 7-cyano-7-deazaguanine reductase OS=Staphylococcus aureus subsp. aureus W	3;3;3;3;3;3;3;3;3;3;3;3;3;3;3;3;3;3;3;3;3;3;3;3;3;3;3;3;3;3;3;3;3;3;2;1;1	3;3;3;3;3;3;3;3;3;3;3;3;3;3;3;3;3;3;3;3;3;3;3;3;3;3;3;3;3;3;3;3;3;3;2;1;1	3;3;3;3;3;3;3;3;3;3;3;3;3;3;3;3;3;3;3;3;3;3;3;3;3;3;3;3;3;3;3;3;3;3;2;1;1	37	3	3	3	19.645	166;166;166;166;166;166;166;166;166;166;166;166;166;166;166;166;166;166;166;166;166;166;166;166;166;166;166;166;166;166;166;166;166;166;65;166;107	0.0011641	1.0834	29745000	31194000	28097000	14595000	14346000	8023300	23732000	22172000	22316000	27389000	33423000	32839000	GGISIDPYTNYGRPNSK;LMNHDLYPEK;LYLFSFR
sp|A5IQX7|PGK_STAA9;tr|A0A6B5LXU5|A0A6B5LXU5_STAAU;sp|A6TZQ2|PGK_STAA2;tr|A0A5C8X6S3|A0A5C8X6S3_STAAU;tr|W8TNG0|W8TNG0_STAAU;tr|A0A6B1RNF8|A0A6B1RNF8_STAAU;tr|A0A6B5BVR8|A0A6B5BVR8_STAAU;UPI0000054769;tr|T1Y768|T1Y768_STAAU;tr|A0A806KMP4|A0A806KMP4_STAAU;sp|P68819|PGK_STAAM;tr|A0A7U9J7K6|A0A7U9J7K6_STAAU;tr|A0A7U8XRY6|A0A7U8XRY6_STAAU;tr|A0A7U8SU51|A0A7U8SU51_STAAU;tr|A0A7U8F6A7|A0A7U8F6A7_STAAU;…	sp|A5IQX7|PGK_STAA9;tr|A0A6B5LXU5|A0A6B5LXU5_STAAU;sp|A6TZQ2|PGK_STAA2;tr|A0A5C8X6S3|A0A5C8X6S3_STAAU;tr|W8TNG0|W8TNG0_STAAU;tr|A0A6B1RNF8|A0A6B1RNF8_STAAU;tr|A0A6B5BVR8|A0A6B5BVR8_STAAU;UPI0000054769;tr|T1Y768|T1Y768_STAAU;tr|A0A806KMP4|A0A806KMP4_STAAU;sp|P68819|PGK_STAAM;tr|A0A7U9J7K6|A0A7U9J7K6_STAAU;tr|A0A7U8XRY6|A0A7U8XRY6_STAAU;tr|A0A7U8SU51|A0A7U8SU51_STAAU;tr|A0A7U8F6A7|A0A7U8F6A7_STAAU;…	sp|A5IQX7|PGK_STAA9 Phosphoglycerate kinase OS=Staphylococcus aureus (strain JH9) OX=359786 GN=pgk PE=3 SV=1;tr|A0A6B5LXU5|A0A6B5LXU5_STAAU Phosphoglycerate kinase OS=Staphylococcus aureus OX=1280 GN=pgk PE=3 SV=1;sp|A6TZQ2|PGK_STAA2 Phosphoglycerate kinas	16;16;16;16;16;16;16;16;16;16;16;16;16;16;16;16;16;16;16;16;16;16;16;16;16;16;16;16;16;16;16;16;16;16;16;16;15;15;15;14;14;13;5;2	16;16;16;16;16;16;16;16;16;16;16;16;16;16;16;16;16;16;16;16;16;16;16;16;16;16;16;16;16;16;16;16;16;16;16;16;15;15;15;14;14;13;5;2	12;12;12;12;12;12;12;12;12;12;12;12;12;12;12;12;12;12;12;12;12;12;12;12;12;12;12;12;12;12;12;12;12;12;12;12;11;11;11;11;11;10;4;2	44	16	16	12	42.601	396;396;396;396;396;396;396;396;396;396;396;396;396;396;396;396;396;396;396;396;396;396;396;396;396;396;396;396;396;396;396;396;396;396;396;396;396;396;396;396;396;212;252;171	0	6.309	3.6254e+09	3.8025e+09	3.7598e+09	3.4911e+09	3.3092e+09	3.136e+09	3.8157e+09	3.4944e+09	3.5203e+09	3.6825e+09	3.7293e+09	3.6194e+09	ADFNVPLK;ADFNVPLKDGEITNDNR;DLKEGDVLLVENTR;EGDVLLVENTR;EHASNVGISTHLETAAGFLMDK;EVVFVPETR;GEKLEAAIK;ITVVPSDSIPADQEGMDIGPNTVK;IVLPVDTK;IVQALPTIQYIIEQGGK;IVSDLDLK;LDKEVVFVPETR;LTLRPVAEDLSK;NLVNIADK;VSDKINVIK;YWASLGDVFVNDAFGTAHR
sp|A5IQY0|ENO_STAA9;sp|P64079|ENO_STAAW;tr|A0A0E1VTL2|A0A0E1VTL2_STAA3;tr|A0A0E0VMG6|A0A0E0VMG6_STAA5;UPI0000054764;tr|A0A2S6DQQ3|A0A2S6DQQ3_STAAU;tr|A0A7U7EY50|A0A7U7EY50_STAAU;tr|A0A6B5ELB1|A0A6B5ELB1_STAAU;tr|W8USI1|W8USI1_STAAU;sp|A6TZQ5|ENO_STAA2;sp|A6QF85|ENO_STAAE;tr|T1Y7Q4|T1Y7Q4_STAAU;tr|A0A6K1MHF6|A0A6K1MHF6_STAAU;tr|A0A806L4B0|A0A806L4B0_STAAU;tr|A0A7U9J746|A0A7U9J746_STAAU;tr|A0A7U8XR…	sp|A5IQY0|ENO_STAA9;sp|P64079|ENO_STAAW;tr|A0A0E1VTL2|A0A0E1VTL2_STAA3;tr|A0A0E0VMG6|A0A0E0VMG6_STAA5;UPI0000054764;tr|A0A2S6DQQ3|A0A2S6DQQ3_STAAU;tr|A0A7U7EY50|A0A7U7EY50_STAAU;tr|A0A6B5ELB1|A0A6B5ELB1_STAAU;tr|W8USI1|W8USI1_STAAU;sp|A6TZQ5|ENO_STAA2;sp|A6QF85|ENO_STAAE;tr|T1Y7Q4|T1Y7Q4_STAAU;tr|A0A6K1MHF6|A0A6K1MHF6_STAAU;tr|A0A806L4B0|A0A806L4B0_STAAU;tr|A0A7U9J746|A0A7U9J746_STAAU;tr|A0A7U8XR…	sp|A5IQY0|ENO_STAA9 Enolase OS=Staphylococcus aureus (strain JH9) OX=359786 GN=eno PE=3 SV=1;sp|P64079|ENO_STAAW Enolase OS=Staphylococcus aureus (strain MW2) OX=196620 GN=eno PE=3 SV=1;tr|A0A0E1VTL2|A0A0E1VTL2_STAA3 Enolase OS=Staphylococcus aureus subsp.	21;21;21;21;21;21;21;21;21;21;21;21;21;21;21;21;21;21;21;21;21;21;21;21;21;21;21;21;21;21;21;21;20;20;20;19;16;15;10;9;4;3;2;2;1;1;1	21;21;21;21;21;21;21;21;21;21;21;21;21;21;21;21;21;21;21;21;21;21;21;21;21;21;21;21;21;21;21;21;20;20;20;19;16;15;10;9;4;3;2;2;1;1;1	21;21;21;21;21;21;21;21;21;21;21;21;21;21;21;21;21;21;21;21;21;21;21;21;21;21;21;21;21;21;21;21;20;20;20;19;16;15;10;9;4;3;2;2;1;1;1	47	21	21	21	47.116	434;434;434;434;434;434;434;434;434;434;434;434;434;434;434;434;434;434;434;434;434;434;434;434;434;434;434;434;434;434;434;434;434;434;434;434;340;308;236;434;91;76;434;96;309;162;434	0	8.2819	8886300000	9243500000	9595200000	6.2286e+09	5.9801e+09	6.1084e+09	8.4315e+09	7.6986e+09	7.7886e+09	7.1378e+09	7.3403e+09	7.5102e+09	AAADLLGQPLYK;ALVPSGASTGEHEAVELR;ALVPSGASTGEHEAVELRDGDK;AVENVNEIIAPEIIEGEFSVLDQVSIDK;GIENGIGNSILIK;GLETAVGDEGGFAPK;GNPTVEVEVLTESGAFGR;IEDELFETAK;IEDELFETAKYDGIK;MMIALDGTPNK;MMIALDGTPNKGK;PIITDVYAR;RGLETAVGDEGGFAPK;RTAAEQVDYLEQLVDK;SGETEDTTIADIAVATNAGQIK;TAAEQVDYLEQLVDK;VNQIGTLTETFDAIEMAQK;VQLVGDDLFVTNTEILAK;WGTEIFHNLK;YLGGFNGK;YPIITIEDGMDENDWDGWK
sp|A5IR11|GCSH_STAA9;tr|A0A0E1X7B4|A0A0E1X7B4_STAAU;sp|A7X019|GCSH_STAA1;sp|P64213|GCSH_STAAM;sp|P64214|GCSH_STAAN;sp|Q2YWP4|GCSH_STAAB;tr|A0A0D1H0W1|A0A0D1H0W1_STAAU;sp|A6TZT7|GCSH_STAA2;sp|Q6GII3|GCSH_STAAR;tr|A0A7U8IBM1|A0A7U8IBM1_STAAU;tr|A0A7U8SQV8|A0A7U8SQV8_STAAU;tr|A0A7U8SW56|A0A7U8SW56_STAAU;tr|A0A806L4E2|A0A806L4E2_STAAU;tr|A0A8B1D525|A0A8B1D525_STAAU;UPI000012B33B;tr|A0A7U4ASV3|A0A7U4A…	sp|A5IR11|GCSH_STAA9;tr|A0A0E1X7B4|A0A0E1X7B4_STAAU;sp|A7X019|GCSH_STAA1;sp|P64213|GCSH_STAAM;sp|P64214|GCSH_STAAN;sp|Q2YWP4|GCSH_STAAB;tr|A0A0D1H0W1|A0A0D1H0W1_STAAU;sp|A6TZT7|GCSH_STAA2;sp|Q6GII3|GCSH_STAAR;tr|A0A7U8IBM1|A0A7U8IBM1_STAAU;tr|A0A7U8SQV8|A0A7U8SQV8_STAAU;tr|A0A7U8SW56|A0A7U8SW56_STAAU;tr|A0A806L4E2|A0A806L4E2_STAAU;tr|A0A8B1D525|A0A8B1D525_STAAU;UPI000012B33B;tr|A0A7U4ASV3|A0A7U4A…	sp|A5IR11|GCSH_STAA9 Glycine cleavage system H protein OS=Staphylococcus aureus (strain JH9) OX=359786 GN=gcvH PE=3 SV=1;tr|A0A0E1X7B4|A0A0E1X7B4_STAAU Glycine cleavage system H protein OS=Staphylococcus aureus subsp. aureus MN8 OX=548470 GN=gcvH PE=3 SV=1	3;3;3;3;3;3;3;3;3;3;3;3;3;3;3;3;2;2;2;2;2;2;2;2;2;2;2;2;2;2;2;2;2;2;2;2	3;3;3;3;3;3;3;3;3;3;3;3;3;3;3;3;2;2;2;2;2;2;2;2;2;2;2;2;2;2;2;2;2;2;2;2	3;3;3;3;3;3;3;3;3;3;3;3;3;3;3;3;2;2;2;2;2;2;2;2;2;2;2;2;2;2;2;2;2;2;2;2	36	3	3	3	14.08	126;126;126;126;126;126;126;126;126;126;126;126;126;126;126;126;126;126;126;126;126;126;126;126;126;126;126;126;126;126;126;126;126;126;126;126	0	1.1821	4.0572e+09	3.7553e+09	3.9777e+09	3.0751e+09	2.9307e+09	3.2592e+09	3.8899e+09	3.573e+09	3.6005e+09	3.4074e+09	4.0113e+09	3.7414e+09	MAVPNELK;VEISDESQLEALLTAEK;VVEVNEELEDSPEFVNESPYEK
sp|A5IRB0|DLTA_STAA9;tr|A0A8A7XP63|A0A8A7XP63_STAAU;sp|A7X0D6|DLTA_STAA1;tr|A0A0E1VJ83|A0A0E1VJ83_STAA3;tr|A0A2X3YUN3|A0A2X3YUN3_STAA8;tr|A0A6B5HRX8|A0A6B5HRX8_STAAU;tr|A0A2S6D5R6|A0A2S6D5R6_STAAU;tr|A0A8B1CQ65|A0A8B1CQ65_STAAU;UPI00003B152C;tr|X5EMW7|X5EMW7_STAAU;tr|A0A390ZIK4|A0A390ZIK4_STAAU;sp|P68876|DLTA_STAAM;tr|A0A7Z8DBP4|A0A7Z8DBP4_STAAU;tr|A0A7U9P542|A0A7U9P542_STAAU;tr|A0A7U8XPZ8|A0A7U8…	sp|A5IRB0|DLTA_STAA9;tr|A0A8A7XP63|A0A8A7XP63_STAAU;sp|A7X0D6|DLTA_STAA1;tr|A0A0E1VJ83|A0A0E1VJ83_STAA3;tr|A0A2X3YUN3|A0A2X3YUN3_STAA8;tr|A0A6B5HRX8|A0A6B5HRX8_STAAU;tr|A0A2S6D5R6|A0A2S6D5R6_STAAU;tr|A0A8B1CQ65|A0A8B1CQ65_STAAU;UPI00003B152C;tr|X5EMW7|X5EMW7_STAAU;tr|A0A390ZIK4|A0A390ZIK4_STAAU;sp|P68876|DLTA_STAAM;tr|A0A7Z8DBP4|A0A7Z8DBP4_STAAU;tr|A0A7U9P542|A0A7U9P542_STAAU;tr|A0A7U8XPZ8|A0A7U8…	sp|A5IRB0|DLTA_STAA9 D-alanine--D-alanyl carrier protein ligase OS=Staphylococcus aureus (strain JH9) OX=359786 GN=dltA PE=3 SV=1;tr|A0A8A7XP63|A0A8A7XP63_STAAU D-alanine--poly(Phosphoribitol) ligase subunit DltA OS=Staphylococcus aureus OX=1280 GN=dltA PE	13;13;13;13;13;13;13;13;13;13;13;13;13;13;13;13;13;13;13;13;13;13;13;13;13;13;13;13;13;13;13;13;13;13;13;13;13;13;13;13;12;12;11;11;11;9;7;6;3;3	13;13;13;13;13;13;13;13;13;13;13;13;13;13;13;13;13;13;13;13;13;13;13;13;13;13;13;13;13;13;13;13;13;13;13;13;13;13;13;13;12;12;11;11;11;9;7;6;3;3	13;13;13;13;13;13;13;13;13;13;13;13;13;13;13;13;13;13;13;13;13;13;13;13;13;13;13;13;13;13;13;13;13;13;13;13;13;13;13;13;12;12;11;11;11;9;7;6;3;3	50	13	13	13	54.644	485;485;485;485;485;485;485;485;485;485;485;485;485;485;485;485;485;485;485;485;485;485;485;485;485;485;485;485;485;485;485;485;485;485;485;485;485;485;485;485;485;485;485;485;485;450;153;250;485;58	0	5.1263	727950000	761890000	673660000	492390000	469030000	435580000	655420000	598480000	604680000	688260000	668090000	652720000	AGCGYVPVDTSIPEDR;DNDTVYTIFTSGSTGEPK;EAIVVPVYK;HTTDELTYQQLMDESSK;KFEWMEQLPLTSNGK;LPEYMIPR;LQAFADANPQSIAVR;MELEEIETQLR;SRLPEYMIPR;TAEVFNFDDGIR;TSQDPVIFDSQIK;TSQDPVIFDSQIKDNDTVYTIFTSGSTGEPK;VIHLIGAIVPTTEVTDNAEMTK
sp|A5IRB2|DLTC_STAA9;UPI000005471E;tr|T1Y6T5|T1Y6T5_STAAU;tr|A0A806KMZ0|A0A806KMZ0_STAAU;tr|A0A7U9P3R3|A0A7U9P3R3_STAAU;tr|A0A7U8XRN9|A0A7U8XRN9_STAAU;tr|A0A7U8XQM6|A0A7U8XQM6_STAAU;tr|A0A7U8F6H6|A0A7U8F6H6_STAAU;tr|A0A7U4ASV9|A0A7U4ASV9_STAAU;tr|A0A2X3YD02|A0A2X3YD02_STAA8;tr|A0A290QL42|A0A290QL42_STAAE;tr|A0A0E1X783|A0A0E1X783_STAAU;tr|A0A0E1VJ68|A0A0E1VJ68_STAA3;tr|A0A0E0VMM7|A0A0E0VMM7_STAA5;…	sp|A5IRB2|DLTC_STAA9;UPI000005471E;tr|T1Y6T5|T1Y6T5_STAAU;tr|A0A806KMZ0|A0A806KMZ0_STAAU;tr|A0A7U9P3R3|A0A7U9P3R3_STAAU;tr|A0A7U8XRN9|A0A7U8XRN9_STAAU;tr|A0A7U8XQM6|A0A7U8XQM6_STAAU;tr|A0A7U8F6H6|A0A7U8F6H6_STAAU;tr|A0A7U4ASV9|A0A7U4ASV9_STAAU;tr|A0A2X3YD02|A0A2X3YD02_STAA8;tr|A0A290QL42|A0A290QL42_STAAE;tr|A0A0E1X783|A0A0E1X783_STAAU;tr|A0A0E1VJ68|A0A0E1VJ68_STAA3;tr|A0A0E0VMM7|A0A0E0VMM7_STAA5;…	sp|A5IRB2|DLTC_STAA9 D-alanyl carrier protein OS=Staphylococcus aureus (strain JH9) OX=359786 GN=dltC PE=3 SV=1;UPI000005471E status=active;tr|T1Y6T5|T1Y6T5_STAAU D-alanyl carrier protein OS=Staphylococcus aureus subsp. aureus CN1 OX=1193576 GN=dltC PE=3 S	2;2;2;2;2;2;2;2;2;2;2;2;2;2;2;2;2;2;2;2;2;2;2;2;2;2;2;2;2;1	2;2;2;2;2;2;2;2;2;2;2;2;2;2;2;2;2;2;2;2;2;2;2;2;2;2;2;2;2;1	2;2;2;2;2;2;2;2;2;2;2;2;2;2;2;2;2;2;2;2;2;2;2;2;2;2;2;2;2;1	30	2	2	2	9.0631	78;78;78;78;78;78;78;78;78;78;78;78;78;78;78;78;78;78;78;78;78;78;78;78;78;78;78;78;78;78	0.002139	0.78874	2800400000	3.3051e+09	3.9981e+09	7.2033e+09	6.8487e+09	5663400000	4837800000	4657700000	4689900000	3.0372e+09	2856800000	3.1671e+09	EQVLNLLAEVAENDIVK;IVEALEELR
sp|A5IRG0|FABH_STAA9;tr|A0A806KNB8|A0A806KNB8_STAAU;sp|Q6GIA4|FABH_STAAR;sp|P68795|FABH_STAAM;sp|P99159|FABH_STAAN;tr|A0A7U4ASZ6|A0A7U4ASZ6_STAAU;UPI00000CAB7F;tr|A0A0E0VNX3|A0A0E0VNX3_STAA5;tr|A0A0E1VIK3|A0A0E1VIK3_STAA3;sp|A7X0K2|FABH_STAA1;tr|A0A0E1X8P1|A0A0E1X8P1_STAAU;tr|A0A7U7IE57|A0A7U7IE57_STAAU;tr|A0A7U8SQU8|A0A7U8SQU8_STAAU;tr|A0A7U8SU25|A0A7U8SU25_STAAU;sp|Q2YWV3|FABH_STAAB;sp|A6U089|F…	sp|A5IRG0|FABH_STAA9;tr|A0A806KNB8|A0A806KNB8_STAAU;sp|Q6GIA4|FABH_STAAR;sp|P68795|FABH_STAAM;sp|P99159|FABH_STAAN;tr|A0A7U4ASZ6|A0A7U4ASZ6_STAAU;UPI00000CAB7F;tr|A0A0E0VNX3|A0A0E0VNX3_STAA5;tr|A0A0E1VIK3|A0A0E1VIK3_STAA3;sp|A7X0K2|FABH_STAA1;tr|A0A0E1X8P1|A0A0E1X8P1_STAAU;tr|A0A7U7IE57|A0A7U7IE57_STAAU;tr|A0A7U8SQU8|A0A7U8SQU8_STAAU;tr|A0A7U8SU25|A0A7U8SU25_STAAU;sp|Q2YWV3|FABH_STAAB;sp|A6U089|F…	sp|A5IRG0|FABH_STAA9 3-oxoacyl-[acyl-carrier-protein] synthase 3 OS=Staphylococcus aureus (strain JH9) OX=359786 GN=fabH PE=3 SV=1;tr|A0A806KNB8|A0A806KNB8_STAAU Putative 3-oxoacyl-[acyl-carrier-protein] synthase III OS=Staphylococcus aureus subsp. aureus	9;9;9;9;9;9;9;9;9;9;9;9;9;9;9;9;9;9;8;8;8;8;8;8;7;7;7;7;7;7;7;7;7;7;7;7;7;7;2;2;1;1;1;1;1;1	9;9;9;9;9;9;9;9;9;9;9;9;9;9;9;9;9;9;8;8;8;8;8;8;7;7;7;7;7;7;7;7;7;7;7;7;7;7;2;2;1;1;1;1;1;1	9;9;9;9;9;9;9;9;9;9;9;9;9;9;9;9;9;9;8;8;8;8;8;8;7;7;7;7;7;7;7;7;7;7;7;7;7;7;2;2;1;1;1;1;1;1	46	9	9	9	33.879	313;313;313;313;313;313;313;313;313;313;313;313;313;313;313;313;313;313;313;313;313;313;290;302;313;313;313;313;313;313;313;313;313;313;313;311;313;313;118;313;69;43;63;49;58;43	0	3.5497	296520000	313200000	302870000	216540000	206500000	243060000	256730000	240350000	242070000	317790000	270710000	303020000	ANLTSDDIDLFIPHQANIR;GFGAYAPEK;GIISYEMGSDGTGGK;HWADDDQDTSDLAYEASVK;ITDLTDR;QYVQSGDYHNILVVGADK;STAVLFGDGAGAVIIGEVSEGR;VASMDQLAACSGFMYSMITAK;YGNTSAASIPLSIDQELK
sp|A5IRH5|MECA_STAA9;tr|A0A7U7EYK1|A0A7U7EYK1_STAAU;tr|A0A290QN60|A0A290QN60_STAAE;tr|A0A2W2UFK7|A0A2W2UFK7_STAAU;UPI00000D772B;tr|T1Y825|T1Y825_STAAU;tr|A0A8B1CIB0|A0A8B1CIB0_STAAU;tr|A0A806L6H9|A0A806L6H9_STAAU;tr|A0A7U8XQG9|A0A7U8XQG9_STAAU;tr|A0A7U8XPZ1|A0A7U8XPZ1_STAAU;tr|A0A2X4ANJ2|A0A2X4ANJ2_STAA8;tr|A0A229LVC8|A0A229LVC8_STAAU;tr|A0A7U4AT49|A0A7U4AT49_STAAU;tr|A0A6B5MD91|A0A6B5MD91_STAAU;…	sp|A5IRH5|MECA_STAA9;tr|A0A7U7EYK1|A0A7U7EYK1_STAAU;tr|A0A290QN60|A0A290QN60_STAAE;tr|A0A2W2UFK7|A0A2W2UFK7_STAAU;UPI00000D772B;tr|T1Y825|T1Y825_STAAU;tr|A0A8B1CIB0|A0A8B1CIB0_STAAU;tr|A0A806L6H9|A0A806L6H9_STAAU;tr|A0A7U8XQG9|A0A7U8XQG9_STAAU;tr|A0A7U8XPZ1|A0A7U8XPZ1_STAAU;tr|A0A2X4ANJ2|A0A2X4ANJ2_STAA8;tr|A0A229LVC8|A0A229LVC8_STAAU;tr|A0A7U4AT49|A0A7U4AT49_STAAU;tr|A0A6B5MD91|A0A6B5MD91_STAAU;…	sp|A5IRH5|MECA_STAA9 Adapter protein MecA OS=Staphylococcus aureus (strain JH9) OX=359786 GN=mecA PE=3 SV=1;tr|A0A7U7EYK1|A0A7U7EYK1_STAAU Adapter protein MecA OS=Staphylococcus aureus subsp. aureus ST228 OX=1074919 GN=mecA PE=3 SV=1;tr|A0A290QN60|A0A290QN	2;2;2;2;2;2;2;2;2;2;2;2;2;2;2;2;2;2;2;2;2;2;2;2;2;2;2;2;2;2;2;2;2;2;2;2;2;2;2;2;2;2;1;1	2;2;2;2;2;2;2;2;2;2;2;2;2;2;2;2;2;2;2;2;2;2;2;2;2;2;2;2;2;2;2;2;2;2;2;2;2;2;2;2;2;2;1;1	2;2;2;2;2;2;2;2;2;2;2;2;2;2;2;2;2;2;2;2;2;2;2;2;2;2;2;2;2;2;2;2;2;2;2;2;2;2;2;2;2;2;1;1	44	2	2	2	28.285	239;239;239;239;239;239;239;239;239;239;239;239;239;239;239;239;239;239;239;239;239;239;239;239;239;239;239;239;239;239;239;239;239;239;239;239;239;239;239;239;239;238;82;43	0.0019268	0.7797	39304000	40920000	42057000	57929000	53447000	36913000	40713000	42942000	43278000	38438000	38203000	39408000	GVEVTISK;LFITYSDIEAR
sp|A5IRI3|NADK_STAA9;tr|A0A2X2JYN9|A0A2X2JYN9_STAAU;tr|A0A7U7EY11|A0A7U7EY11_STAAU;tr|A0A0E1X8L1|A0A0E1X8L1_STAAU;tr|A0A290QLA0|A0A290QLA0_STAAE;tr|A0A2X3YM74|A0A2X3YM74_STAA8;tr|A0A6B5I5I8|A0A6B5I5I8_STAAU;tr|A0A6G4YV34|A0A6G4YV34_STAAU;tr|A0A7U4ES98|A0A7U4ES98_STAAU;tr|A0A7U8F4Y7|A0A7U8F4Y7_STAAU;UPI0000054AFF;tr|A0A7U8SQW6|A0A7U8SQW6_STAAU;tr|A0A7U8SSW9|A0A7U8SSW9_STAAU;tr|A0A7U9J6W8|A0A7U9J6W…	sp|A5IRI3|NADK_STAA9;tr|A0A2X2JYN9|A0A2X2JYN9_STAAU;tr|A0A7U7EY11|A0A7U7EY11_STAAU;tr|A0A0E1X8L1|A0A0E1X8L1_STAAU;tr|A0A290QLA0|A0A290QLA0_STAAE;tr|A0A2X3YM74|A0A2X3YM74_STAA8;tr|A0A6B5I5I8|A0A6B5I5I8_STAAU;tr|A0A6G4YV34|A0A6G4YV34_STAAU;tr|A0A7U4ES98|A0A7U4ES98_STAAU;tr|A0A7U8F4Y7|A0A7U8F4Y7_STAAU;UPI0000054AFF;tr|A0A7U8SQW6|A0A7U8SQW6_STAAU;tr|A0A7U8SSW9|A0A7U8SSW9_STAAU;tr|A0A7U9J6W8|A0A7U9J6W…	sp|A5IRI3|NADK_STAA9 NAD kinase OS=Staphylococcus aureus (strain JH9) OX=359786 GN=nadK PE=3 SV=1;tr|A0A2X2JYN9|A0A2X2JYN9_STAAU NAD kinase OS=Staphylococcus aureus OX=1280 GN=ppnK_2 PE=4 SV=1;tr|A0A7U7EY11|A0A7U7EY11_STAAU NAD kinase OS=Staphylococcus aur	2;2;2;2;2;2;2;2;2;2;2;2;2;2;2;2;2;2;2;2;2;2;2;2;2;2;2;2;2;2;2;2;2;1;1;1	2;2;2;2;2;2;2;2;2;2;2;2;2;2;2;2;2;2;2;2;2;2;2;2;2;2;2;2;2;2;2;2;2;1;1;1	2;2;2;2;2;2;2;2;2;2;2;2;2;2;2;2;2;2;2;2;2;2;2;2;2;2;2;2;2;2;2;2;2;1;1;1	36	2	2	2	30.769	269;163;269;269;269;269;269;269;269;269;269;269;269;269;269;269;269;269;269;269;269;269;269;269;269;269;269;269;269;269;269;269;269;267;208;149	0.0021322	0.78869	46728000	48967000	50752000	52401000	50052000	63852000	58583000	54737000	55112000	44137000	46100000	45958000	TVGSPLVLPK;YLALNEATMK
sp|A5IRJ1|Y1013_STAA9;sp|Q6GAR2|Y884_STAAS;tr|A0A806KNJ1|A0A806KNJ1_STAAU;tr|T1Y8N5|T1Y8N5_STAAU;UPI00000D77FD;tr|A0A7U8XSH5|A0A7U8XSH5_STAAU;tr|A0A7U8F7K0|A0A7U8F7K0_STAAU;sp|Q7A6D4|Y873_STAAN;sp|A6U0C0|Y1032_STAA2;sp|A7X0P2|Y1009_STAA1;sp|Q2YWW8|Y881_STAAB;tr|A0A7U8SPE0|A0A7U8SPE0_STAAU;sp|Q6GI69|Y985_STAAR;sp|Q99V77|Y1015_STAAM;tr|A0A7U7IEN3|A0A7U7IEN3_STAAU;tr|A0A0D1HTE2|A0A0D1HTE2_STAAU;tr|A…	sp|A5IRJ1|Y1013_STAA9;sp|Q6GAR2|Y884_STAAS;tr|A0A806KNJ1|A0A806KNJ1_STAAU;tr|T1Y8N5|T1Y8N5_STAAU;UPI00000D77FD;tr|A0A7U8XSH5|A0A7U8XSH5_STAAU;tr|A0A7U8F7K0|A0A7U8F7K0_STAAU;sp|Q7A6D4|Y873_STAAN;sp|A6U0C0|Y1032_STAA2;sp|A7X0P2|Y1009_STAA1;sp|Q2YWW8|Y881_STAAB;tr|A0A7U8SPE0|A0A7U8SPE0_STAAU;sp|Q6GI69|Y985_STAAR;sp|Q99V77|Y1015_STAAM;tr|A0A7U7IEN3|A0A7U7IEN3_STAAU;tr|A0A0D1HTE2|A0A0D1HTE2_STAAU;tr|A…	sp|A5IRJ1|Y1013_STAA9 Putative phosphoesterase SaurJH9_1013 OS=Staphylococcus aureus (strain JH9) OX=359786 GN=SaurJH9_1013 PE=3 SV=1;sp|Q6GAR2|Y884_STAAS Putative phosphoesterase SAS0884 OS=Staphylococcus aureus (strain MSSA476) OX=282459 GN=SAS0884 PE=3	6;6;6;6;6;6;6;6;6;6;6;6;6;6;6;6;6;6;6;6;6;6;5;5;5;5;5;5;5;5;5;5;5;5;1	6;6;6;6;6;6;6;6;6;6;6;6;6;6;6;6;6;6;6;6;6;6;5;5;5;5;5;5;5;5;5;5;5;5;1	6;6;6;6;6;6;6;6;6;6;6;6;6;6;6;6;6;6;6;6;6;6;5;5;5;5;5;5;5;5;5;5;5;5;1	35	6	6	6	19.327	169;169;169;169;169;169;169;169;169;169;169;169;169;169;169;169;169;169;169;169;169;169;169;169;169;169;169;169;169;169;169;169;169;169;169	0	2.3639	251440000	228010000	240620000	159640000	152720000	130870000	226060000	210290000	211670000	158080000	162410000	159850000	APFEIEDGDLDSVIEQVR;EIIDELTLLR;MILGLALIPSK;PTNNVIYFK;SFQEAVDSYR;TDDLEELFNR
sp|A5IRX7|RPOY_STAA9;sp|A8Z1M9|RPOY_STAAT;UPI0000054B54;tr|T1Y7T8|T1Y7T8_STAAU;tr|A0A806L3E8|A0A806L3E8_STAAU;tr|A0A7U9P445|A0A7U9P445_STAAU;tr|A0A7U8XRA7|A0A7U8XRA7_STAAU;tr|A0A7U8SRZ3|A0A7U8SRZ3_STAAU;tr|A0A7U8F499|A0A7U8F499_STAAU;tr|A0A7U4AT71|A0A7U4AT71_STAAU;tr|A0A7I0YN47|A0A7I0YN47_STAAU;tr|A0A2X3Y8A2|A0A2X3Y8A2_STAA8;tr|A0A290QFQ0|A0A290QFQ0_STAAE;sp|A6U0Q8|RPOY_STAA2;sp|Q5HGZ4|RPOY_STAAC…	sp|A5IRX7|RPOY_STAA9;sp|A8Z1M9|RPOY_STAAT;UPI0000054B54;tr|T1Y7T8|T1Y7T8_STAAU;tr|A0A806L3E8|A0A806L3E8_STAAU;tr|A0A7U9P445|A0A7U9P445_STAAU;tr|A0A7U8XRA7|A0A7U8XRA7_STAAU;tr|A0A7U8SRZ3|A0A7U8SRZ3_STAAU;tr|A0A7U8F499|A0A7U8F499_STAAU;tr|A0A7U4AT71|A0A7U4AT71_STAAU;tr|A0A7I0YN47|A0A7I0YN47_STAAU;tr|A0A2X3Y8A2|A0A2X3Y8A2_STAA8;tr|A0A290QFQ0|A0A290QFQ0_STAAE;sp|A6U0Q8|RPOY_STAA2;sp|Q5HGZ4|RPOY_STAAC…	sp|A5IRX7|RPOY_STAA9 DNA-directed RNA polymerase subunit epsilon OS=Staphylococcus aureus (strain JH9) OX=359786 GN=rpoY PE=3 SV=1;sp|A8Z1M9|RPOY_STAAT DNA-directed RNA polymerase subunit epsilon OS=Staphylococcus aureus (strain USA300 / TCH1516) OX=451516	8;8;8;8;8;8;8;8;8;8;8;8;8;8;8;8;8;8;8;8;8;8;8;8;8;8;6;6;6;6;6;4	8;8;8;8;8;8;8;8;8;8;8;8;8;8;8;8;8;8;8;8;8;8;8;8;8;8;6;6;6;6;6;4	8;8;8;8;8;8;8;8;8;8;8;8;8;8;8;8;8;8;8;8;8;8;8;8;8;8;6;6;6;6;6;4	32	8	8	8	8.7516	72;72;72;72;72;72;72;72;72;72;72;72;72;72;72;72;72;72;72;72;72;72;72;72;72;72;56;72;72;72;72;50	0	3.1474	387550000	406440000	417390000	790920000	745790000	841100000	430800000	489240000	481310000	515530000	634130000	704170000	DRNFNIEFITK;ENSEHFNVEIAK;ENTQSLYVEAQTEEQVR;ENTQSLYVEAQTEEQVRR;LEGAHLDYEKENSEHFNVEIAK;NFNIEFITK;VFYQHNR;VFYQHNRDEVIVR
sp|A5IS24|SYFA_STAA9;sp|Q6GA76|SYFA_STAAS;tr|T1Y9P3|T1Y9P3_STAAU;tr|A0A811HZC3|A0A811HZC3_STAAU;tr|A0A0E1VKL0|A0A0E1VKL0_STAA3;tr|A0A7U7IER7|A0A7U7IER7_STAAU;tr|A0A290QGQ4|A0A290QGQ4_STAAE;tr|A0A806KP36|A0A806KP36_STAAU;UPI0000030AD8;tr|W8TMJ0|W8TMJ0_STAAU;sp|A6U0V5|SYFA_STAA2;sp|A6QG39|SYFA_STAAE;tr|A0A7Z8GCW3|A0A7Z8GCW3_STAAU;tr|A0A2X3YV51|A0A2X3YV51_STAA8;tr|A0A7X5RHL6|A0A7X5RHL6_STAAU;tr|A0A7…	sp|A5IS24|SYFA_STAA9;sp|Q6GA76|SYFA_STAAS;tr|T1Y9P3|T1Y9P3_STAAU;tr|A0A811HZC3|A0A811HZC3_STAAU;tr|A0A0E1VKL0|A0A0E1VKL0_STAA3;tr|A0A7U7IER7|A0A7U7IER7_STAAU;tr|A0A290QGQ4|A0A290QGQ4_STAAE;tr|A0A806KP36|A0A806KP36_STAAU;UPI0000030AD8;tr|W8TMJ0|W8TMJ0_STAAU;sp|A6U0V5|SYFA_STAA2;sp|A6QG39|SYFA_STAAE;tr|A0A7Z8GCW3|A0A7Z8GCW3_STAAU;tr|A0A2X3YV51|A0A2X3YV51_STAA8;tr|A0A7X5RHL6|A0A7X5RHL6_STAAU;tr|A0A7…	sp|A5IS24|SYFA_STAA9 Phenylalanine--tRNA ligase alpha subunit OS=Staphylococcus aureus (strain JH9) OX=359786 GN=pheS PE=3 SV=1;sp|Q6GA76|SYFA_STAAS Phenylalanine--tRNA ligase alpha subunit OS=Staphylococcus aureus (strain MSSA476) OX=282459 GN=pheS PE=3 S	3;3;3;3;3;3;3;3;3;3;3;3;3;3;3;3;3;3;3;3;3;3;3;3;3;3;3;3;3;3;3;3;3;3;3;2;2;2;2;2;2;2;1;1;1;1;1	3;3;3;3;3;3;3;3;3;3;3;3;3;3;3;3;3;3;3;3;3;3;3;3;3;3;3;3;3;3;3;3;3;3;3;2;2;2;2;2;2;2;1;1;1;1;1	3;3;3;3;3;3;3;3;3;3;3;3;3;3;3;3;3;3;3;3;3;3;3;3;3;3;3;3;3;3;3;3;3;3;3;2;2;2;2;2;2;2;1;1;1;1;1	47	3	3	3	40.12	352;352;352;352;352;352;352;352;352;352;352;352;352;352;352;352;352;352;352;352;352;352;352;352;352;352;352;352;352;352;352;352;352;352;352;88;127;76;352;352;352;39;302;260;225;180;97	0	1.1828	57640000	61854000	51996000	42006000	40611000	45181000	35142000	33453000	33971000	48343000	47457000	49838000	HFYTNDVR;QLAEETIDVSLPGR;YGIEDIR
sp|A5IS83|PYRR_STAA9;sp|A8Z3N5|PYRR_STAAT;UPI00000543B9;tr|W8U6N8|W8U6N8_STAAU;tr|T1Y9Y0|T1Y9Y0_STAAU;tr|A0A806L3R9|A0A806L3R9_STAAU;tr|A0A7Z8C8A2|A0A7Z8C8A2_STAAU;tr|A0A7U8XR27|A0A7U8XR27_STAAU;tr|A0A7U8SS19|A0A7U8SS19_STAAU;tr|A0A7U8F7X0|A0A7U8F7X0_STAAU;tr|A0A7U7EY63|A0A7U7EY63_STAAU;tr|A0A2X3YVA5|A0A2X3YVA5_STAA8;tr|A0A7U4ATE1|A0A7U4ATE1_STAAU;tr|A0A7U9J694|A0A7U9J694_STAAU;tr|A0A0E1X8N4|A0A0…	sp|A5IS83|PYRR_STAA9;sp|A8Z3N5|PYRR_STAAT;UPI00000543B9;tr|W8U6N8|W8U6N8_STAAU;tr|T1Y9Y0|T1Y9Y0_STAAU;tr|A0A806L3R9|A0A806L3R9_STAAU;tr|A0A7Z8C8A2|A0A7Z8C8A2_STAAU;tr|A0A7U8XR27|A0A7U8XR27_STAAU;tr|A0A7U8SS19|A0A7U8SS19_STAAU;tr|A0A7U8F7X0|A0A7U8F7X0_STAAU;tr|A0A7U7EY63|A0A7U7EY63_STAAU;tr|A0A2X3YVA5|A0A2X3YVA5_STAA8;tr|A0A7U4ATE1|A0A7U4ATE1_STAAU;tr|A0A7U9J694|A0A7U9J694_STAAU;tr|A0A0E1X8N4|A0A0…	sp|A5IS83|PYRR_STAA9 Bifunctional protein PyrR OS=Staphylococcus aureus (strain JH9) OX=359786 GN=pyrR PE=3 SV=1;sp|A8Z3N5|PYRR_STAAT Bifunctional protein PyrR OS=Staphylococcus aureus (strain USA300 / TCH1516) OX=451516 GN=pyrR PE=3 SV=1;UPI00000543B9 sta	7;7;7;7;7;7;7;7;7;7;7;7;7;7;7;7;7;7;7;7;7;7;7;7;7;7;7;7;6;6;6;6;6;2;2;1	7;7;7;7;7;7;7;7;7;7;7;7;7;7;7;7;7;7;7;7;7;7;7;7;7;7;7;7;6;6;6;6;6;2;2;1	7;7;7;7;7;7;7;7;7;7;7;7;7;7;7;7;7;7;7;7;7;7;7;7;7;7;7;7;6;6;6;6;6;2;2;1	36	7	7	7	19.855	175;175;175;175;175;175;175;175;175;175;175;175;175;175;175;175;175;175;175;175;175;175;175;175;175;175;175;175;175;174;169;175;175;95;32;175	0	2.7608	110190000	76032000	86323000	81288000	77116000	68884000	72513000	68951000	69520000	85213000	92260000	83333000	ASLDAILLNAR;DDIEHMSSLTTK;GTDNLILLGIK;IAHEILEYNK;IGLAALVDR;IIMDDAAIQR;IPTGTIDITYFR
sp|A5IS95|RPOZ_STAA9;UPI00000543AD;tr|W8UYF2|W8UYF2_STAAU;tr|T1Y884|T1Y884_STAAU;tr|A0A806L212|A0A806L212_STAAU;tr|A0A7U9J687|A0A7U9J687_STAAU;tr|A0A7U8ST97|A0A7U8ST97_STAAU;tr|A0A7U8SPP8|A0A7U8SPP8_STAAU;tr|A0A7U8F657|A0A7U8F657_STAAU;tr|A0A7U4ATE2|A0A7U4ATE2_STAAU;tr|A0A2X3YDR3|A0A2X3YDR3_STAA8;tr|A0A290QNM4|A0A290QNM4_STAAE;tr|A0A0E1X810|A0A0E1X810_STAAU;tr|A0A0E1VS77|A0A0E1VS77_STAA3;tr|A0A0E…	sp|A5IS95|RPOZ_STAA9;UPI00000543AD;tr|W8UYF2|W8UYF2_STAAU;tr|T1Y884|T1Y884_STAAU;tr|A0A806L212|A0A806L212_STAAU;tr|A0A7U9J687|A0A7U9J687_STAAU;tr|A0A7U8ST97|A0A7U8ST97_STAAU;tr|A0A7U8SPP8|A0A7U8SPP8_STAAU;tr|A0A7U8F657|A0A7U8F657_STAAU;tr|A0A7U4ATE2|A0A7U4ATE2_STAAU;tr|A0A2X3YDR3|A0A2X3YDR3_STAA8;tr|A0A290QNM4|A0A290QNM4_STAAE;tr|A0A0E1X810|A0A0E1X810_STAAU;tr|A0A0E1VS77|A0A0E1VS77_STAA3;tr|A0A0E…	sp|A5IS95|RPOZ_STAA9 DNA-directed RNA polymerase subunit omega OS=Staphylococcus aureus (strain JH9) OX=359786 GN=rpoZ PE=3 SV=1;UPI00000543AD status=active;tr|W8UYF2|W8UYF2_STAAU DNA-directed RNA polymerase subunit omega OS=Staphylococcus aureus OX=1280 G	4;4;4;4;4;4;4;4;4;4;4;4;4;4;4;4;4;4;4;4;4;4;4;4;4;4;4;1	4;4;4;4;4;4;4;4;4;4;4;4;4;4;4;4;4;4;4;4;4;4;4;4;4;4;4;1	4;4;4;4;4;4;4;4;4;4;4;4;4;4;4;4;4;4;4;4;4;4;4;4;4;4;4;1	28	4	4	4	8.1501	72;72;72;72;72;72;72;72;72;72;72;72;72;72;72;72;72;72;72;72;72;72;72;72;72;72;72;70	0	1.5702	320100000	335700000	314720000	176700000	166650000	179790000	381560000	347620000	349880000	316740000	279690000	312260000	EIDEQPETELLSEYHSFKPVGR;IRPVISSDYYGKE;MLNPPLNQLTSQIK;YLIATTAAK
sp|A5ISA1|FMT_STAA9;sp|P64136|FMT_STAAM;sp|A6QGB6|FMT_STAAE;tr|T1Y9B4|T1Y9B4_STAAU;tr|A0A290QG03|A0A290QG03_STAAE;tr|A0A6A9GYE6|A0A6A9GYE6_STAAU;tr|A0A5C8XCW1|A0A5C8XCW1_STAAU;tr|A0A641A9Q3|A0A641A9Q3_STAAU;UPI000012AB0A;tr|A0A8B1CKW9|A0A8B1CKW9_STAAU;tr|A0A6B5AZK4|A0A6B5AZK4_STAAU;tr|A0A806KPM5|A0A806KPM5_STAAU;tr|A0A7U9P4Y6|A0A7U9P4Y6_STAAU;tr|A0A7U8SU99|A0A7U8SU99_STAAU;tr|A0A7U8SPX9|A0A7U8SPX…	sp|A5ISA1|FMT_STAA9;sp|P64136|FMT_STAAM;sp|A6QGB6|FMT_STAAE;tr|T1Y9B4|T1Y9B4_STAAU;tr|A0A290QG03|A0A290QG03_STAAE;tr|A0A6A9GYE6|A0A6A9GYE6_STAAU;tr|A0A5C8XCW1|A0A5C8XCW1_STAAU;tr|A0A641A9Q3|A0A641A9Q3_STAAU;UPI000012AB0A;tr|A0A8B1CKW9|A0A8B1CKW9_STAAU;tr|A0A6B5AZK4|A0A6B5AZK4_STAAU;tr|A0A806KPM5|A0A806KPM5_STAAU;tr|A0A7U9P4Y6|A0A7U9P4Y6_STAAU;tr|A0A7U8SU99|A0A7U8SU99_STAAU;tr|A0A7U8SPX9|A0A7U8SPX…	sp|A5ISA1|FMT_STAA9 Methionyl-tRNA formyltransferase OS=Staphylococcus aureus (strain JH9) OX=359786 GN=fmt PE=3 SV=1;sp|P64136|FMT_STAAM Methionyl-tRNA formyltransferase OS=Staphylococcus aureus (strain Mu50 / ATCC 700699) OX=158878 GN=fmt PE=3 SV=1;sp|A6	4;4;4;4;4;4;4;4;4;4;4;4;4;4;4;4;4;4;4;4;4;4;4;4;4;4;4;4;4;4;4;4;4;4;4;4;3;3;3;3;2;1;1;1	1;1;1;1;1;1;1;1;1;1;1;1;1;1;1;1;1;1;1;1;1;1;1;1;1;1;1;1;1;1;1;1;1;1;1;1;1;1;0;1;0;0;0;1	1;1;1;1;1;1;1;1;1;1;1;1;1;1;1;1;1;1;1;1;1;1;1;1;1;1;1;1;1;1;1;1;1;1;1;1;1;1;0;1;0;0;0;1	44	4	1	1	34.225	311;311;311;311;311;311;311;311;311;311;311;311;311;311;311;311;311;311;311;311;311;311;311;311;305;305;311;311;311;311;311;311;311;311;311;311;311;311;311;238;202;92;108;51	0.010573	0.39451	48401000	50760000	41910000	20516000	19463000	0	43482000	39923000	40183000	41155000	43742000	43170000	INEPGTIIETTK;LSVLGADLLK;MLAANYLSGAQNTLVGK;VMTPPPVK
sp|A5ISA9|RL28_STAA9;UPI000005439D;tr|T1Y7S0|T1Y7S0_STAAU;tr|A0A806L5K0|A0A806L5K0_STAAU;tr|A0A7U8XPH9|A0A7U8XPH9_STAAU;tr|A0A7U8SSB4|A0A7U8SSB4_STAAU;tr|A0A7U8F4J4|A0A7U8F4J4_STAAU;tr|A0A7U4ATF5|A0A7U4ATF5_STAAU;tr|A0A2X4ATC1|A0A2X4ATC1_STAA8;tr|A0A290QS37|A0A290QS37_STAAE;tr|A0A0E1X6C8|A0A0E1X6C8_STAAU;tr|A0A0E1VKC7|A0A0E1VKC7_STAA3;tr|A0A0E0VP70|A0A0E0VP70_STAA5;tr|A0A0D1JWV4|A0A0D1JWV4_STAAU;…	sp|A5ISA9|RL28_STAA9;UPI000005439D;tr|T1Y7S0|T1Y7S0_STAAU;tr|A0A806L5K0|A0A806L5K0_STAAU;tr|A0A7U8XPH9|A0A7U8XPH9_STAAU;tr|A0A7U8SSB4|A0A7U8SSB4_STAAU;tr|A0A7U8F4J4|A0A7U8F4J4_STAAU;tr|A0A7U4ATF5|A0A7U4ATF5_STAAU;tr|A0A2X4ATC1|A0A2X4ATC1_STAA8;tr|A0A290QS37|A0A290QS37_STAAE;tr|A0A0E1X6C8|A0A0E1X6C8_STAAU;tr|A0A0E1VKC7|A0A0E1VKC7_STAA3;tr|A0A0E0VP70|A0A0E0VP70_STAA5;tr|A0A0D1JWV4|A0A0D1JWV4_STAAU;…	sp|A5ISA9|RL28_STAA9 50S ribosomal protein L28 OS=Staphylococcus aureus (strain JH9) OX=359786 GN=rpmB PE=3 SV=1;UPI000005439D status=active;tr|T1Y7S0|T1Y7S0_STAAU 50S ribosomal protein L28 OS=Staphylococcus aureus subsp. aureus CN1 OX=1193576 GN=rpmB PE=3	2;2;2;2;2;2;2;2;2;2;2;2;2;2;2;2;2;2;2;2;2;2;2;2;2;2;1	2;2;2;2;2;2;2;2;2;2;2;2;2;2;2;2;2;2;2;2;2;2;2;2;2;2;1	2;2;2;2;2;2;2;2;2;2;2;2;2;2;2;2;2;2;2;2;2;2;2;2;2;2;1	27	2	2	2	6.9771	62;62;62;62;62;62;62;62;62;62;62;62;62;62;62;62;62;62;62;62;62;62;62;62;62;62;62	0.0020346	0.78786	557540000	568100000	845840000	509400000	483250000	537540000	625770000	574550000	578290000	567020000	529710000	599340000	QCFVTGR;WNANLQK
sp|A5ISB8|RNC_STAA9;tr|A0A0E1VI74|A0A0E1VI74_STAA3;tr|A0A0E1X6C1|A0A0E1X6C1_STAAU;tr|A0A0U1MIY9|A0A0U1MIY9_STAAU;tr|A0A290QS48|A0A290QS48_STAAE;tr|A0A2X4AP35|A0A2X4AP35_STAA8;tr|A0A7H2KE35|A0A7H2KE35_STAAU;tr|A0A7U4ESR2|A0A7U4ESR2_STAAU;tr|A0A7U8IBF6|A0A7U8IBF6_STAAU;tr|A0A380EJ72|A0A380EJ72_STAAU;tr|A0A7U8SPT8|A0A7U8SPT8_STAAU;tr|A0A7U8XR96|A0A7U8XR96_STAAU;tr|A0A7U9P4Y3|A0A7U9P4Y3_STAAU;tr|A0A8…	sp|A5ISB8|RNC_STAA9;tr|A0A0E1VI74|A0A0E1VI74_STAA3;tr|A0A0E1X6C1|A0A0E1X6C1_STAAU;tr|A0A0U1MIY9|A0A0U1MIY9_STAAU;tr|A0A290QS48|A0A290QS48_STAAE;tr|A0A2X4AP35|A0A2X4AP35_STAA8;tr|A0A7H2KE35|A0A7H2KE35_STAAU;tr|A0A7U4ESR2|A0A7U4ESR2_STAAU;tr|A0A7U8IBF6|A0A7U8IBF6_STAAU;tr|A0A380EJ72|A0A380EJ72_STAAU;tr|A0A7U8SPT8|A0A7U8SPT8_STAAU;tr|A0A7U8XR96|A0A7U8XR96_STAAU;tr|A0A7U9P4Y3|A0A7U9P4Y3_STAAU;tr|A0A8…	sp|A5ISB8|RNC_STAA9 Ribonuclease 3 OS=Staphylococcus aureus (strain JH9) OX=359786 GN=rnc PE=3 SV=1;tr|A0A0E1VI74|A0A0E1VI74_STAA3 Ribonuclease 3 OS=Staphylococcus aureus subsp. aureus USA300_TCH959 OX=450394 GN=rnc PE=3 SV=1;tr|A0A0E1X6C1|A0A0E1X6C1_STAAU	2;2;2;2;2;2;2;2;2;2;2;2;2;2;2;2;2;2;2;2;2;2;2;2;2;2;2;2;2;2;2;2;1;1	2;2;2;2;2;2;2;2;2;2;2;2;2;2;2;2;2;2;2;2;2;2;2;2;2;2;2;2;2;2;2;2;1;1	2;2;2;2;2;2;2;2;2;2;2;2;2;2;2;2;2;2;2;2;2;2;2;2;2;2;2;2;2;2;2;2;1;1	34	2	2	2	27.922	243;243;243;243;243;243;243;243;243;155;243;243;243;243;243;243;243;243;243;243;243;243;243;243;243;243;243;243;243;243;243;243;243;127	0.0020534	0.78807	6842700	7070800	8455800	5620800	5443900	7291500	7707900	6858800	7004600	5511000	6757800	5313900	GDVTYNLIK;LFTSEVILQGEAIAEGK
sp|A5ISC3|RS16_STAA9;tr|A0A0E0VPP0|A0A0E0VPP0_STAA5;UPI0000134D53;tr|W8U6K4|W8U6K4_STAAU;tr|A0A806L1X8|A0A806L1X8_STAAU;tr|A0A7U9J6A8|A0A7U9J6A8_STAAU;tr|A0A7U8SSC1|A0A7U8SSC1_STAAU;tr|A0A7U8SPR9|A0A7U8SPR9_STAAU;tr|A0A7U8F4K1|A0A7U8F4K1_STAAU;tr|A0A7U4ESH3|A0A7U4ESH3_STAAU;tr|A0A6N8I6Q0|A0A6N8I6Q0_STAAU;tr|A0A2X3YVE2|A0A2X3YVE2_STAA8;tr|A0A290QGZ8|A0A290QGZ8_STAAE;tr|A0A0E1X6A2|A0A0E1X6A2_STAAU;…	sp|A5ISC3|RS16_STAA9;tr|A0A0E0VPP0|A0A0E0VPP0_STAA5;UPI0000134D53;tr|W8U6K4|W8U6K4_STAAU;tr|A0A806L1X8|A0A806L1X8_STAAU;tr|A0A7U9J6A8|A0A7U9J6A8_STAAU;tr|A0A7U8SSC1|A0A7U8SSC1_STAAU;tr|A0A7U8SPR9|A0A7U8SPR9_STAAU;tr|A0A7U8F4K1|A0A7U8F4K1_STAAU;tr|A0A7U4ESH3|A0A7U4ESH3_STAAU;tr|A0A6N8I6Q0|A0A6N8I6Q0_STAAU;tr|A0A2X3YVE2|A0A2X3YVE2_STAA8;tr|A0A290QGZ8|A0A290QGZ8_STAAE;tr|A0A0E1X6A2|A0A0E1X6A2_STAAU;…	sp|A5ISC3|RS16_STAA9 30S ribosomal protein S16 OS=Staphylococcus aureus (strain JH9) OX=359786 GN=rpsP PE=3 SV=1;tr|A0A0E0VPP0|A0A0E0VPP0_STAA5 30S ribosomal protein S16 OS=Staphylococcus aureus subsp. aureus 71193 OX=1155084 GN=rpsP PE=3 SV=1;UPI0000134D5	3;3;3;3;3;3;3;3;3;3;3;3;3;3;3;3;3;3;3;3;3;3;3;3;3;3;3;2;2;1	3;3;3;3;3;3;3;3;3;3;3;3;3;3;3;3;3;3;3;3;3;3;3;3;3;3;3;2;2;1	3;3;3;3;3;3;3;3;3;3;3;3;3;3;3;3;3;3;3;3;3;3;3;3;3;3;3;2;2;1	30	3	3	3	10.235	91;91;91;91;91;91;91;91;91;91;91;91;91;91;91;91;91;91;91;91;91;91;91;91;91;91;91;91;91;72	0	1.1835	1274300000	1336400000	1240500000	639320000	609680000	428700000	1.0462e+09	968150000	974460000	954160000	888390000	943990000	IIEQIGTYNPTSANAPEIK;VDEALALK;WLNDGAKPTDTVHNILSK
sp|A5ISC4|RIMM_STAA9;tr|A0A2S6D3H9|A0A2S6D3H9_STAAU;tr|A0A7U9J6E4|A0A7U9J6E4_STAAU;tr|A0A7U8XPI4|A0A7U8XPI4_STAAU;UPI000013391A;tr|W8UBC8|W8UBC8_STAAU;tr|T1Y7T4|T1Y7T4_STAAU;tr|A0A806KPP4|A0A806KPP4_STAAU;tr|A0A7U8STB4|A0A7U8STB4_STAAU;tr|A0A5F0HH32|A0A5F0HH32_STAAU;tr|A0A2X3YRW7|A0A2X3YRW7_STAA8;tr|A0A7U8F675|A0A7U8F675_STAAU;tr|A0A7U7EY68|A0A7U7EY68_STAAU;tr|A0A7U4ATG5|A0A7U4ATG5_STAAU;tr|A0A7R…	sp|A5ISC4|RIMM_STAA9;tr|A0A2S6D3H9|A0A2S6D3H9_STAAU;tr|A0A7U9J6E4|A0A7U9J6E4_STAAU;tr|A0A7U8XPI4|A0A7U8XPI4_STAAU;UPI000013391A;tr|W8UBC8|W8UBC8_STAAU;tr|T1Y7T4|T1Y7T4_STAAU;tr|A0A806KPP4|A0A806KPP4_STAAU;tr|A0A7U8STB4|A0A7U8STB4_STAAU;tr|A0A5F0HH32|A0A5F0HH32_STAAU;tr|A0A2X3YRW7|A0A2X3YRW7_STAA8;tr|A0A7U8F675|A0A7U8F675_STAAU;tr|A0A7U7EY68|A0A7U7EY68_STAAU;tr|A0A7U4ATG5|A0A7U4ATG5_STAAU;tr|A0A7R…	sp|A5ISC4|RIMM_STAA9 Ribosome maturation factor RimM OS=Staphylococcus aureus (strain JH9) OX=359786 GN=rimM PE=3 SV=1;tr|A0A2S6D3H9|A0A2S6D3H9_STAAU Ribosome maturation factor RimM OS=Staphylococcus aureus OX=1280 GN=rimM PE=3 SV=1;tr|A0A7U9J6E4|A0A7U9J6E	2;2;2;2;2;2;2;2;2;2;2;2;2;2;2;2;2;2;2;2;2;2;2;2;2;2;2;2;2;2;2;2;2;2;2;2;1;1;1;1	2;2;2;2;2;2;2;2;2;2;2;2;2;2;2;2;2;2;2;2;2;2;2;2;2;2;2;2;2;2;2;2;2;2;2;2;1;1;1;1	2;2;2;2;2;2;2;2;2;2;2;2;2;2;2;2;2;2;2;2;2;2;2;2;2;2;2;2;2;2;2;2;2;2;2;2;1;1;1;1	40	2	2	2	19.072	167;167;167;167;167;167;167;167;167;167;167;167;167;167;167;167;167;167;167;167;167;167;167;167;167;167;167;167;167;167;167;167;167;167;167;167;167;167;167;98	0.0019627	0.78566	21957000	21781000	25357000	19833000	19171000	14193000	20579000	18818000	18943000	28858000	32140000	33822000	VEVGQIVNTHGIK;VINIFETGANDVWVIK
sp|A5ISD0|SUCC_STAA9;sp|A6U164|SUCC_STAA2;tr|A0A830ZS15|A0A830ZS15_STAAU;tr|A0A806KPN8|A0A806KPN8_STAAU;tr|A0A2X3YX41|A0A2X3YX41_STAA8;tr|A0A6B5AQI0|A0A6B5AQI0_STAAU;tr|A0A7U9J671|A0A7U9J671_STAAU;UPI0000054AE0;tr|W8UYB9|W8UYB9_STAAU;tr|T1Y8B3|T1Y8B3_STAAU;sp|A6QGE5|SUCC_STAAE;tr|A0A0E1X6C0|A0A0E1X6C0_STAAU;tr|A0A7U8XRG3|A0A7U8XRG3_STAAU;tr|A0A6B5G1X0|A0A6B5G1X0_STAAU;tr|A0A7U8XQQ8|A0A7U8XQQ8_STA…	sp|A5ISD0|SUCC_STAA9;sp|A6U164|SUCC_STAA2;tr|A0A830ZS15|A0A830ZS15_STAAU;tr|A0A806KPN8|A0A806KPN8_STAAU;tr|A0A2X3YX41|A0A2X3YX41_STAA8;tr|A0A6B5AQI0|A0A6B5AQI0_STAAU;tr|A0A7U9J671|A0A7U9J671_STAAU;UPI0000054AE0;tr|W8UYB9|W8UYB9_STAAU;tr|T1Y8B3|T1Y8B3_STAAU;sp|A6QGE5|SUCC_STAAE;tr|A0A0E1X6C0|A0A0E1X6C0_STAAU;tr|A0A7U8XRG3|A0A7U8XRG3_STAAU;tr|A0A6B5G1X0|A0A6B5G1X0_STAAU;tr|A0A7U8XQQ8|A0A7U8XQQ8_STA…	sp|A5ISD0|SUCC_STAA9 Succinate--CoA ligase [ADP-forming] subunit beta OS=Staphylococcus aureus (strain JH9) OX=359786 GN=sucC PE=3 SV=1;sp|A6U164|SUCC_STAA2 Succinate--CoA ligase [ADP-forming] subunit beta OS=Staphylococcus aureus (strain JH1) OX=359787 GN	11;11;11;11;11;11;11;11;11;11;11;11;11;11;11;11;11;11;11;11;11;11;11;11;11;11;11;11;11;11;11;11;11;11;11;10;10;10;10;9;5;4;3;3;2;1;1	11;11;11;11;11;11;11;11;11;11;11;11;11;11;11;11;11;11;11;11;11;11;11;11;11;11;11;11;11;11;11;11;11;11;11;10;10;10;10;9;5;4;3;3;2;1;1	11;11;11;11;11;11;11;11;11;11;11;11;11;11;11;11;11;11;11;11;11;11;11;11;11;11;11;11;11;11;11;11;11;11;11;10;10;10;10;9;5;4;3;3;2;1;1	47	11	11	11	42.056	388;388;388;388;388;388;388;388;388;388;388;388;388;388;388;388;388;388;388;388;388;388;388;388;387;388;388;388;388;388;388;388;388;388;388;388;388;388;382;344;179;151;83;388;65;388;161	0	4.3372	339670000	184580000	185990000	131140000	124310000	123600000	157000000	144410000	145520000	157500000	160700000	155260000	DSGLAIEPAATMAEGAQK;ELNSDVYVVK;ETIDPVIGLSPFQAR;EVDLTLPLVVR;IAFNINIPK;IILGDENVK;INFDDNALFR;LEGTNVELGK;LYIEEGCAIQK;SLSEVETYAK;SMGVAVPEGR
sp|A5ISE1|EFTS_STAA9;sp|Q6GHH8|EFTS_STAAR;tr|T1Y8X1|T1Y8X1_STAAU;tr|A0A806L3Y0|A0A806L3Y0_STAAU;tr|A0A2X3YB85|A0A2X3YB85_STAA8;tr|A0A811EEH8|A0A811EEH8_STAAU;UPI0000054ACE;tr|X5E1R0|X5E1R0_STAAU;tr|A0A0E1X8H5|A0A0E1X8H5_STAAU;tr|A0A6B1RWP0|A0A6B1RWP0_STAAU;tr|A0A389V5D9|A0A389V5D9_STAAU;tr|A0A7U9J648|A0A7U9J648_STAAU;tr|A0A7U8XQL1|A0A7U8XQL1_STAAU;tr|A0A7U8XPK1|A0A7U8XPK1_STAAU;tr|A0A7U8F5T4|A0A7…	sp|A5ISE1|EFTS_STAA9;sp|Q6GHH8|EFTS_STAAR;tr|T1Y8X1|T1Y8X1_STAAU;tr|A0A806L3Y0|A0A806L3Y0_STAAU;tr|A0A2X3YB85|A0A2X3YB85_STAA8;tr|A0A811EEH8|A0A811EEH8_STAAU;UPI0000054ACE;tr|X5E1R0|X5E1R0_STAAU;tr|A0A0E1X8H5|A0A0E1X8H5_STAAU;tr|A0A6B1RWP0|A0A6B1RWP0_STAAU;tr|A0A389V5D9|A0A389V5D9_STAAU;tr|A0A7U9J648|A0A7U9J648_STAAU;tr|A0A7U8XQL1|A0A7U8XQL1_STAAU;tr|A0A7U8XPK1|A0A7U8XPK1_STAAU;tr|A0A7U8F5T4|A0A7…	sp|A5ISE1|EFTS_STAA9 Elongation factor Ts OS=Staphylococcus aureus (strain JH9) OX=359786 GN=tsf PE=3 SV=1;sp|Q6GHH8|EFTS_STAAR Elongation factor Ts OS=Staphylococcus aureus (strain MRSA252) OX=282458 GN=tsf PE=3 SV=1;tr|T1Y8X1|T1Y8X1_STAAU Elongation fact	14;14;14;14;14;14;14;14;14;14;14;14;14;14;14;14;14;14;14;14;14;14;14;14;14;14;14;14;14;14;14;13;13;12;11;7;4;4;3	14;14;14;14;14;14;14;14;14;14;14;14;14;14;14;14;14;14;14;14;14;14;14;14;14;14;14;14;14;14;14;13;13;12;11;7;4;4;3	12;12;12;12;12;12;12;12;12;12;12;12;12;12;12;12;12;12;12;12;12;12;12;12;12;12;12;12;12;12;12;11;11;10;9;6;3;4;2	39	14	14	12	32.493	293;293;293;293;293;293;293;293;293;293;293;293;293;293;293;293;293;293;293;293;293;293;293;293;293;293;293;293;293;293;293;272;293;293;293;128;119;189;292	0	5.5213	1.5698e+09	1.6423e+09	1.5108e+09	808390000	766060000	717740000	1116400000	1.0196e+09	1.0274e+09	1297300000	1335400000	1342600000	AETVEALMETTLPNGK;ALTETDGDIDKAIDYLR;EIANQVLDTK;IAAEGLVHVETK;IGVLTVVEGSTDEEAAR;KYLQEICAVDQDFVK;NPDVTVEAFLK;QQALNEGKPENIVEK;TDNDAFGAYLHMGGR;TGAGMMDCK;YEVGEGMEKR;YLQEICAVDQDFVK;YVSSEQVSEEEINHER;YVSSEQVSEEEINHEREVLK
sp|A5ISE3|RRF_STAA9;sp|Q5HGH2|RRF_STAAC;tr|T1Y8C4|T1Y8C4_STAAU;tr|A0A806KPS8|A0A806KPS8_STAAU;tr|A0A2X3YRZ0|A0A2X3YRZ0_STAA8;tr|A0A830ZS24|A0A830ZS24_STAAU;UPI0000054ACC;tr|W8UBB3|W8UBB3_STAAU;tr|A0A0E1X7V9|A0A0E1X7V9_STAAU;tr|A0A6B5CTH6|A0A6B5CTH6_STAAU;tr|A0A6B5GIK5|A0A6B5GIK5_STAAU;tr|A0A7U9J6H1|A0A7U9J6H1_STAAU;tr|A0A7U8XQ78|A0A7U8XQ78_STAAU;tr|A0A7U8SUC6|A0A7U8SUC6_STAAU;tr|A0A7U8IAP6|A0A7U8…	sp|A5ISE3|RRF_STAA9;sp|Q5HGH2|RRF_STAAC;tr|T1Y8C4|T1Y8C4_STAAU;tr|A0A806KPS8|A0A806KPS8_STAAU;tr|A0A2X3YRZ0|A0A2X3YRZ0_STAA8;tr|A0A830ZS24|A0A830ZS24_STAAU;UPI0000054ACC;tr|W8UBB3|W8UBB3_STAAU;tr|A0A0E1X7V9|A0A0E1X7V9_STAAU;tr|A0A6B5CTH6|A0A6B5CTH6_STAAU;tr|A0A6B5GIK5|A0A6B5GIK5_STAAU;tr|A0A7U9J6H1|A0A7U9J6H1_STAAU;tr|A0A7U8XQ78|A0A7U8XQ78_STAAU;tr|A0A7U8SUC6|A0A7U8SUC6_STAAU;tr|A0A7U8IAP6|A0A7U8…	sp|A5ISE3|RRF_STAA9 Ribosome-recycling factor OS=Staphylococcus aureus (strain JH9) OX=359786 GN=frr PE=3 SV=1;sp|Q5HGH2|RRF_STAAC Ribosome-recycling factor OS=Staphylococcus aureus (strain COL) OX=93062 GN=frr PE=3 SV=1;tr|T1Y8C4|T1Y8C4_STAAU Ribosome-rec	5;5;5;5;5;5;5;5;5;5;5;5;5;5;5;5;5;5;5;5;5;5;5;5;5;5;5;5;5;5;5;5;4;4;4;3;2;2;1	5;5;5;5;5;5;5;5;5;5;5;5;5;5;5;5;5;5;5;5;5;5;5;5;5;5;5;5;5;5;5;5;4;4;4;3;2;2;1	5;5;5;5;5;5;5;5;5;5;5;5;5;5;5;5;5;5;5;5;5;5;5;5;5;5;5;5;5;5;5;5;4;4;4;3;2;2;1	39	5	5	5	20.353	184;184;184;184;184;184;184;184;184;184;184;184;184;184;184;184;184;184;184;184;184;184;184;184;184;184;184;184;184;184;184;184;156;184;184;103;89;184;51	0	1.9725	1222700000	1282300000	1313600000	535890000	512910000	464870000	1245500000	1143500000	1151000000	830090000	836320000	887120000	AIIAANLGVNPTSDGEVIR;EIDQMIADKEKDIMSV;IAVPALTEER;LLVISPYDK;LLVISPYDKTSVADIEK
sp|A5ISE7|SYP_STAA9;sp|Q7A5Y3|SYP_STAAN;tr|A0A6B5FMG8|A0A6B5FMG8_STAAU;sp|Q6G9V0|SYP_STAAS;sp|Q2G1Z4|SYP_STAA8;sp|Q2FHH5|SYP_STAA3;tr|A0A5S9C406|A0A5S9C406_STAAU;tr|A0A2X4AP50|A0A2X4AP50_STAA8;tr|A0A6B1RVJ8|A0A6B1RVJ8_STAAU;tr|A0A7U8I976|A0A7U8I976_STAAU;tr|A0A6B5LYS6|A0A6B5LYS6_STAAU;sp|A6U182|SYP_STAA2;sp|A6QGG3|SYP_STAAE;tr|A0A7R6NWG3|A0A7R6NWG3_STAAU;UPI00003B15F8;tr|T1Y7V7|T1Y7V7_STAAU;tr|A0…	sp|A5ISE7|SYP_STAA9;sp|Q7A5Y3|SYP_STAAN;tr|A0A6B5FMG8|A0A6B5FMG8_STAAU;sp|Q6G9V0|SYP_STAAS;sp|Q2G1Z4|SYP_STAA8;sp|Q2FHH5|SYP_STAA3;tr|A0A5S9C406|A0A5S9C406_STAAU;tr|A0A2X4AP50|A0A2X4AP50_STAA8;tr|A0A6B1RVJ8|A0A6B1RVJ8_STAAU;tr|A0A7U8I976|A0A7U8I976_STAAU;tr|A0A6B5LYS6|A0A6B5LYS6_STAAU;sp|A6U182|SYP_STAA2;sp|A6QGG3|SYP_STAAE;tr|A0A7R6NWG3|A0A7R6NWG3_STAAU;UPI00003B15F8;tr|T1Y7V7|T1Y7V7_STAAU;tr|A0…	sp|A5ISE7|SYP_STAA9 Proline--tRNA ligase OS=Staphylococcus aureus (strain JH9) OX=359786 GN=proS PE=3 SV=1;sp|Q7A5Y3|SYP_STAAN Proline--tRNA ligase OS=Staphylococcus aureus (strain N315) OX=158879 GN=proS PE=1 SV=1;tr|A0A6B5FMG8|A0A6B5FMG8_STAAU Proline--t	19;19;19;19;19;19;19;19;19;19;19;19;19;19;19;19;19;19;19;19;19;19;19;19;19;19;19;19;19;19;19;19;19;19;19;18;18;18;18;18;18;18;18;18;18;18;18;18;17;17;12;9;8;7;7;6;4;1;1	19;19;19;19;19;19;19;19;19;19;19;19;19;19;19;19;19;19;19;19;19;19;19;19;19;19;19;19;19;19;19;19;19;19;19;18;18;18;18;18;18;18;18;18;18;18;18;18;17;17;12;9;8;7;7;6;4;1;1	19;19;19;19;19;19;19;19;19;19;19;19;19;19;19;19;19;19;19;19;19;19;19;19;19;19;19;19;19;19;19;19;19;19;19;18;18;18;18;18;18;18;18;18;18;18;18;18;17;17;12;9;8;7;7;6;4;1;1	59	19	19	19	63.858	567;567;567;567;567;567;567;567;567;567;567;567;567;567;567;567;567;567;567;567;567;567;567;567;567;567;567;567;567;567;567;567;567;567;567;567;567;567;567;567;567;567;567;567;567;567;567;567;567;567;411;305;300;156;297;175;566;67;40	0	7.4105	362140000	380220000	389600000	426220000	404760000	381660000	385750000	355980000	359150000	390170000	375830000	398670000	AEVVYEPNHK;DAYSFHADEASLDQTYQDMYQAYSR;DFNVDEYGDFR;ELADALYAEFNTK;FNDADLIGLPLR;IDSVEILMPALQQAELWEESGR;IETPNVK;LSDGSGVAHFAEGIEVGQVFK;QFALGPTHEELVTSIVR;QLPMTLFQIQSK;QSTSGIYSYLPLATR;SVTPFDLHLISINPK;TAQELADFLGRPVDEIVK;TLSAIVEQNHDDNGIVWPK;VDGEYIMVLVR;VFIPTMR;VLNNITAIVR;WGAYGPELMR;YSESMNATFLDNQGK
sp|A5ISF5|TRUB_STAA9;tr|A0A7U7EYA7|A0A7U7EYA7_STAAU;tr|A0A7U8F817|A0A7U8F817_STAAU;sp|Q8NWZ0|TRUB_STAAW;tr|A0A2X3YMX1|A0A2X3YMX1_STAA8;tr|A0A389NHP4|A0A389NHP4_STAAU;UPI00003B15FD;tr|T1YA43|T1YA43_STAAU;tr|A0A806KQ16|A0A806KQ16_STAAU;tr|A0A7U9J6G4|A0A7U9J6G4_STAAU;tr|A0A7U8SS69|A0A7U8SS69_STAAU;tr|A0A7U8SRT4|A0A7U8SRT4_STAAU;tr|A0A5C8XC72|A0A5C8XC72_STAAU;tr|A0A2S6DP04|A0A2S6DP04_STAAU;tr|A0A7U4A…	sp|A5ISF5|TRUB_STAA9;tr|A0A7U7EYA7|A0A7U7EYA7_STAAU;tr|A0A7U8F817|A0A7U8F817_STAAU;sp|Q8NWZ0|TRUB_STAAW;tr|A0A2X3YMX1|A0A2X3YMX1_STAA8;tr|A0A389NHP4|A0A389NHP4_STAAU;UPI00003B15FD;tr|T1YA43|T1YA43_STAAU;tr|A0A806KQ16|A0A806KQ16_STAAU;tr|A0A7U9J6G4|A0A7U9J6G4_STAAU;tr|A0A7U8SS69|A0A7U8SS69_STAAU;tr|A0A7U8SRT4|A0A7U8SRT4_STAAU;tr|A0A5C8XC72|A0A5C8XC72_STAAU;tr|A0A2S6DP04|A0A2S6DP04_STAAU;tr|A0A7U4A…	sp|A5ISF5|TRUB_STAA9 tRNA pseudouridine synthase B OS=Staphylococcus aureus (strain JH9) OX=359786 GN=truB PE=3 SV=1;tr|A0A7U7EYA7|A0A7U7EYA7_STAAU tRNA pseudouridine synthase B OS=Staphylococcus aureus subsp. aureus ST228 OX=1074919 GN=truB PE=3 SV=1;tr|A	2;2;2;2;2;2;2;2;2;2;2;2;2;2;2;2;2;2;2;2;2;2;2;2;2;2;2;2;2;2;2;2;2;2;2;2;2;2;2;2;2;2;2;2;2;2;2;2;2;2;1;1	2;2;2;2;2;2;2;2;2;2;2;2;2;2;2;2;2;2;2;2;2;2;2;2;2;2;2;2;2;2;2;2;2;2;2;2;2;2;2;2;2;2;2;2;2;2;2;2;2;2;1;1	2;2;2;2;2;2;2;2;2;2;2;2;2;2;2;2;2;2;2;2;2;2;2;2;2;2;2;2;2;2;2;2;2;2;2;2;2;2;2;2;2;2;2;2;2;2;2;2;2;2;1;1	52	2	2	2	34.606	305;305;305;305;305;305;305;305;305;305;305;305;305;217;305;305;305;305;305;305;305;305;305;305;305;305;305;305;305;235;261;265;270;284;305;305;305;305;305;305;305;305;305;305;305;305;305;305;305;305;305;83	0.0020725	0.7882	12275000	12463000	11776000	13348000	12685000	14615000	13836000	12609000	12786000	9427500	10934000	10764000	TLATDIGVK;VSDYVMDMGK
sp|A5ISH0|RNY_STAA9;tr|W8TWS4|W8TWS4_STAAU;sp|A6U1A5|RNY_STAA2;tr|A0A6G4ZH52|A0A6G4ZH52_STAAU;sp|A6QGI5|RNY_STAAE;tr|A0A0E1XGI7|A0A0E1XGI7_STAAU;tr|A0A6K1KTA1|A0A6K1KTA1_STAAU;tr|A0A290QLZ5|A0A290QLZ5_STAAE;tr|A0A2X3YX84|A0A2X3YX84_STAA8;UPI00000D765A;tr|A0A806KQ14|A0A806KQ14_STAAU;sp|A8Z1V7|RNY_STAAT;tr|A0A7Z8DBU4|A0A7Z8DBU4_STAAU;tr|A0A7U9J6F2|A0A7U9J6F2_STAAU;tr|A0A7U8SS76|A0A7U8SS76_STAAU;tr|…	sp|A5ISH0|RNY_STAA9;tr|W8TWS4|W8TWS4_STAAU;sp|A6U1A5|RNY_STAA2;tr|A0A6G4ZH52|A0A6G4ZH52_STAAU;sp|A6QGI5|RNY_STAAE;tr|A0A0E1XGI7|A0A0E1XGI7_STAAU;tr|A0A6K1KTA1|A0A6K1KTA1_STAAU;tr|A0A290QLZ5|A0A290QLZ5_STAAE;tr|A0A2X3YX84|A0A2X3YX84_STAA8;UPI00000D765A;tr|A0A806KQ14|A0A806KQ14_STAAU;sp|A8Z1V7|RNY_STAAT;tr|A0A7Z8DBU4|A0A7Z8DBU4_STAAU;tr|A0A7U9J6F2|A0A7U9J6F2_STAAU;tr|A0A7U8SS76|A0A7U8SS76_STAAU;tr|…	sp|A5ISH0|RNY_STAA9 Ribonuclease Y OS=Staphylococcus aureus (strain JH9) OX=359786 GN=rny PE=3 SV=1;tr|W8TWS4|W8TWS4_STAAU Ribonuclease Y OS=Staphylococcus aureus OX=1280 GN=rny PE=3 SV=1;sp|A6U1A5|RNY_STAA2 Ribonuclease Y OS=Staphylococcus aureus (strain	9;8;8;8;8;8;8;8;8;8;8;8;8;8;8;8;8;8;8;8;8;8;8;8;8;8;8;8;8;8;8;8;8;8;8;7;5;4;4;3;3;3;3;1;1;1	9;8;8;8;8;8;8;8;8;8;8;8;8;8;8;8;8;8;8;8;8;8;8;8;8;8;8;8;8;8;8;8;8;8;8;7;5;4;4;3;3;3;3;1;1;1	9;8;8;8;8;8;8;8;8;8;8;8;8;8;8;8;8;8;8;8;8;8;8;8;8;8;8;8;8;8;8;8;8;8;8;7;5;4;4;3;3;3;3;1;1;1	46	9	9	9	58.56	519;519;519;519;519;519;519;519;519;519;519;519;519;519;519;519;519;519;519;519;519;519;519;519;519;492;519;519;519;519;519;519;519;519;519;383;407;356;183;519;95;196;128;519;96;91	0	3.4896	159710000	159780000	150550000	198320000	188710000	232970000	175530000	165990000	165180000	149440000	156780000	147940000	AFAIQAGR;AGLLHDVGK;ELLATAVQR;EVDYIIR;ISGLTQEEAINEQLQR;NQIEDELQYPGHIK;QTAEDIVNQAHK;VEEELSQDIAVLVK;VIVSPEEIDDLK
sp|A5ISH6|MIAB_STAA9;tr|A0A2X3YMZ6|A0A2X3YMZ6_STAA8;tr|A0A0E1VRX7|A0A0E1VRX7_STAA3;UPI00003B160A;tr|T1Y902|T1Y902_STAAU;sp|A6QGJ1|MIAB_STAAE;tr|A0A2S6DAX2|A0A2S6DAX2_STAAU;tr|A0A7I8NKM0|A0A7I8NKM0_STAAU;tr|A0A380DYI9|A0A380DYI9_STAAU;tr|A0A3M9GHE6|A0A3M9GHE6_STAAU;sp|A7X1T3|MIAB_STAA1;sp|A6U1B1|MIAB_STAA2;tr|A0A806L7D0|A0A806L7D0_STAAU;tr|A0A7Z8FTS5|A0A7Z8FTS5_STAAU;tr|A0A7U9P3X9|A0A7U9P3X9_STAAU…	sp|A5ISH6|MIAB_STAA9;tr|A0A2X3YMZ6|A0A2X3YMZ6_STAA8;tr|A0A0E1VRX7|A0A0E1VRX7_STAA3;UPI00003B160A;tr|T1Y902|T1Y902_STAAU;sp|A6QGJ1|MIAB_STAAE;tr|A0A2S6DAX2|A0A2S6DAX2_STAAU;tr|A0A7I8NKM0|A0A7I8NKM0_STAAU;tr|A0A380DYI9|A0A380DYI9_STAAU;tr|A0A3M9GHE6|A0A3M9GHE6_STAAU;sp|A7X1T3|MIAB_STAA1;sp|A6U1B1|MIAB_STAA2;tr|A0A806L7D0|A0A806L7D0_STAAU;tr|A0A7Z8FTS5|A0A7Z8FTS5_STAAU;tr|A0A7U9P3X9|A0A7U9P3X9_STAAU…	sp|A5ISH6|MIAB_STAA9 tRNA-2-methylthio-N(6)-dimethylallyladenosine synthase OS=Staphylococcus aureus (strain JH9) OX=359786 GN=miaB PE=3 SV=1;tr|A0A2X3YMZ6|A0A2X3YMZ6_STAA8 tRNA-2-methylthio-N(6)-dimethylallyladenosine synthase OS=Staphylococcus aureus (st	9;9;9;9;9;9;9;9;9;9;9;9;9;9;9;9;9;9;9;9;9;9;9;9;9;9;9;9;9;9;9;9;9;9;9;9;9;9;8;8;8;8;8;7;7;6;5;4;3;3;3;3;2;2;1	9;9;9;9;9;9;9;9;9;9;9;9;9;9;9;9;9;9;9;9;9;9;9;9;9;9;9;9;9;9;9;9;9;9;9;9;9;9;8;8;8;8;8;7;7;6;5;4;3;3;3;3;2;2;1	9;9;9;9;9;9;9;9;9;9;9;9;9;9;9;9;9;9;9;9;9;9;9;9;9;9;9;9;9;9;9;9;9;9;9;9;9;9;8;8;8;8;8;7;7;6;5;4;3;3;3;3;2;2;1	55	9	9	9	58.916	514;514;514;514;514;514;514;514;514;514;514;514;514;514;514;514;514;514;514;514;514;514;514;514;514;514;514;514;514;514;514;514;514;514;514;514;514;514;514;514;514;514;514;451;451;362;362;134;514;511;206;93;45;160;37	0	3.5072	85866000	88540000	81382000	100300000	96255000	104180000	86132000	82593000	82565000	80645000	81821000	80457000	AMVVEVWSK;ASSVDVLAER;AWVNIMYGCDK;ESYLDLVK;KDDQVLAGYTDK;VFSEIGNLK;VGHYSQIAMSK;YEGQTVTVLCEGSSK;YFEHVYQPPNLK
sp|A5ISV4|MSRB_STAA9;tr|A0A0E0VP24|A0A0E0VP24_STAA5;UPI000012F67F;tr|X5EIR3|X5EIR3_STAAU;tr|W8TTH3|W8TTH3_STAAU;tr|A0A806KQQ3|A0A806KQQ3_STAAU;tr|A0A7U9J624|A0A7U9J624_STAAU;tr|A0A7U8XNW5|A0A7U8XNW5_STAAU;tr|A0A7U8F4Y2|A0A7U8F4Y2_STAAU;tr|A0A7U4ESW4|A0A7U4ESW4_STAAU;tr|A0A2X3Y5F2|A0A2X3Y5F2_STAA8;tr|A0A290QP13|A0A290QP13_STAAE;tr|A0A0E1VJK9|A0A0E1VJK9_STAA3;tr|A0A0E1X7C2|A0A0E1X7C2_STAAU;sp|Q6GGY…	sp|A5ISV4|MSRB_STAA9;tr|A0A0E0VP24|A0A0E0VP24_STAA5;UPI000012F67F;tr|X5EIR3|X5EIR3_STAAU;tr|W8TTH3|W8TTH3_STAAU;tr|A0A806KQQ3|A0A806KQQ3_STAAU;tr|A0A7U9J624|A0A7U9J624_STAAU;tr|A0A7U8XNW5|A0A7U8XNW5_STAAU;tr|A0A7U8F4Y2|A0A7U8F4Y2_STAAU;tr|A0A7U4ESW4|A0A7U4ESW4_STAAU;tr|A0A2X3Y5F2|A0A2X3Y5F2_STAA8;tr|A0A290QP13|A0A290QP13_STAAE;tr|A0A0E1VJK9|A0A0E1VJK9_STAA3;tr|A0A0E1X7C2|A0A0E1X7C2_STAAU;sp|Q6GGY…	sp|A5ISV4|MSRB_STAA9 Peptide methionine sulfoxide reductase MsrB OS=Staphylococcus aureus (strain JH9) OX=359786 GN=msrB PE=3 SV=1;tr|A0A0E0VP24|A0A0E0VP24_STAA5 Peptide methionine sulfoxide reductase MsrB OS=Staphylococcus aureus subsp. aureus 71193 OX=11	6;6;6;6;6;6;6;6;6;6;6;6;6;6;6;6;6;6;6;6;6;6;6;6;6;6;5;5;5;5;2	6;6;6;6;6;6;6;6;6;6;6;6;6;6;6;6;6;6;6;6;6;6;6;6;6;6;5;5;5;5;2	5;5;5;5;5;5;5;5;5;5;5;5;5;5;5;5;5;5;5;5;5;5;5;5;5;5;4;4;4;4;1	31	6	6	5	16.263	142;142;142;142;142;142;142;142;142;142;142;142;142;142;142;142;142;142;142;142;142;142;142;142;142;142;142;142;142;142;142	0	2.3665	424890000	451390000	410850000	533670000	513010000	467180000	521930000	497480000	500780000	398450000	368930000	355240000	ALDDDEIIELVDK;FHSECGWPSFSK;LEELGYGDLISHFDK;PLFTSEEK;SEESNSHLGHVFNDGPK;YCINSAAIQFIPYEK
sp|A5ISZ7|NDK_STAA9;sp|Q2YY87|NDK_STAAB;sp|P99068|NDK_STAAN;tr|A0A0E1X7Q7|A0A0E1X7Q7_STAAU;sp|Q2FYG7|NDK_STAA8;tr|A0A6B1RQ26|A0A6B1RQ26_STAAU;tr|A0A2C9TXT2|A0A2C9TXT2_STAAU;tr|A0A2X3YSI7|A0A2X3YSI7_STAA8;tr|T1Y8G0|T1Y8G0_STAAU;tr|A0A2X2JVI0|A0A2X2JVI0_STAAU;tr|A0A806L2U0|A0A806L2U0_STAAU;tr|A0A7Z8GAK5|A0A7Z8GAK5_STAAU;tr|A0A7U9J6J2|A0A7U9J6J2_STAAU;tr|A0A7U8SUG5|A0A7U8SUG5_STAAU;tr|A0A7U8SNH9|A0A…	sp|A5ISZ7|NDK_STAA9;sp|Q2YY87|NDK_STAAB;sp|P99068|NDK_STAAN;tr|A0A0E1X7Q7|A0A0E1X7Q7_STAAU;sp|Q2FYG7|NDK_STAA8;tr|A0A6B1RQ26|A0A6B1RQ26_STAAU;tr|A0A2C9TXT2|A0A2C9TXT2_STAAU;tr|A0A2X3YSI7|A0A2X3YSI7_STAA8;tr|T1Y8G0|T1Y8G0_STAAU;tr|A0A2X2JVI0|A0A2X2JVI0_STAAU;tr|A0A806L2U0|A0A806L2U0_STAAU;tr|A0A7Z8GAK5|A0A7Z8GAK5_STAAU;tr|A0A7U9J6J2|A0A7U9J6J2_STAAU;tr|A0A7U8SUG5|A0A7U8SUG5_STAAU;tr|A0A7U8SNH9|A0A…	sp|A5ISZ7|NDK_STAA9 Nucleoside diphosphate kinase OS=Staphylococcus aureus (strain JH9) OX=359786 GN=ndk PE=3 SV=1;sp|Q2YY87|NDK_STAAB Nucleoside diphosphate kinase OS=Staphylococcus aureus (strain bovine RF122 / ET3-1) OX=273036 GN=ndk PE=3 SV=1;sp|P99068	2;2;2;2;2;2;2;2;2;2;2;2;2;2;2;2;2;2;2;2;2;2;2;2;2;2;2;2;2;2;2;2;2;2;1;1;1;1;1;1;1;1	2;2;2;2;2;2;2;2;2;2;2;2;2;2;2;2;2;2;2;2;2;2;2;2;2;2;2;2;2;2;2;2;2;2;1;1;1;1;1;1;1;1	2;2;2;2;2;2;2;2;2;2;2;2;2;2;2;2;2;2;2;2;2;2;2;2;2;2;2;2;2;2;2;2;2;2;1;1;1;1;1;1;1;1	42	2	2	2	16.575	149;149;149;149;149;149;149;149;149;77;149;149;149;149;149;149;149;149;149;149;149;149;149;149;149;149;149;112;143;149;143;149;149;149;120;149;149;149;149;149;149;54	0.0022779	0.78907	49546000	25771000	21021000	11118000	10922000	12109000	16693000	14662000	14757000	15999000	13703000	17901000	HIIGSTNPSEASPGSIR;NIIHGSDSLESAER
sp|A5IT03|DER_STAA9;sp|A6QH24|DER_STAAE;UPI0000054C70;tr|W8UXM3|W8UXM3_STAAU;tr|A0A290QHP7|A0A290QHP7_STAAE;tr|A0A7U8F6S5|A0A7U8F6S5_STAAU;tr|A0A2X3YXT1|A0A2X3YXT1_STAA8;tr|T1YA22|T1YA22_STAAU;sp|A6U1U3|DER_STAA2;tr|A0A806L6E2|A0A806L6E2_STAAU;tr|A0A0E1X5B0|A0A0E1X5B0_STAAU;tr|A0A6B5FV91|A0A6B5FV91_STAAU;tr|A0A7X5LEE1|A0A7X5LEE1_STAAU;tr|A0A7U9J5S7|A0A7U9J5S7_STAAU;tr|A0A7U8XRI4|A0A7U8XRI4_STAAU;…	sp|A5IT03|DER_STAA9;sp|A6QH24|DER_STAAE;UPI0000054C70;tr|W8UXM3|W8UXM3_STAAU;tr|A0A290QHP7|A0A290QHP7_STAAE;tr|A0A7U8F6S5|A0A7U8F6S5_STAAU;tr|A0A2X3YXT1|A0A2X3YXT1_STAA8;tr|T1YA22|T1YA22_STAAU;sp|A6U1U3|DER_STAA2;tr|A0A806L6E2|A0A806L6E2_STAAU;tr|A0A0E1X5B0|A0A0E1X5B0_STAAU;tr|A0A6B5FV91|A0A6B5FV91_STAAU;tr|A0A7X5LEE1|A0A7X5LEE1_STAAU;tr|A0A7U9J5S7|A0A7U9J5S7_STAAU;tr|A0A7U8XRI4|A0A7U8XRI4_STAAU;…	sp|A5IT03|DER_STAA9 GTPase Der OS=Staphylococcus aureus (strain JH9) OX=359786 GN=der PE=3 SV=1;sp|A6QH24|DER_STAAE GTPase Der OS=Staphylococcus aureus (strain Newman) OX=426430 GN=der PE=3 SV=1;UPI0000054C70 status=active;tr|W8UXM3|W8UXM3_STAAU GTPase Der	9;9;9;9;9;9;9;9;9;9;9;9;9;9;9;9;9;9;9;9;9;9;9;9;9;9;9;9;9;9;8;8;8;7;6;4;4;2;2;2;2;1;1	9;9;9;9;9;9;9;9;9;9;9;9;9;9;9;9;9;9;9;9;9;9;9;9;9;9;9;9;9;9;8;8;8;7;6;4;4;2;2;2;2;1;1	9;9;9;9;9;9;9;9;9;9;9;9;9;9;9;9;9;9;9;9;9;9;9;9;9;9;9;9;9;9;8;8;8;7;6;4;4;2;2;2;2;1;1	43	9	9	9	48.979	436;436;436;436;436;436;436;436;436;436;436;436;436;436;436;436;436;436;436;436;436;436;436;436;436;436;436;436;436;436;436;436;436;436;358;301;109;67;193;102;95;151;48	0	3.5432	275690000	290330000	290650000	359030000	341710000	323590000	316900000	294510000	296320000	279460000	299900000	291580000	AAFGFEGTPIHIIAR;AVVIVVNK;SNVVLVVIDAEQGIIEQDKR;SSLVNAILGEDR;TLFPYINEASENHK;VIVSNVAGTTR;VQSSTLNEVVTDAISMNPTPTDK;VSIVEDTPGVTR;YLENQIR
sp|A5IT05|KCY_STAA9;tr|A0A0E1VRC9|A0A0E1VRC9_STAA3;tr|T1Y8Z3|T1Y8Z3_STAAU;tr|A0A8B1CGP9|A0A8B1CGP9_STAAU;tr|A0A7U4ESN3|A0A7U4ESN3_STAAU;tr|A0A2X3YBX3|A0A2X3YBX3_STAA8;tr|A0A6A9GV58|A0A6A9GV58_STAAU;UPI00003B16AB;tr|W8TTD1|W8TTD1_STAAU;sp|A6QH26|KCY_STAAE;tr|A0A2S6D5H6|A0A2S6D5H6_STAAU;tr|A0A806KR59|A0A806KR59_STAAU;tr|A0A7X5RHG3|A0A7X5RHG3_STAAU;tr|A0A7U9J5T3|A0A7U9J5T3_STAAU;tr|A0A7U8SSP0|A0A7U8…	sp|A5IT05|KCY_STAA9;tr|A0A0E1VRC9|A0A0E1VRC9_STAA3;tr|T1Y8Z3|T1Y8Z3_STAAU;tr|A0A8B1CGP9|A0A8B1CGP9_STAAU;tr|A0A7U4ESN3|A0A7U4ESN3_STAAU;tr|A0A2X3YBX3|A0A2X3YBX3_STAA8;tr|A0A6A9GV58|A0A6A9GV58_STAAU;UPI00003B16AB;tr|W8TTD1|W8TTD1_STAAU;sp|A6QH26|KCY_STAAE;tr|A0A2S6D5H6|A0A2S6D5H6_STAAU;tr|A0A806KR59|A0A806KR59_STAAU;tr|A0A7X5RHG3|A0A7X5RHG3_STAAU;tr|A0A7U9J5T3|A0A7U9J5T3_STAAU;tr|A0A7U8SSP0|A0A7U8…	sp|A5IT05|KCY_STAA9 Cytidylate kinase OS=Staphylococcus aureus (strain JH9) OX=359786 GN=cmk PE=3 SV=1;tr|A0A0E1VRC9|A0A0E1VRC9_STAA3 Cytidylate kinase OS=Staphylococcus aureus subsp. aureus USA300_TCH959 OX=450394 GN=cmk PE=3 SV=1;tr|T1Y8Z3|T1Y8Z3_STAAU C	7;7;7;7;7;7;7;7;7;7;7;7;7;7;7;7;7;7;7;7;7;7;7;7;7;7;7;7;7;7;7;7;7;6;6;6;6;5;4;4;3;1;1	7;7;7;7;7;7;7;7;7;7;7;7;7;7;7;7;7;7;7;7;7;7;7;7;7;7;7;7;7;7;7;7;7;6;6;6;6;5;4;4;3;1;1	7;7;7;7;7;7;7;7;7;7;7;7;7;7;7;7;7;7;7;7;7;7;7;7;7;7;7;7;7;7;7;7;7;6;6;6;6;5;4;4;3;1;1	43	7	7	7	24.595	219;219;219;219;219;219;219;219;219;219;219;219;219;219;219;219;219;219;219;219;219;219;219;219;219;219;219;219;219;219;219;219;219;219;183;172;183;219;114;219;97;217;218	0	2.7567	94118000	98806000	93960000	99468000	94231000	69795000	83958000	77827000	78499000	96596000	92654000	98059000	ADKGQCVILDNEDVTDFLR;AINIALDGPAAAGK;GIESNFEDLKR;KADDAVTLDTTGK;LVDQTTLDLTYK;NNDVTQHVSYVASK;VYMIASVEER
sp|A5IT57|EFP_STAA9;tr|A0A7U8F582|A0A7U8F582_STAAU;tr|A0A2X3Y9Y0|A0A2X3Y9Y0_STAA8;tr|A0A0E1X510|A0A0E1X510_STAAU;tr|A0A290QMG6|A0A290QMG6_STAAE;tr|A0A6B5FKT6|A0A6B5FKT6_STAAU;tr|A0A7U4ESG0|A0A7U4ESG0_STAAU;tr|A0A7U7EZB4|A0A7U7EZB4_STAAU;tr|A0A7U8SQI8|A0A7U8SQI8_STAAU;sp|A6U200|EFP_STAA2;tr|A0A7U8SSP1|A0A7U8SSP1_STAAU;tr|A0A7U9P3Q7|A0A7U9P3Q7_STAAU;tr|A0A806KRI3|A0A806KRI3_STAAU;tr|T1Y9N3|T1Y9N3_S…	sp|A5IT57|EFP_STAA9;tr|A0A7U8F582|A0A7U8F582_STAAU;tr|A0A2X3Y9Y0|A0A2X3Y9Y0_STAA8;tr|A0A0E1X510|A0A0E1X510_STAAU;tr|A0A290QMG6|A0A290QMG6_STAAE;tr|A0A6B5FKT6|A0A6B5FKT6_STAAU;tr|A0A7U4ESG0|A0A7U4ESG0_STAAU;tr|A0A7U7EZB4|A0A7U7EZB4_STAAU;tr|A0A7U8SQI8|A0A7U8SQI8_STAAU;sp|A6U200|EFP_STAA2;tr|A0A7U8SSP1|A0A7U8SSP1_STAAU;tr|A0A7U9P3Q7|A0A7U9P3Q7_STAAU;tr|A0A806KRI3|A0A806KRI3_STAAU;tr|T1Y9N3|T1Y9N3_S…	sp|A5IT57|EFP_STAA9 Elongation factor P OS=Staphylococcus aureus (strain JH9) OX=359786 GN=efp PE=3 SV=1;tr|A0A7U8F582|A0A7U8F582_STAAU Elongation factor P OS=Staphylococcus aureus subsp. aureus 65-1322 OX=585145 GN=efp PE=3 SV=1;tr|A0A2X3Y9Y0|A0A2X3Y9Y0_S	9;9;9;9;9;9;9;9;9;9;9;9;9;9;9;9;9;9;9;9;9;9;9;9;9;9;9;9;9;9;9;8;8;3;2;2;1	9;9;9;9;9;9;9;9;9;9;9;9;9;9;9;9;9;9;9;9;9;9;9;9;9;9;9;9;9;9;9;8;8;3;2;2;1	9;9;9;9;9;9;9;9;9;9;9;9;9;9;9;9;9;9;9;9;9;9;9;9;9;9;9;9;9;9;9;8;8;3;2;2;1	37	9	9	9	20.554	185;185;185;185;185;185;185;185;185;185;185;185;185;185;185;185;185;185;185;154;185;185;185;185;185;185;185;185;185;185;185;185;178;116;56;185;185	0	3.5497	573750000	606280000	669630000	413070000	415530000	410960000	603060000	555140000	558500000	537460000	619130000	562950000	AGEKVEPAMIENR;EELNYLK;MISVNDFK;TGLTISVDNAIWK;TVELTVTETEPGIK;TVELTVTETEPGIKGDTATGATK;VEPAMIENR;VEPAMIENRR;VIDFQHVKPGK
sp|A5IT65|GCST_STAA9;sp|A8Z476|GCST_STAAT;tr|A0A8B1CI14|A0A8B1CI14_STAAU;sp|A6QH81|GCST_STAAE;tr|A0A0Y9T3V9|A0A0Y9T3V9_STAAU;tr|A0A6B5KA82|A0A6B5KA82_STAAU;tr|A0A290QGZ4|A0A290QGZ4_STAAE;tr|A0A806L6J9|A0A806L6J9_STAAU;UPI00003B16FD;tr|W8TW08|W8TW08_STAAU;tr|T1YA92|T1YA92_STAAU;tr|A0A853PCV8|A0A853PCV8_STAAU;tr|A0A2X3YEW3|A0A2X3YEW3_STAA8;tr|A0A830ZH33|A0A830ZH33_STAAU;tr|A0A7Z8DEN8|A0A7Z8DEN8_STA…	sp|A5IT65|GCST_STAA9;sp|A8Z476|GCST_STAAT;tr|A0A8B1CI14|A0A8B1CI14_STAAU;sp|A6QH81|GCST_STAAE;tr|A0A0Y9T3V9|A0A0Y9T3V9_STAAU;tr|A0A6B5KA82|A0A6B5KA82_STAAU;tr|A0A290QGZ4|A0A290QGZ4_STAAE;tr|A0A806L6J9|A0A806L6J9_STAAU;UPI00003B16FD;tr|W8TW08|W8TW08_STAAU;tr|T1YA92|T1YA92_STAAU;tr|A0A853PCV8|A0A853PCV8_STAAU;tr|A0A2X3YEW3|A0A2X3YEW3_STAA8;tr|A0A830ZH33|A0A830ZH33_STAAU;tr|A0A7Z8DEN8|A0A7Z8DEN8_STA…	sp|A5IT65|GCST_STAA9 Aminomethyltransferase OS=Staphylococcus aureus (strain JH9) OX=359786 GN=gcvT PE=3 SV=1;sp|A8Z476|GCST_STAAT Aminomethyltransferase OS=Staphylococcus aureus (strain USA300 / TCH1516) OX=451516 GN=gcvT PE=3 SV=1;tr|A0A8B1CI14|A0A8B1CI1	5;5;5;5;5;5;5;5;5;5;5;5;5;5;5;5;5;5;5;5;5;5;5;5;5;5;5;5;5;5;5;5;5;5;5;5;5;5;5;5;5;4;4;4;4;3;3;3;2;2;2;1	5;5;5;5;5;5;5;5;5;5;5;5;5;5;5;5;5;5;5;5;5;5;5;5;5;5;5;5;5;5;5;5;5;5;5;5;5;5;5;5;5;4;4;4;4;3;3;3;2;2;2;1	5;5;5;5;5;5;5;5;5;5;5;5;5;5;5;5;5;5;5;5;5;5;5;5;5;5;5;5;5;5;5;5;5;5;5;5;5;5;5;5;5;4;4;4;4;3;3;3;2;2;2;1	52	5	5	5	40.457	363;363;363;363;363;363;363;363;363;363;363;363;363;363;363;363;363;363;363;363;363;363;363;363;363;363;363;363;332;363;363;363;363;363;363;363;363;363;363;363;363;363;304;327;363;239;215;185;194;143;134;110	0	1.9332	81893000	82152000	78816000	73247000	69272000	70896000	81547000	75277000	75768000	81266000	80354000	74488000	DFNWILK;DLINQLVDEDVTEMK;PLIDADFIGK;QTPLYQNYVDR;SIALAMIK
sp|A5IT91|PDRP_STAA9;tr|A0A811EBI0|A0A811EBI0_STAAU;tr|A0A0E0VQ57|A0A0E0VQ57_STAA5;tr|A0A6B5F5B3|A0A6B5F5B3_STAAU;tr|A0A290QRU0|A0A290QRU0_STAAE;tr|A0A0E1X788|A0A0E1X788_STAAU;tr|A0A2X4AUI3|A0A2X4AUI3_STAA8;UPI00000D786D;tr|T1Y9S1|T1Y9S1_STAAU;tr|A0A7U9P3B3|A0A7U9P3B3_STAAU;sp|A6U235|PDRP_STAA2;tr|A0A7U8XR12|A0A7U8XR12_STAAU;tr|A0A7U8XQX6|A0A7U8XQX6_STAAU;tr|A0A7U8IB18|A0A7U8IB18_STAAU;tr|A0A7U7E…	sp|A5IT91|PDRP_STAA9;tr|A0A811EBI0|A0A811EBI0_STAAU;tr|A0A0E0VQ57|A0A0E0VQ57_STAA5;tr|A0A6B5F5B3|A0A6B5F5B3_STAAU;tr|A0A290QRU0|A0A290QRU0_STAAE;tr|A0A0E1X788|A0A0E1X788_STAAU;tr|A0A2X4AUI3|A0A2X4AUI3_STAA8;UPI00000D786D;tr|T1Y9S1|T1Y9S1_STAAU;tr|A0A7U9P3B3|A0A7U9P3B3_STAAU;sp|A6U235|PDRP_STAA2;tr|A0A7U8XR12|A0A7U8XR12_STAAU;tr|A0A7U8XQX6|A0A7U8XQX6_STAAU;tr|A0A7U8IB18|A0A7U8IB18_STAAU;tr|A0A7U7E…	sp|A5IT91|PDRP_STAA9 Putative pyruvate, phosphate dikinase regulatory protein OS=Staphylococcus aureus (strain JH9) OX=359786 GN=SaurJH9_1621 PE=3 SV=1;tr|A0A811EBI0|A0A811EBI0_STAAU ATP/GTP-binding protein OS=Staphylococcus aureus OX=1280 GN=yqfL PE=4 SV=	9;9;9;9;9;9;9;9;9;9;9;9;9;9;9;9;9;9;9;9;9;9;9;9;9;9;9;9;9;9;9;9;9;9;9;8;8;8;7;5;4;2	9;9;9;9;9;9;9;9;9;9;9;9;9;9;9;9;9;9;9;9;9;9;9;9;9;9;9;9;9;9;9;9;9;9;9;8;8;8;7;5;4;2	9;9;9;9;9;9;9;9;9;9;9;9;9;9;9;9;9;9;9;9;9;9;9;9;9;9;9;9;9;9;9;9;9;9;9;8;8;8;7;5;4;2	42	9	9	9	30.785	272;272;272;272;272;272;272;272;272;272;272;272;272;272;272;272;272;272;272;272;272;272;272;269;272;272;272;272;272;272;272;272;272;272;272;272;272;259;179;168;93;271	0	3.5288	106710000	111980000	127940000	139610000	131620000	110800000	116930000	112110000	112830000	102310000	107150000	120590000	ADIVLLGISR;AGISQFNPK;AIEETANDIIHYIEQNK;DTNAIIVYTLIKPEMK;IDAIEFAVK;IIVASDSIGETAELVAR;LDDAYFK;QLGLGDTAR;YPYIESFEDVDEVIQVAK
sp|A5IT93|SYG_STAA9;tr|A0A6B5BYX2|A0A6B5BYX2_STAAU;sp|A8Z4A4|SYG_STAAT;sp|A6U237|SYG_STAA2;sp|A6QHA8|SYG_STAAE;tr|A0A0E1VH01|A0A0E1VH01_STAA3;tr|A0A7U4AU59|A0A7U4AU59_STAAU;tr|A0A290QHC2|A0A290QHC2_STAAE;tr|T1Y992|T1Y992_STAAU;UPI000002E8EC;sp|P99129|SYG_STAAN;tr|A0A806L877|A0A806L877_STAAU;tr|A0A2X3Y5Z2|A0A2X3Y5Z2_STAA8;tr|A0A7U9J6C3|A0A7U9J6C3_STAAU;tr|A0A7U8XRL1|A0A7U8XRL1_STAAU;tr|A0A7U8SNT3|…	sp|A5IT93|SYG_STAA9;tr|A0A6B5BYX2|A0A6B5BYX2_STAAU;sp|A8Z4A4|SYG_STAAT;sp|A6U237|SYG_STAA2;sp|A6QHA8|SYG_STAAE;tr|A0A0E1VH01|A0A0E1VH01_STAA3;tr|A0A7U4AU59|A0A7U4AU59_STAAU;tr|A0A290QHC2|A0A290QHC2_STAAE;tr|T1Y992|T1Y992_STAAU;UPI000002E8EC;sp|P99129|SYG_STAAN;tr|A0A806L877|A0A806L877_STAAU;tr|A0A2X3Y5Z2|A0A2X3Y5Z2_STAA8;tr|A0A7U9J6C3|A0A7U9J6C3_STAAU;tr|A0A7U8XRL1|A0A7U8XRL1_STAAU;tr|A0A7U8SNT3|…	sp|A5IT93|SYG_STAA9 Glycine--tRNA ligase OS=Staphylococcus aureus (strain JH9) OX=359786 GN=glyQS PE=3 SV=1;tr|A0A6B5BYX2|A0A6B5BYX2_STAAU Glycine--tRNA ligase OS=Staphylococcus aureus OX=1280 GN=glyQS PE=3 SV=1;sp|A8Z4A4|SYG_STAAT Glycine--tRNA ligase OS=	24;24;24;24;24;24;24;24;24;24;24;24;24;24;24;24;24;24;24;24;24;24;24;24;24;24;24;24;24;24;23;23;23;22;13;11;7;6;6;4;3;3;1;1	24;24;24;24;24;24;24;24;24;24;24;24;24;24;24;24;24;24;24;24;24;24;24;24;24;24;24;24;24;24;23;23;23;22;13;11;7;6;6;4;3;3;1;1	24;24;24;24;24;24;24;24;24;24;24;24;24;24;24;24;24;24;24;24;24;24;24;24;24;24;24;24;24;24;23;23;23;22;13;11;7;6;6;4;3;3;1;1	44	24	24	24	53.62	463;463;463;463;463;463;463;463;463;463;463;463;463;463;463;463;463;463;463;463;463;463;463;463;463;463;463;463;463;463;463;463;463;463;269;249;463;462;130;108;166;84;104;76	0	9.346	686940000	697110000	743280000	771460000	743700000	757950000	682550000	672160000	675080000	726040000	725410000	720190000	AAILPLSK;DMDTIVSLAK;FPFGWGELWGIASR;FSIDFDESQSIGK;FSIDFDESQSIGKR;GDENFIADGLSFEQMK;GDENFIADGLSFEQMKK;IFEQLSSK;IIDDEGIVCPVSK;KIIDDEGIVCPVSK;LIEDYMQDVK;LIEDYMQDVKGDENFIADGLSFEQMK;LPFGIGQIGK;LRDHDEDELSHYSNATTDIEYK;MPISELEAFLTEK;NEITPGNFIFR;QFNLMFK;TANWTEIR;TFASDWLTSLNMSSENMR;TFQGVTEDSTNEIFLRPETAQGIFVNYK;TVLHFHPALAPYK;VTLAFLCDAYDEEGVEGSK;VTLAFLCDAYDEEGVEGSKDAR;VWEASGHLNNFNDPMIDNK
sp|A5IT95|ERA_STAA9;sp|Q6GGD3|ERA_STAAR;tr|A0A6B5FT36|A0A6B5FT36_STAAU;tr|A0A7Z7P5R5|A0A7Z7P5R5_STAA8;UPI000012A100;tr|W8TVX7|W8TVX7_STAAU;tr|T1YAZ7|T1YAZ7_STAAU;tr|A0A8B0Z541|A0A8B0Z541_STAAU;tr|A0A811HES6|A0A811HES6_STAAU;tr|A0A806L6M7|A0A806L6M7_STAAU;tr|A0A7U9J5Q1|A0A7U9J5Q1_STAAU;tr|A0A380E475|A0A380E475_STAAU;tr|A0A6B5EEH1|A0A6B5EEH1_STAAU;tr|A0A7U8SSU8|A0A7U8SSU8_STAAU;tr|A0A7U8SP77|A0A7U8…	sp|A5IT95|ERA_STAA9;sp|Q6GGD3|ERA_STAAR;tr|A0A6B5FT36|A0A6B5FT36_STAAU;tr|A0A7Z7P5R5|A0A7Z7P5R5_STAA8;UPI000012A100;tr|W8TVX7|W8TVX7_STAAU;tr|T1YAZ7|T1YAZ7_STAAU;tr|A0A8B0Z541|A0A8B0Z541_STAAU;tr|A0A811HES6|A0A811HES6_STAAU;tr|A0A806L6M7|A0A806L6M7_STAAU;tr|A0A7U9J5Q1|A0A7U9J5Q1_STAAU;tr|A0A380E475|A0A380E475_STAAU;tr|A0A6B5EEH1|A0A6B5EEH1_STAAU;tr|A0A7U8SSU8|A0A7U8SSU8_STAAU;tr|A0A7U8SP77|A0A7U8…	sp|A5IT95|ERA_STAA9 GTPase Era OS=Staphylococcus aureus (strain JH9) OX=359786 GN=era PE=3 SV=1;sp|Q6GGD3|ERA_STAAR GTPase Era OS=Staphylococcus aureus (strain MRSA252) OX=282458 GN=era PE=3 SV=1;tr|A0A6B5FT36|A0A6B5FT36_STAAU GTPase Era OS=Staphylococcus	6;6;6;6;6;6;6;6;6;6;6;6;6;6;6;6;6;6;6;6;6;6;6;6;6;6;6;6;6;6;6;6;6;6;6;6;6;6;6;5;2;1	6;6;6;6;6;6;6;6;6;6;6;6;6;6;6;6;6;6;6;6;6;6;6;6;6;6;6;6;6;6;6;6;6;6;6;6;6;6;6;5;2;1	6;6;6;6;6;6;6;6;6;6;6;6;6;6;6;6;6;6;6;6;6;6;6;6;6;6;6;6;6;6;6;6;6;6;6;6;6;6;6;5;2;1	42	6	6	6	34.328	299;299;299;299;299;299;299;299;299;299;299;251;299;299;299;299;299;299;299;299;299;299;299;299;266;299;299;299;299;299;299;299;299;299;299;299;299;299;299;191;299;299	0	2.3651	135640000	141910000	139620000	173450000	164530000	159770000	154640000	142680000	143630000	134700000	139810000	140600000	DIEMLLGSK;GDEYIIEMLK;IDLVHPDELMPK;TPVFLVLNK;TYLPEGPK;YYPDDQISDHPEQFVVGEIIR
sp|A5ITB2|LEPA_STAA9;tr|T1Y9B8|T1Y9B8_STAAU;tr|A0A0E0VQN5|A0A0E0VQN5_STAA5;sp|A6QHC7|LEPA_STAAE;tr|A0A6B5IAH0|A0A6B5IAH0_STAAU;tr|A0A0E1X4V0|A0A0E1X4V0_STAAU;tr|A0A6B5LV71|A0A6B5LV71_STAAU;tr|A0A2X3YY93|A0A2X3YY93_STAA8;tr|A0A7Z8DCL4|A0A7Z8DCL4_STAAU;UPI000012E48A;tr|A0A806KRZ1|A0A806KRZ1_STAAU;sp|P65271|LEPA_STAAM;tr|A0A7U9J5Q8|A0A7U9J5Q8_STAAU;tr|A0A6B0CT17|A0A6B0CT17_STAAU;tr|A0A7U8SSY1|A0A7U8…	sp|A5ITB2|LEPA_STAA9;tr|T1Y9B8|T1Y9B8_STAAU;tr|A0A0E0VQN5|A0A0E0VQN5_STAA5;sp|A6QHC7|LEPA_STAAE;tr|A0A6B5IAH0|A0A6B5IAH0_STAAU;tr|A0A0E1X4V0|A0A0E1X4V0_STAAU;tr|A0A6B5LV71|A0A6B5LV71_STAAU;tr|A0A2X3YY93|A0A2X3YY93_STAA8;tr|A0A7Z8DCL4|A0A7Z8DCL4_STAAU;UPI000012E48A;tr|A0A806KRZ1|A0A806KRZ1_STAAU;sp|P65271|LEPA_STAAM;tr|A0A7U9J5Q8|A0A7U9J5Q8_STAAU;tr|A0A6B0CT17|A0A6B0CT17_STAAU;tr|A0A7U8SSY1|A0A7U8…	sp|A5ITB2|LEPA_STAA9 Elongation factor 4 OS=Staphylococcus aureus (strain JH9) OX=359786 GN=lepA PE=3 SV=1;tr|T1Y9B8|T1Y9B8_STAAU Elongation factor 4 OS=Staphylococcus aureus subsp. aureus CN1 OX=1193576 GN=lepA PE=3 SV=1;tr|A0A0E0VQN5|A0A0E0VQN5_STAA5 Elo	10;10;10;10;10;10;10;10;10;10;10;10;10;10;10;10;10;10;10;10;10;10;10;10;10;10;10;10;10;10;10;10;10;10;10;9;9;8;7;6;3;3;2;2;1;1	10;10;10;10;10;10;10;10;10;10;10;10;10;10;10;10;10;10;10;10;10;10;10;10;10;10;10;10;10;10;10;10;10;10;10;9;9;8;7;6;3;3;2;2;1;1	10;10;10;10;10;10;10;10;10;10;10;10;10;10;10;10;10;10;10;10;10;10;10;10;10;10;10;10;10;10;10;10;10;10;10;9;9;8;7;6;3;3;2;2;1;1	46	10	10	10	68.188	607;607;607;607;607;607;607;607;607;607;607;607;607;607;607;607;607;607;607;607;607;607;607;607;607;607;607;607;607;607;607;607;607;607;607;607;607;563;432;318;607;214;174;164;97;53	0	3.9442	151920000	152970000	150940000	191580000	180780000	177050000	159250000	149570000	150570000	166210000	155700000	153080000	ALIFDSEYDPYR;AVGNVEIPQDAFLAVLK;DMQDQLLDSMDLER;DMQDQLLDSMDLERER;EFEVTEVGINTPK;GQFINMDYLDDIR;GYASFDYEFIENK;IFEPYVR;IVEVVPAPDGDPEAPLK;SNIGIEEILEK
sp|A5ITD5|GREA_STAA9;sp|P99156|GREA_STAAN;tr|A0A2X3YT18|A0A2X3YT18_STAA8;tr|A0A7U4AU97|A0A7U4AU97_STAAU;tr|A0A7U7EZE8|A0A7U7EZE8_STAAU;tr|A0A7U8F5D1|A0A7U8F5D1_STAAU;tr|A0A7U8SNY5|A0A7U8SNY5_STAAU;tr|A0A7U8XSN7|A0A7U8XSN7_STAAU;tr|A0A806KS63|A0A806KS63_STAAU;tr|T1Y9F1|T1Y9F1_STAAU;tr|W8UAB2|W8UAB2_STAAU;UPI000005428C;sp|P64284|GREA_STAAW;tr|A0A0E0VPD6|A0A0E0VPD6_STAA5;tr|A0A290QH66|A0A290QH66_STA…	sp|A5ITD5|GREA_STAA9;sp|P99156|GREA_STAAN;tr|A0A2X3YT18|A0A2X3YT18_STAA8;tr|A0A7U4AU97|A0A7U4AU97_STAAU;tr|A0A7U7EZE8|A0A7U7EZE8_STAAU;tr|A0A7U8F5D1|A0A7U8F5D1_STAAU;tr|A0A7U8SNY5|A0A7U8SNY5_STAAU;tr|A0A7U8XSN7|A0A7U8XSN7_STAAU;tr|A0A806KS63|A0A806KS63_STAAU;tr|T1Y9F1|T1Y9F1_STAAU;tr|W8UAB2|W8UAB2_STAAU;UPI000005428C;sp|P64284|GREA_STAAW;tr|A0A0E0VPD6|A0A0E0VPD6_STAA5;tr|A0A290QH66|A0A290QH66_STA…	sp|A5ITD5|GREA_STAA9 Transcription elongation factor GreA OS=Staphylococcus aureus (strain JH9) OX=359786 GN=greA PE=3 SV=1;sp|P99156|GREA_STAAN Transcription elongation factor GreA OS=Staphylococcus aureus (strain N315) OX=158879 GN=greA PE=1 SV=1;tr|A0A2	7;7;7;7;7;7;7;7;7;7;7;7;7;7;7;7;7;7;7;7;7;7;7;7;7;7;7;7;6;6;4;3;1;1	7;7;7;7;7;7;7;7;7;7;7;7;7;7;7;7;7;7;7;7;7;7;7;7;7;7;7;7;6;6;4;3;1;1	7;7;7;7;7;7;7;7;7;7;7;7;7;7;7;7;7;7;7;7;7;7;7;7;7;7;7;7;6;6;4;3;1;1	34	7	7	7	17.743	158;158;158;158;158;158;158;158;158;158;158;158;158;158;158;158;158;158;158;158;158;158;158;158;158;158;158;158;158;158;88;158;158;56	0	2.7585	2519800000	2648500000	2600600000	3.6005e+09	3.4952e+09	3.5964e+09	3.4591e+09	3.4271e+09	3.4521e+09	2.1213e+09	1.9763e+09	2314600000	GLDDEVRVPLPNGGEMNVK;ISNESPMAK;NALIIEDTGDNNVVK;QYPMTQEGFEK;SFGDLSENSEYDAAK;SFGDLSENSEYDAAKDEQGFIEQDIQR;TVTFVELPGDEEESYQIVGSAESDAFNGK
sp|A5ITD6|URK_STAA9;sp|A6QHF2|URK_STAAE;UPI000005428B;tr|W8UX97|W8UX97_STAAU;tr|T1YAH4|T1YAH4_STAAU;tr|A0A806L536|A0A806L536_STAAU;tr|A0A7U8XRM6|A0A7U8XRM6_STAAU;tr|A0A7U8SNW3|A0A7U8SNW3_STAAU;tr|A0A7U8F691|A0A7U8F691_STAAU;tr|A0A7U7EYQ8|A0A7U7EYQ8_STAAU;tr|A0A7U4AUC7|A0A7U4AUC7_STAAU;tr|A0A2X3YF31|A0A2X3YF31_STAA8;tr|A0A290QGR0|A0A290QGR0_STAAE;tr|A0A0E1VJ81|A0A0E1VJ81_STAA3;tr|A0A0E1X4V4|A0A0E1…	sp|A5ITD6|URK_STAA9;sp|A6QHF2|URK_STAAE;UPI000005428B;tr|W8UX97|W8UX97_STAAU;tr|T1YAH4|T1YAH4_STAAU;tr|A0A806L536|A0A806L536_STAAU;tr|A0A7U8XRM6|A0A7U8XRM6_STAAU;tr|A0A7U8SNW3|A0A7U8SNW3_STAAU;tr|A0A7U8F691|A0A7U8F691_STAAU;tr|A0A7U7EYQ8|A0A7U7EYQ8_STAAU;tr|A0A7U4AUC7|A0A7U4AUC7_STAAU;tr|A0A2X3YF31|A0A2X3YF31_STAA8;tr|A0A290QGR0|A0A290QGR0_STAAE;tr|A0A0E1VJ81|A0A0E1VJ81_STAA3;tr|A0A0E1X4V4|A0A0E1…	sp|A5ITD6|URK_STAA9 Uridine kinase OS=Staphylococcus aureus (strain JH9) OX=359786 GN=udk PE=3 SV=1;sp|A6QHF2|URK_STAAE Uridine kinase OS=Staphylococcus aureus (strain Newman) OX=426430 GN=udk PE=3 SV=1;UPI000005428B status=active;tr|W8UX97|W8UX97_STAAU Ur	6;6;6;6;6;6;6;6;6;6;6;6;6;6;6;6;6;6;6;6;6;6;6;6;6;6;6;6;5;4;3;2;1	6;6;6;6;6;6;6;6;6;6;6;6;6;6;6;6;6;6;6;6;6;6;6;6;6;6;6;6;5;4;3;2;1	6;6;6;6;6;6;6;6;6;6;6;6;6;6;6;6;6;6;6;6;6;6;6;6;6;6;6;6;5;4;3;2;1	33	6	6	6	23.505	207;207;207;207;207;207;207;207;207;207;207;207;207;207;207;207;207;207;207;207;207;207;207;207;207;207;207;207;207;207;65;150;207	0	2.2984	55729000	58232000	57265000	71002000	71264000	77838000	60004000	59347000	60498000	56162000	56576000	58164000	ATTIIGIAGGSGSGK;AVEVPTYDYASHTR;LETNYDHPFAFDNDLLIENLK;NLEGHSVALLAQDYYYK;TTVTNEIMK;YADIIIPEGGSNK
sp|A5ITE0|Y1672_STAA9;tr|A0A0E0VPE1|A0A0E0VPE1_STAA5;UPI0000054287;tr|W8UAA8|W8UAA8_STAAU;tr|T1Y9F6|T1Y9F6_STAAU;tr|A0A806KS64|A0A806KS64_STAAU;tr|A0A7U9P3M1|A0A7U9P3M1_STAAU;tr|A0A7U8ST00|A0A7U8ST00_STAAU;tr|A0A7U8SP75|A0A7U8SP75_STAAU;tr|A0A7U8I9L9|A0A7U8I9L9_STAAU;tr|A0A7U4AUA5|A0A7U4AUA5_STAAU;tr|A0A6B5L029|A0A6B5L029_STAAU;tr|A0A2X4AUN1|A0A2X4AUN1_STAA8;tr|A0A290QGV3|A0A290QGV3_STAAE;tr|A0A0…	sp|A5ITE0|Y1672_STAA9;tr|A0A0E0VPE1|A0A0E0VPE1_STAA5;UPI0000054287;tr|W8UAA8|W8UAA8_STAAU;tr|T1Y9F6|T1Y9F6_STAAU;tr|A0A806KS64|A0A806KS64_STAAU;tr|A0A7U9P3M1|A0A7U9P3M1_STAAU;tr|A0A7U8ST00|A0A7U8ST00_STAAU;tr|A0A7U8SP75|A0A7U8SP75_STAAU;tr|A0A7U8I9L9|A0A7U8I9L9_STAAU;tr|A0A7U4AUA5|A0A7U4AUA5_STAAU;tr|A0A6B5L029|A0A6B5L029_STAAU;tr|A0A2X4AUN1|A0A2X4AUN1_STAA8;tr|A0A290QGV3|A0A290QGV3_STAAE;tr|A0A0…	sp|A5ITE0|Y1672_STAA9 UPF0473 protein SaurJH9_1672 OS=Staphylococcus aureus (strain JH9) OX=359786 GN=SaurJH9_1672 PE=3 SV=1;tr|A0A0E0VPE1|A0A0E0VPE1_STAA5 UPF0473 protein ST398NM01_1679 OS=Staphylococcus aureus subsp. aureus 71193 OX=1155084 GN=ST398NM01_	5;5;5;5;5;5;5;5;5;5;5;5;5;5;5;5;5;5;5;5;5;5;5;5;5;5;5;5;5;4;4;3	5;5;5;5;5;5;5;5;5;5;5;5;5;5;5;5;5;5;5;5;5;5;5;5;5;5;5;5;5;4;4;3	1;1;1;1;1;1;1;1;1;1;1;1;1;1;1;1;1;1;1;1;1;1;1;1;1;1;1;1;1;0;0;0	32	5	5	1	11.949	102;102;102;102;102;102;102;102;102;102;102;102;102;102;102;102;102;102;102;102;102;102;102;102;102;102;102;102;102;102;77;101	0	1.9595	2598700000	2719700000	2625100000	5593200000	5588600000	5650800000	4.0683e+09	4428100000	4459000000	3.6136e+09	3.9376e+09	4.029e+09	KVLEFYHPEFK;LVPIETDEEWDMIEEVVNTEMEE;TEHNHDSQLEINNEEELLTLFDEEGNEVLYR;VLEFYHPEFK;VLEFYHPEFKK
sp|A5ITE1|YQGF_STAA9;tr|A0A0E1VJ86|A0A0E1VJ86_STAA3;UPI0000054286;tr|T1YAH9|T1YAH9_STAAU;tr|A0A806L8E0|A0A806L8E0_STAAU;tr|A0A7Z2H558|A0A7Z2H558_STAAU;tr|A0A7Z1N3D6|A0A7Z1N3D6_STAAU;tr|A0A7U9J5M3|A0A7U9J5M3_STAAU;tr|A0A7U8ST38|A0A7U8ST38_STAAU;tr|A0A7U8SQE7|A0A7U8SQE7_STAAU;tr|A0A7U8F600|A0A7U8F600_STAAU;tr|A0A6B1RVP3|A0A6B1RVP3_STAAU;tr|A0A6A9GSZ3|A0A6A9GSZ3_STAAU;tr|A0A5S9C6G0|A0A5S9C6G0_STAAU;…	sp|A5ITE1|YQGF_STAA9;tr|A0A0E1VJ86|A0A0E1VJ86_STAA3;UPI0000054286;tr|T1YAH9|T1YAH9_STAAU;tr|A0A806L8E0|A0A806L8E0_STAAU;tr|A0A7Z2H558|A0A7Z2H558_STAAU;tr|A0A7Z1N3D6|A0A7Z1N3D6_STAAU;tr|A0A7U9J5M3|A0A7U9J5M3_STAAU;tr|A0A7U8ST38|A0A7U8ST38_STAAU;tr|A0A7U8SQE7|A0A7U8SQE7_STAAU;tr|A0A7U8F600|A0A7U8F600_STAAU;tr|A0A6B1RVP3|A0A6B1RVP3_STAAU;tr|A0A6A9GSZ3|A0A6A9GSZ3_STAAU;tr|A0A5S9C6G0|A0A5S9C6G0_STAAU;…	sp|A5ITE1|YQGF_STAA9 Putative pre-16S rRNA nuclease OS=Staphylococcus aureus (strain JH9) OX=359786 GN=SaurJH9_1673 PE=3 SV=1;tr|A0A0E1VJ86|A0A0E1VJ86_STAA3 Putative pre-16S rRNA nuclease OS=Staphylococcus aureus subsp. aureus USA300_TCH959 OX=450394 GN=HM	5;5;5;5;5;5;5;5;5;5;5;5;5;5;5;5;5;5;5;5;5;5;5;5;5;5;5;5;5;5;5;2;1	5;5;5;5;5;5;5;5;5;5;5;5;5;5;5;5;5;5;5;5;5;5;5;5;5;5;5;5;5;5;5;2;1	5;5;5;5;5;5;5;5;5;5;5;5;5;5;5;5;5;5;5;5;5;5;5;5;5;5;5;5;5;5;5;2;1	33	5	5	5	15.865	142;142;142;142;142;142;142;142;142;142;142;142;142;142;142;142;142;142;142;142;142;142;142;142;142;142;142;142;142;142;142;142;75	0.0011547	0.9949	27543000	29428000	29879000	23848000	21307000	17531000	27035000	24688000	24858000	29017000	28541000	29120000	ILGLDVGSR;INEENNELGIDQLVDIIK;INEENNELGIDQLVDIIKK;NMNNSIGFR;SLLEADVSR
sp|A5ITE6|MNMA_STAA9;sp|A6U290|MNMA_STAA2;tr|A0A7U9J5T2|A0A7U9J5T2_STAAU;tr|A0A5F0HGZ7|A0A5F0HGZ7_STAAU;tr|A0A2S6D518|A0A2S6D518_STAAU;tr|A0A2X3YF39|A0A2X3YF39_STAA8;UPI0002B8D4C5;tr|T1YB54|T1YB54_STAAU;tr|A0A8B1CVM5|A0A8B1CVM5_STAAU;tr|A0A8B1CHU1|A0A8B1CHU1_STAAU;tr|A0A811EFS9|A0A811EFS9_STAAU;sp|Q6G8U8|MNMA_STAAS;tr|A0A0D1HWI2|A0A0D1HWI2_STAAU;tr|A0A7U8XQZ1|A0A7U8XQZ1_STAAU;tr|A0A7U8XP44|A0A7U8…	sp|A5ITE6|MNMA_STAA9;sp|A6U290|MNMA_STAA2;tr|A0A7U9J5T2|A0A7U9J5T2_STAAU;tr|A0A5F0HGZ7|A0A5F0HGZ7_STAAU;tr|A0A2S6D518|A0A2S6D518_STAAU;tr|A0A2X3YF39|A0A2X3YF39_STAA8;UPI0002B8D4C5;tr|T1YB54|T1YB54_STAAU;tr|A0A8B1CVM5|A0A8B1CVM5_STAAU;tr|A0A8B1CHU1|A0A8B1CHU1_STAAU;tr|A0A811EFS9|A0A811EFS9_STAAU;sp|Q6G8U8|MNMA_STAAS;tr|A0A0D1HWI2|A0A0D1HWI2_STAAU;tr|A0A7U8XQZ1|A0A7U8XQZ1_STAAU;tr|A0A7U8XP44|A0A7U8…	sp|A5ITE6|MNMA_STAA9 tRNA-specific 2-thiouridylase MnmA OS=Staphylococcus aureus (strain JH9) OX=359786 GN=mnmA PE=3 SV=1;sp|A6U290|MNMA_STAA2 tRNA-specific 2-thiouridylase MnmA OS=Staphylococcus aureus (strain JH1) OX=359787 GN=mnmA PE=3 SV=1;tr|A0A7U9J5T	7;7;7;7;7;7;7;7;7;7;7;7;7;7;7;7;7;7;7;7;7;7;7;7;7;7;7;7;7;7;7;7;7;7;7;7;7;7;7;7;7;6;5;3;3;3;1	7;7;7;7;7;7;7;7;7;7;7;7;7;7;7;7;7;7;7;7;7;7;7;7;7;7;7;7;7;7;7;7;7;7;7;7;7;7;7;7;7;6;5;3;3;3;1	7;7;7;7;7;7;7;7;7;7;7;7;7;7;7;7;7;7;7;7;7;7;7;7;7;7;7;7;7;7;7;7;7;7;7;7;7;7;7;7;7;6;5;3;3;3;1	47	7	7	7	42.15	372;372;372;372;372;372;372;372;372;372;372;372;372;372;372;372;372;372;372;372;372;372;372;372;372;372;372;372;372;372;372;372;349;372;372;372;372;372;372;372;361;372;370;218;154;369;164	0	1.6345	82934000	85921000	78618000	92918000	90913000	91845000	80049000	77637000	78845000	85479000	83481000	86816000	GVDNNKDQTYFLNQLSQQQLSK;HEDGHVEMLR;HGLGIGGDGDPWFVVGK;IAEEQGLVTAK;VFTYFLDEYK;VFTYFLDEYKK;VMFPIGDIEK
sp|A5ITF9|APT_STAA9;sp|P68779|APT_STAAN;tr|A0A7U8F5W5|A0A7U8F5W5_STAAU;tr|A0A7U8SNW2|A0A7U8SNW2_STAAU;tr|A0A7U8SUS4|A0A7U8SUS4_STAAU;tr|A0A7U9J5R6|A0A7U9J5R6_STAAU;tr|Q83Z32|Q83Z32_STAAU;tr|T1Y9K1|T1Y9K1_STAAU;tr|A0A7U7IEP4|A0A7U7IEP4_STAAU;UPI000005426F;tr|A0A290QGX7|A0A290QGX7_STAAE;tr|A0A2X4AQG5|A0A2X4AQG5_STAA8;tr|A0A0E1VJA3|A0A0E1VJA3_STAA3;sp|A6U2A3|APT_STAA2;sp|A8Z2G2|APT_STAAT;sp|P68778|A…	sp|A5ITF9|APT_STAA9;sp|P68779|APT_STAAN;tr|A0A7U8F5W5|A0A7U8F5W5_STAAU;tr|A0A7U8SNW2|A0A7U8SNW2_STAAU;tr|A0A7U8SUS4|A0A7U8SUS4_STAAU;tr|A0A7U9J5R6|A0A7U9J5R6_STAAU;tr|Q83Z32|Q83Z32_STAAU;tr|T1Y9K1|T1Y9K1_STAAU;tr|A0A7U7IEP4|A0A7U7IEP4_STAAU;UPI000005426F;tr|A0A290QGX7|A0A290QGX7_STAAE;tr|A0A2X4AQG5|A0A2X4AQG5_STAA8;tr|A0A0E1VJA3|A0A0E1VJA3_STAA3;sp|A6U2A3|APT_STAA2;sp|A8Z2G2|APT_STAAT;sp|P68778|A…	sp|A5ITF9|APT_STAA9 Adenine phosphoribosyltransferase OS=Staphylococcus aureus (strain JH9) OX=359786 GN=apt PE=3 SV=1;sp|P68779|APT_STAAN Adenine phosphoribosyltransferase OS=Staphylococcus aureus (strain N315) OX=158879 GN=apt PE=1 SV=1;tr|A0A7U8F5W5|A0A	3;3;3;3;3;3;3;3;3;3;3;3;3;3;3;3;3;3;3;3;3;3;3;3;3;3;3;3;3;3;3;2;2;2;2;2;2;2;2;1	3;3;3;3;3;3;3;3;3;3;3;3;3;3;3;3;3;3;3;3;3;3;3;3;3;3;3;3;3;3;3;2;2;2;2;2;2;2;2;1	3;3;3;3;3;3;3;3;3;3;3;3;3;3;3;3;3;3;3;3;3;3;3;3;3;3;3;3;3;3;3;2;2;2;2;2;2;2;2;1	40	3	3	3	19.117	172;172;172;172;172;172;172;172;172;172;172;172;172;172;172;172;172;172;172;172;172;172;132;172;172;172;155;167;172;172;172;172;172;172;172;172;172;172;93;44	0.0011587	1.0544	35334000	29596000	34094000	33895000	33280000	29704000	34608000	33410000	33658000	45324000	47548000	48810000	DITTIMDNGEAYGYATDK;QYVSEVQDWPKPGVSFK;VLITDDLLATGGTIEAAIK
sp|A5ITJ9|CLPX_STAA9;sp|P63789|CLPX_STAAM;tr|A0A0E0VPL6|A0A0E0VPL6_STAA5;sp|A6QHK8|CLPX_STAAE;tr|A0A6G4JBS9|A0A6G4JBS9_STAAU;tr|A0A0U1MMK6|A0A0U1MMK6_STAAU;tr|A0A6B5FU74|A0A6B5FU74_STAAU;tr|A0A2X4AQJ4|A0A2X4AQJ4_STAA8;tr|A0A806L8J8|A0A806L8J8_STAAU;UPI00003B1745;tr|T1YBB6|T1YBB6_STAAU;tr|A0A7Z1SDH7|A0A7Z1SDH7_STAAU;tr|A0A641A787|A0A641A787_STAAU;tr|A0A7U9P3L6|A0A7U9P3L6_STAAU;tr|A0A7U8SSY3|A0A7U8…	sp|A5ITJ9|CLPX_STAA9;sp|P63789|CLPX_STAAM;tr|A0A0E0VPL6|A0A0E0VPL6_STAA5;sp|A6QHK8|CLPX_STAAE;tr|A0A6G4JBS9|A0A6G4JBS9_STAAU;tr|A0A0U1MMK6|A0A0U1MMK6_STAAU;tr|A0A6B5FU74|A0A6B5FU74_STAAU;tr|A0A2X4AQJ4|A0A2X4AQJ4_STAA8;tr|A0A806L8J8|A0A806L8J8_STAAU;UPI00003B1745;tr|T1YBB6|T1YBB6_STAAU;tr|A0A7Z1SDH7|A0A7Z1SDH7_STAAU;tr|A0A641A787|A0A641A787_STAAU;tr|A0A7U9P3L6|A0A7U9P3L6_STAAU;tr|A0A7U8SSY3|A0A7U8…	sp|A5ITJ9|CLPX_STAA9 ATP-dependent Clp protease ATP-binding subunit ClpX OS=Staphylococcus aureus (strain JH9) OX=359786 GN=clpX PE=3 SV=1;sp|P63789|CLPX_STAAM ATP-dependent Clp protease ATP-binding subunit ClpX OS=Staphylococcus aureus (strain Mu50 / ATCC	13;13;13;13;13;13;13;13;13;13;13;13;13;13;13;13;13;13;13;13;13;13;13;13;13;13;13;13;13;13;13;13;13;13;13;12;12;11;10;10;10;7;3;1;1;1	13;13;13;13;13;13;13;13;13;13;13;13;13;13;13;13;13;13;13;13;13;13;13;13;13;13;13;13;13;13;13;13;13;13;13;12;12;11;10;10;10;7;3;1;1;1	13;13;13;13;13;13;13;13;13;13;13;13;13;13;13;13;13;13;13;13;13;13;13;13;13;13;13;13;13;13;13;13;13;13;13;12;12;11;10;10;10;7;3;1;1;1	46	13	13	13	46.297	420;420;420;420;420;420;420;420;420;420;420;420;420;420;420;420;420;420;420;420;420;420;420;420;420;420;420;420;420;420;420;420;420;420;420;420;420;323;420;304;262;420;158;80;87;68	0	5.1213	371240000	385970000	388890000	356910000	339520000	291980000	410730000	380290000	383660000	315290000	300270000	299750000	DVSGEGVQQALLK;EIMDHLNEYVIGQEK;GIIYVDEIDK;ILEGTTASVPPQGGR;IQQLGPKEDDVELQK;LIQAADFDIDK;LIQAADFDIDKAEK;NILTQPK;SLAVAVYNHYK;SNIALIGPTGSGK;TLLAQTLAK;VPIVANLETLDVTALK;VVITAQTINEETEPELYDAEGNLINNSK
sp|A5ITL0|NRDR_STAA9;tr|A0A0E1X4N7|A0A0E1X4N7_STAAU;UPI0000054C2E;tr|T1Y957|T1Y957_STAAU;tr|Q3ZUA8|Q3ZUA8_STAAU;tr|A0A844R5B1|A0A844R5B1_STAAU;tr|A0A806L566|A0A806L566_STAAU;tr|A0A7U9J3W9|A0A7U9J3W9_STAAU;tr|A0A7U8ST75|A0A7U8ST75_STAAU;tr|A0A7U8SQI6|A0A7U8SQI6_STAAU;tr|A0A7U8F6R7|A0A7U8F6R7_STAAU;tr|A0A7U7EYW0|A0A7U7EYW0_STAAU;tr|A0A7U4AUD1|A0A7U4AUD1_STAAU;tr|A0A4P7P6W3|A0A4P7P6W3_STAAU;tr|A0A2X…	sp|A5ITL0|NRDR_STAA9;tr|A0A0E1X4N7|A0A0E1X4N7_STAAU;UPI0000054C2E;tr|T1Y957|T1Y957_STAAU;tr|Q3ZUA8|Q3ZUA8_STAAU;tr|A0A844R5B1|A0A844R5B1_STAAU;tr|A0A806L566|A0A806L566_STAAU;tr|A0A7U9J3W9|A0A7U9J3W9_STAAU;tr|A0A7U8ST75|A0A7U8ST75_STAAU;tr|A0A7U8SQI6|A0A7U8SQI6_STAAU;tr|A0A7U8F6R7|A0A7U8F6R7_STAAU;tr|A0A7U7EYW0|A0A7U7EYW0_STAAU;tr|A0A7U4AUD1|A0A7U4AUD1_STAAU;tr|A0A4P7P6W3|A0A4P7P6W3_STAAU;tr|A0A2X…	sp|A5ITL0|NRDR_STAA9 Transcriptional repressor NrdR OS=Staphylococcus aureus (strain JH9) OX=359786 GN=nrdR PE=3 SV=1;tr|A0A0E1X4N7|A0A0E1X4N7_STAAU Transcriptional repressor NrdR OS=Staphylococcus aureus subsp. aureus MN8 OX=548470 GN=nrdR PE=3 SV=1;UPI00	2;2;2;2;2;2;2;2;2;2;2;2;2;2;2;2;2;2;2;2;2;2;2;2;2;2;2;2;2;2;2;1;1	2;2;2;2;2;2;2;2;2;2;2;2;2;2;2;2;2;2;2;2;2;2;2;2;2;2;2;2;2;2;2;1;1	2;2;2;2;2;2;2;2;2;2;2;2;2;2;2;2;2;2;2;2;2;2;2;2;2;2;2;2;2;2;2;1;1	33	2	2	2	18.203	156;156;156;156;156;156;156;156;156;156;156;156;156;156;156;156;156;156;156;156;156;156;156;156;156;156;156;156;156;156;156;156;57	0.0022573	0.78902	32367000	34336000	28573000	45187000	48271000	70922000	33124000	40199000	40568000	35635000	38451000	33485000	HADELNAIR;YQQLEDITNK
sp|A5ITQ4|FTHS_STAA9;tr|A0A1Z3G8L4|A0A1Z3G8L4_STAAU;tr|A0A7U7EZ79|A0A7U7EZ79_STAAU;tr|A0A7U8F6U5|A0A7U8F6U5_STAAU;tr|A0A7U8SPE5|A0A7U8SPE5_STAAU;sp|A6U2J8|FTHS_STAA2;sp|A7X3G5|FTHS_STAA1;sp|Q6G8J5|FTHS_STAAS;sp|Q6GFX6|FTHS_STAAR;sp|Q7A535|FTHS_STAAN;sp|Q8NW37|FTHS_STAAW;tr|A0A145KZC5|A0A145KZC5_STAAU;tr|A0A0E1X4J2|A0A0E1X4J2_STAAU;sp|Q99TD2|FTHS_STAAM;tr|A0A3A5LUT5|A0A3A5LUT5_STAAU;tr|A0A831EN99|…	sp|A5ITQ4|FTHS_STAA9;tr|A0A1Z3G8L4|A0A1Z3G8L4_STAAU;tr|A0A7U7EZ79|A0A7U7EZ79_STAAU;tr|A0A7U8F6U5|A0A7U8F6U5_STAAU;tr|A0A7U8SPE5|A0A7U8SPE5_STAAU;sp|A6U2J8|FTHS_STAA2;sp|A7X3G5|FTHS_STAA1;sp|Q6G8J5|FTHS_STAAS;sp|Q6GFX6|FTHS_STAAR;sp|Q7A535|FTHS_STAAN;sp|Q8NW37|FTHS_STAAW;tr|A0A145KZC5|A0A145KZC5_STAAU;tr|A0A0E1X4J2|A0A0E1X4J2_STAAU;sp|Q99TD2|FTHS_STAAM;tr|A0A3A5LUT5|A0A3A5LUT5_STAAU;tr|A0A831EN99|…	sp|A5ITQ4|FTHS_STAA9 Formate--tetrahydrofolate ligase OS=Staphylococcus aureus (strain JH9) OX=359786 GN=fhs PE=3 SV=1;tr|A0A1Z3G8L4|A0A1Z3G8L4_STAAU Formate--tetrahydrofolate ligase OS=Staphylococcus aureus OX=1280 GN=fhs PE=3 SV=1;tr|A0A7U7EZ79|A0A7U7EZ7	6;6;6;6;6;6;6;6;6;6;6;6;6;6;6;6;6;6;6;6;6;6;6;5;5;5;5;5;5;5;5;5;5;5;5;5;5;5;5;4;4;4;4;4;4;4;4;3;3;2;1;1;1	6;6;6;6;6;6;6;6;6;6;6;6;6;6;6;6;6;6;6;6;6;6;6;5;5;5;5;5;5;5;5;5;5;5;5;5;5;5;5;4;4;4;4;4;4;4;4;3;3;2;1;1;1	6;6;6;6;6;6;6;6;6;6;6;6;6;6;6;6;6;6;6;6;6;6;6;5;5;5;5;5;5;5;5;5;5;5;5;5;5;5;5;4;4;4;4;4;4;4;4;3;3;2;1;1;1	53	6	6	6	59.871	555;555;566;566;566;555;555;555;555;555;555;555;566;555;555;555;555;566;566;522;460;555;581;555;555;555;555;566;566;566;555;581;555;555;555;555;555;555;555;566;555;555;555;555;555;555;555;555;425;218;215;333;102	0	2.3467	122140000	63536000	61977000	41742000	40129000	36392000	48740000	45013000	45624000	49480000	48032000	48105000	AGIVNLER;IALTEVWEK;IVTEIYGGSK;STVTVGLADAFHELNK;VQGALAMILK;VVLVTAMSPTPAGEGK
sp|A5IU10|Y1898_STAA9;sp|Q99T33|Y1845_STAAM;UPI0000054315;tr|W8UWN3|W8UWN3_STAAU;tr|T1Y9J9|T1Y9J9_STAAU;tr|A0A806L948|A0A806L948_STAAU;tr|A0A7U9J3L0|A0A7U9J3L0_STAAU;tr|A0A7U8XPB3|A0A7U8XPB3_STAAU;tr|A0A7U8ST93|A0A7U8ST93_STAAU;tr|A0A7U8IC26|A0A7U8IC26_STAAU;tr|A0A7U4AUL7|A0A7U4AUL7_STAAU;tr|A0A2X3YPI4|A0A2X3YPI4_STAA8;tr|A0A290QLA2|A0A290QLA2_STAAE;tr|A0A0E0VQ89|A0A0E0VQ89_STAA5;tr|A0A0E1VIE7|A0…	sp|A5IU10|Y1898_STAA9;sp|Q99T33|Y1845_STAAM;UPI0000054315;tr|W8UWN3|W8UWN3_STAAU;tr|T1Y9J9|T1Y9J9_STAAU;tr|A0A806L948|A0A806L948_STAAU;tr|A0A7U9J3L0|A0A7U9J3L0_STAAU;tr|A0A7U8XPB3|A0A7U8XPB3_STAAU;tr|A0A7U8ST93|A0A7U8ST93_STAAU;tr|A0A7U8IC26|A0A7U8IC26_STAAU;tr|A0A7U4AUL7|A0A7U4AUL7_STAAU;tr|A0A2X3YPI4|A0A2X3YPI4_STAA8;tr|A0A290QLA2|A0A290QLA2_STAAE;tr|A0A0E0VQ89|A0A0E0VQ89_STAA5;tr|A0A0E1VIE7|A0…	sp|A5IU10|Y1898_STAA9 UPF0342 protein SaurJH9_1898 OS=Staphylococcus aureus (strain JH9) OX=359786 GN=SaurJH9_1898 PE=3 SV=1;sp|Q99T33|Y1845_STAAM UPF0342 protein SAV1845 OS=Staphylococcus aureus (strain Mu50 / ATCC 700699) OX=158878 GN=SAV1845 PE=3 SV=1;U	8;8;8;8;8;8;8;8;8;8;8;8;8;8;8;8;8;8;8;8;8;8;8;8;8;8;8;7;7;3;1	8;8;8;8;8;8;8;8;8;8;8;8;8;8;8;8;8;8;8;8;8;8;8;8;8;8;8;7;7;3;1	8;8;8;8;8;8;8;8;8;8;8;8;8;8;8;8;8;8;8;8;8;8;8;8;8;8;8;7;7;3;1	31	8	8	8	13.31	114;114;114;114;114;114;114;114;114;114;114;114;114;114;114;114;114;114;114;114;114;114;114;114;114;114;114;114;114;114;121	0	3.156	5601100000	5.8473e+09	7.9121e+09	8.3572e+09	8.5263e+09	9251100000	9972300000	9714200000	9782500000	6.0135e+09	5.8992e+09	5302000000	AQEQAQAIEKDENISALMNAEQK;AVNLYDYANQLEQALR;DENISALMNAEQK;ETQINFQQK;KLFDEFR;MSQVFQEINQIIVK;MSQVFQEINQIIVKPLDEIYAD;QMQGEEIAEEDLQK
sp|A5IU30|GSA2_STAA9;tr|A0A5S9EUP1|A0A5S9EUP1_STAAU;sp|Q7A4T5|GSA2_STAAN;sp|A7X3X9|GSA2_STAA1;sp|A6U2W8|GSA2_STAA2;sp|A6QI46|GSA2_STAAE;tr|A0A3A5M5W1|A0A3A5M5W1_STAAU;tr|A0A7U9P3Q6|A0A7U9P3Q6_STAAU;tr|A0A659I622|A0A659I622_STAAU;tr|A0A6B5LW77|A0A6B5LW77_STAAU;sp|Q2FFN1|GSA2_STAA3;UPI00003B17D2;sp|Q6GFJ3|GSA2_STAAR;tr|X5E188|X5E188_STAAU;tr|T1YAM0|T1YAM0_STAAU;tr|A0A8B1CGH6|A0A8B1CGH6_STAAU;tr|A0A…	sp|A5IU30|GSA2_STAA9;tr|A0A5S9EUP1|A0A5S9EUP1_STAAU;sp|Q7A4T5|GSA2_STAAN;sp|A7X3X9|GSA2_STAA1;sp|A6U2W8|GSA2_STAA2;sp|A6QI46|GSA2_STAAE;tr|A0A3A5M5W1|A0A3A5M5W1_STAAU;tr|A0A7U9P3Q6|A0A7U9P3Q6_STAAU;tr|A0A659I622|A0A659I622_STAAU;tr|A0A6B5LW77|A0A6B5LW77_STAAU;sp|Q2FFN1|GSA2_STAA3;UPI00003B17D2;sp|Q6GFJ3|GSA2_STAAR;tr|X5E188|X5E188_STAAU;tr|T1YAM0|T1YAM0_STAAU;tr|A0A8B1CGH6|A0A8B1CGH6_STAAU;tr|A0A…	sp|A5IU30|GSA2_STAA9 Glutamate-1-semialdehyde 2,1-aminomutase 2 OS=Staphylococcus aureus (strain JH9) OX=359786 GN=hemL2 PE=3 SV=1;tr|A0A5S9EUP1|A0A5S9EUP1_STAAU Glutamate-1-semialdehyde 2,1-aminomutase OS=Staphylococcus aureus OX=1280 GN=hemL2 PE=3 SV=1;s	11;11;11;11;11;11;11;11;11;11;11;11;11;11;11;11;11;11;11;11;11;11;11;11;11;11;11;11;11;11;11;11;11;11;10;10;10;10;10;10;5;5;5;4;4;4;4;3;3;3;3;3;2;1;1	11;11;11;11;11;11;11;11;11;11;11;11;11;11;11;11;11;11;11;11;11;11;11;11;11;11;11;11;11;11;11;11;11;11;10;10;10;10;10;10;5;5;5;4;4;4;4;3;3;3;3;3;2;1;1	11;11;11;11;11;11;11;11;11;11;11;11;11;11;11;11;11;11;11;11;11;11;11;11;11;11;11;11;11;11;11;11;11;11;10;10;10;10;10;10;5;5;5;4;4;4;4;3;3;3;3;3;2;1;1	55	11	11	11	46.725	429;429;429;429;429;429;429;429;429;429;429;429;429;429;429;429;429;429;429;429;429;429;429;429;429;429;429;429;429;429;429;429;429;429;429;429;429;429;429;429;429;136;136;205;235;230;117;93;70;216;75;230;428;95;218	0	3.8552	171910000	175240000	180060000	197950000	185580000	184130000	188810000	184550000	185780000	205870000	202340000	188050000	AADYAFSQMK;AGIALLEVLEQDGVYEK;AVGGGAPVVMK;EGHGAYLYDVDGNK;FHYGAAQDLLGVIPDLTAFGK;FVNSGTEAVMTTIR;IVGGGLPIGGYGGR;LDSLGQQLEEGLLK;LMLNQGINLAPSK;LQQLSNEYILGGVNSPSR;VTHYDQVEHSDGEAFGK
sp|A5IU39|RECX_STAA9;tr|A0A7U8SRM8|A0A7U8SRM8_STAAU;tr|A0A7U9J343|A0A7U9J343_STAAU;tr|A0A0U1MRD1|A0A0U1MRD1_STAAU;tr|A0A2X3YTP8|A0A2X3YTP8_STAA8;tr|A0A2S6D0P4|A0A2S6D0P4_STAAU;tr|A0A2S6DMV1|A0A2S6DMV1_STAAU;UPI000013360F;tr|T1YBU3|T1YBU3_STAAU;tr|A0A8B1CJ43|A0A8B1CJ43_STAAU;tr|A0A806KTS0|A0A806KTS0_STAAU;tr|A0A641A4R9|A0A641A4R9_STAAU;sp|A7X3Z1|RECX_STAA1;tr|A0A7U8SN28|A0A7U8SN28_STAAU;tr|A0A7U8F…	sp|A5IU39|RECX_STAA9;tr|A0A7U8SRM8|A0A7U8SRM8_STAAU;tr|A0A7U9J343|A0A7U9J343_STAAU;tr|A0A0U1MRD1|A0A0U1MRD1_STAAU;tr|A0A2X3YTP8|A0A2X3YTP8_STAA8;tr|A0A2S6D0P4|A0A2S6D0P4_STAAU;tr|A0A2S6DMV1|A0A2S6DMV1_STAAU;UPI000013360F;tr|T1YBU3|T1YBU3_STAAU;tr|A0A8B1CJ43|A0A8B1CJ43_STAAU;tr|A0A806KTS0|A0A806KTS0_STAAU;tr|A0A641A4R9|A0A641A4R9_STAAU;sp|A7X3Z1|RECX_STAA1;tr|A0A7U8SN28|A0A7U8SN28_STAAU;tr|A0A7U8F…	sp|A5IU39|RECX_STAA9 Regulatory protein RecX OS=Staphylococcus aureus (strain JH9) OX=359786 GN=recX PE=3 SV=1;tr|A0A7U8SRM8|A0A7U8SRM8_STAAU Regulatory protein RecX OS=Staphylococcus aureus subsp. aureus C160 OX=585150 GN=recX PE=3 SV=1;tr|A0A7U9J343|A0A7	3;3;3;3;3;3;3;3;3;3;3;3;3;3;3;3;3;3;3;3;3;3;3;3;3;3;3;3;3;3;3;3;3;3;3;3;3;3;3;3;3;3;2;2;2;1;1;1	3;3;3;3;3;3;3;3;3;3;3;3;3;3;3;3;3;3;3;3;3;3;3;3;3;3;3;3;3;3;3;3;3;3;3;3;3;3;3;3;3;3;2;2;2;1;1;1	3;3;3;3;3;3;3;3;3;3;3;3;3;3;3;3;3;3;3;3;3;3;3;3;3;3;3;3;3;3;3;3;3;3;3;3;3;3;3;3;3;3;2;2;2;1;1;1	48	3	3	3	32.259	272;272;272;272;272;272;272;272;272;272;272;272;272;272;272;272;272;272;272;272;272;272;272;272;272;272;245;246;272;272;272;272;272;272;272;272;272;272;272;272;272;272;272;179;153;69;114;42	0	1.1546	25660000	27566000	21069000	22432000	22077000	25828000	25161000	23176000	23653000	24037000	23101000	22505000	EQQELDDIIQIAEK;LIDHQDYAESLK;TIEGLMR
sp|A5IUN6|YIDC_STAA9;tr|A0A7U8SPH0|A0A7U8SPH0_STAAU;tr|A0A1D4EMV0|A0A1D4EMV0_STAAU;tr|A0A2X3YQ87|A0A2X3YQ87_STAA8;tr|A0A380DX03|A0A380DX03_STAAU;tr|A0A7H2KGX1|A0A7H2KGX1_STAAU;tr|A0A7U4AV02|A0A7U4AV02_STAAU;tr|A0A7U7EZX6|A0A7U7EZX6_STAAU;UPI00000522A6;tr|A0A290QLX8|A0A290QLX8_STAAE;tr|A0A7U8XQR4|A0A7U8XQR4_STAAU;tr|A0A7U9J2U7|A0A7U9J2U7_STAAU;tr|A0A806L650|A0A806L650_STAAU;tr|A0A8B1CF34|A0A8B1CF3…	sp|A5IUN6|YIDC_STAA9;tr|A0A7U8SPH0|A0A7U8SPH0_STAAU;tr|A0A1D4EMV0|A0A1D4EMV0_STAAU;tr|A0A2X3YQ87|A0A2X3YQ87_STAA8;tr|A0A380DX03|A0A380DX03_STAAU;tr|A0A7H2KGX1|A0A7H2KGX1_STAAU;tr|A0A7U4AV02|A0A7U4AV02_STAAU;tr|A0A7U7EZX6|A0A7U7EZX6_STAAU;UPI00000522A6;tr|A0A290QLX8|A0A290QLX8_STAAE;tr|A0A7U8XQR4|A0A7U8XQR4_STAAU;tr|A0A7U9J2U7|A0A7U9J2U7_STAAU;tr|A0A806L650|A0A806L650_STAAU;tr|A0A8B1CF34|A0A8B1CF3…	sp|A5IUN6|YIDC_STAA9 Membrane protein insertase YidC OS=Staphylococcus aureus (strain JH9) OX=359786 GN=yidC PE=3 SV=1;tr|A0A7U8SPH0|A0A7U8SPH0_STAAU Membrane protein insertase YidC OS=Staphylococcus aureus subsp. aureus WBG10049 OX=585160 GN=yidC PE=3 SV=	5;5;5;5;5;5;5;5;5;5;5;5;5;5;5;5;5;5;5;5;5;5;5;5;5;5;5;5;5;5;5;5;4;3;1;1	5;5;5;5;5;5;5;5;5;5;5;5;5;5;5;5;5;5;5;5;5;5;5;5;5;5;5;5;5;5;5;5;4;3;1;1	5;5;5;5;5;5;5;5;5;5;5;5;5;5;5;5;5;5;5;5;5;5;5;5;5;5;5;5;5;5;5;5;4;3;1;1	36	5	5	5	33.581	290;290;290;290;290;290;290;290;290;290;290;290;290;290;290;290;290;290;290;290;290;290;290;290;290;290;290;290;290;290;290;290;188;154;124;102	0	1.9725	124530000	130980000	141950000	215990000	213320000	179950000	152050000	147550000	148920000	139040000	142510000	139520000	DQLVDGLFK;KEVQPFIEAYER;MAANQELMQVYK;SGFFYNTFVDPMK;YDMNPIK
sp|A5IUP4|FABZ_STAA9;tr|A0A5C8X8F7|A0A5C8X8F7_STAAU;UPI00000545E6;tr|W8TUP6|W8TUP6_STAAU;tr|T1YAB5|T1YAB5_STAAU;tr|A0A898CN24|A0A898CN24_STAAU;tr|A0A806L7Z9|A0A806L7Z9_STAAU;tr|A0A7U9P1V0|A0A7U9P1V0_STAAU;tr|A0A7U8SR14|A0A7U8SR14_STAAU;tr|A0A7U8SMY5|A0A7U8SMY5_STAAU;tr|A0A7U8F3K6|A0A7U8F3K6_STAAU;tr|A0A7U4AUZ2|A0A7U4AUZ2_STAAU;tr|A0A2X3YUF6|A0A2X3YUF6_STAA8;tr|A0A290QQN6|A0A290QQN6_STAAE;tr|A0A0E…	sp|A5IUP4|FABZ_STAA9;tr|A0A5C8X8F7|A0A5C8X8F7_STAAU;UPI00000545E6;tr|W8TUP6|W8TUP6_STAAU;tr|T1YAB5|T1YAB5_STAAU;tr|A0A898CN24|A0A898CN24_STAAU;tr|A0A806L7Z9|A0A806L7Z9_STAAU;tr|A0A7U9P1V0|A0A7U9P1V0_STAAU;tr|A0A7U8SR14|A0A7U8SR14_STAAU;tr|A0A7U8SMY5|A0A7U8SMY5_STAAU;tr|A0A7U8F3K6|A0A7U8F3K6_STAAU;tr|A0A7U4AUZ2|A0A7U4AUZ2_STAAU;tr|A0A2X3YUF6|A0A2X3YUF6_STAA8;tr|A0A290QQN6|A0A290QQN6_STAAE;tr|A0A0E…	sp|A5IUP4|FABZ_STAA9 3-hydroxyacyl-[acyl-carrier-protein] dehydratase FabZ OS=Staphylococcus aureus (strain JH9) OX=359786 GN=fabZ PE=3 SV=1;tr|A0A5C8X8F7|A0A5C8X8F7_STAAU (3R)-hydroxymyristoyl-[acyl-carrier-protein] dehydratase (Fragment) OS=Staphylococcu	3;3;3;3;3;3;3;3;3;3;3;3;3;3;3;3;3;3;3;3;3;3;3;3;3;3;3;3;3;3;2;2	3;3;3;3;3;3;3;3;3;3;3;3;3;3;3;3;3;3;3;3;3;3;3;3;3;3;3;3;3;3;2;2	3;3;3;3;3;3;3;3;3;3;3;3;3;3;3;3;3;3;3;3;3;3;3;3;3;3;3;3;3;3;2;2	32	3	3	3	16.081	146;144;146;146;146;146;146;146;146;146;146;146;146;146;146;146;146;146;146;146;146;146;146;146;146;146;146;146;146;146;145;134	0	1.1825	259250000	265220000	285190000	119710000	127500000	126330000	178700000	167830000	168920000	86716000	66289000	54650000	IALFAGIDK;METIFDYNQIK;QPFLLIDK
sp|A5IUP7|ATPE_STAA9;tr|A0A0E1VKA7|A0A0E1VKA7_STAA3;UPI00000545E9;tr|W8U952|W8U952_STAAU;tr|T1YCK9|T1YCK9_STAAU;tr|A0A806L6C6|A0A806L6C6_STAAU;tr|A0A7U9P2B7|A0A7U9P2B7_STAAU;tr|A0A7U8XQ49|A0A7U8XQ49_STAAU;tr|A0A7U8SNF7|A0A7U8SNF7_STAAU;tr|A0A7U8F3G6|A0A7U8F3G6_STAAU;tr|A0A7U4ET82|A0A7U4ET82_STAAU;tr|A0A2X3YBN5|A0A2X3YBN5_STAA8;tr|A0A290QUM3|A0A290QUM3_STAAE;tr|A0A0E1XA46|A0A0E1XA46_STAAU;tr|A0A0E…	sp|A5IUP7|ATPE_STAA9;tr|A0A0E1VKA7|A0A0E1VKA7_STAA3;UPI00000545E9;tr|W8U952|W8U952_STAAU;tr|T1YCK9|T1YCK9_STAAU;tr|A0A806L6C6|A0A806L6C6_STAAU;tr|A0A7U9P2B7|A0A7U9P2B7_STAAU;tr|A0A7U8XQ49|A0A7U8XQ49_STAAU;tr|A0A7U8SNF7|A0A7U8SNF7_STAAU;tr|A0A7U8F3G6|A0A7U8F3G6_STAAU;tr|A0A7U4ET82|A0A7U4ET82_STAAU;tr|A0A2X3YBN5|A0A2X3YBN5_STAA8;tr|A0A290QUM3|A0A290QUM3_STAAE;tr|A0A0E1XA46|A0A0E1XA46_STAAU;tr|A0A0E…	sp|A5IUP7|ATPE_STAA9 ATP synthase epsilon chain OS=Staphylococcus aureus (strain JH9) OX=359786 GN=atpC PE=3 SV=1;tr|A0A0E1VKA7|A0A0E1VKA7_STAA3 ATP synthase epsilon chain OS=Staphylococcus aureus subsp. aureus USA300_TCH959 OX=450394 GN=atpC PE=3 SV=1;UPI	4;4;4;4;4;4;4;4;4;4;4;4;4;4;4;4;4;4;4;4;4;4;4;4;4;4;4;4;3;1	4;4;4;4;4;4;4;4;4;4;4;4;4;4;4;4;4;4;4;4;4;4;4;4;4;4;4;4;3;1	4;4;4;4;4;4;4;4;4;4;4;4;4;4;4;4;4;4;4;4;4;4;4;4;4;4;4;4;3;1	30	4	4	4	14.844	134;134;134;134;134;134;134;134;134;134;134;134;134;134;134;134;134;134;134;134;134;134;134;134;134;134;134;134;82;59	0	1.542	76613000	79392000	99908000	134830000	127410000	116960000	85745000	83640000	84580000	98694000	112110000	115270000	DKVSIIVQTAETAR;FHDGTEYIAVSDGFVEVR;MNTLNLDIVTPNGSVYNR;VSIIVQTAETAR
sp|A5IUP9|ATPG_STAA9;sp|Q5HE96|ATPG_STAAC;UPI00000D76D5;tr|A0A806KUZ6|A0A806KUZ6_STAAU;tr|A0A7U9J2W4|A0A7U9J2W4_STAAU;tr|A0A7U8SNC7|A0A7U8SNC7_STAAU;tr|A0A7U7EZD2|A0A7U7EZD2_STAAU;tr|A0A7U4AUY5|A0A7U4AUY5_STAAU;tr|A0A2X4AW58|A0A2X4AW58_STAA8;tr|A0A290QIU8|A0A290QIU8_STAAE;tr|A0A6B5GER5|A0A6B5GER5_STAAU;tr|A0A0E1VMD7|A0A0E1VMD7_STAA3;sp|A6QIU8|ATPG_STAAE;tr|A0A0E0VRN6|A0A0E0VRN6_STAA5;sp|A7X4U4|AT…	sp|A5IUP9|ATPG_STAA9;sp|Q5HE96|ATPG_STAAC;UPI00000D76D5;tr|A0A806KUZ6|A0A806KUZ6_STAAU;tr|A0A7U9J2W4|A0A7U9J2W4_STAAU;tr|A0A7U8SNC7|A0A7U8SNC7_STAAU;tr|A0A7U7EZD2|A0A7U7EZD2_STAAU;tr|A0A7U4AUY5|A0A7U4AUY5_STAAU;tr|A0A2X4AW58|A0A2X4AW58_STAA8;tr|A0A290QIU8|A0A290QIU8_STAAE;tr|A0A6B5GER5|A0A6B5GER5_STAAU;tr|A0A0E1VMD7|A0A0E1VMD7_STAA3;sp|A6QIU8|ATPG_STAAE;tr|A0A0E0VRN6|A0A0E0VRN6_STAA5;sp|A7X4U4|AT…	sp|A5IUP9|ATPG_STAA9 ATP synthase gamma chain OS=Staphylococcus aureus (strain JH9) OX=359786 GN=atpG PE=3 SV=1;sp|Q5HE96|ATPG_STAAC ATP synthase gamma chain OS=Staphylococcus aureus (strain COL) OX=93062 GN=atpG PE=3 SV=1;UPI00000D76D5 status=active;tr|A0	8;8;8;8;8;8;8;8;8;8;8;8;8;8;8;8;8;8;8;8;8;8;8;8;8;8;8;7;7;7;7;7;7;7;7;7;6;3	8;8;8;8;8;8;8;8;8;8;8;8;8;8;8;8;8;8;8;8;8;8;8;8;8;8;8;7;7;7;7;7;7;7;7;7;6;3	8;8;8;8;8;8;8;8;8;8;8;8;8;8;8;8;8;8;8;8;8;8;8;8;8;8;8;7;7;7;7;7;7;7;7;7;6;3	38	8	8	8	32.106	288;288;288;288;288;288;288;288;288;288;288;288;288;288;288;288;288;288;288;288;288;288;288;288;288;288;272;265;288;265;288;265;271;288;288;288;243;288	0	3.1534	176210000	184950000	198670000	223170000	211390000	216000000	202770000	189500000	190750000	168070000	159780000	164530000	AMNMVSSSK;GLAGAYSANVLK;LITDIEAK;NATDNATELIDDLSLEYNR;QAEITQQITEIVGGSAALE;QFTPYMDK;QVLPLSQEDSSK;SGYLVITSDK
sp|A5IUQ1|ATPD_STAA9;sp|Q6G7K4|ATPD_STAAS;tr|A0A806KUT3|A0A806KUT3_STAAU;tr|T1YC31|T1YC31_STAAU;tr|W8U472|W8U472_STAAU;UPI00003B185F;tr|A0A7U8SMX8|A0A7U8SMX8_STAAU;tr|A0A7U8SR51|A0A7U8SR51_STAAU;tr|A0A7U4AUZ9|A0A7U4AUZ9_STAAU;sp|A7X4U8|ATPD_STAA1;sp|P63658|ATPD_STAAM;sp|P63659|ATPD_STAAW;sp|P99109|ATPD_STAAN;tr|A0A7U8IA66|A0A7U8IA66_STAAU;sp|Q6GEW9|ATPD_STAAR;sp|A6U3J1|ATPD_STAA2;tr|A0A0E1VMB9|A0…	sp|A5IUQ1|ATPD_STAA9;sp|Q6G7K4|ATPD_STAAS;tr|A0A806KUT3|A0A806KUT3_STAAU;tr|T1YC31|T1YC31_STAAU;tr|W8U472|W8U472_STAAU;UPI00003B185F;tr|A0A7U8SMX8|A0A7U8SMX8_STAAU;tr|A0A7U8SR51|A0A7U8SR51_STAAU;tr|A0A7U4AUZ9|A0A7U4AUZ9_STAAU;sp|A7X4U8|ATPD_STAA1;sp|P63658|ATPD_STAAM;sp|P63659|ATPD_STAAW;sp|P99109|ATPD_STAAN;tr|A0A7U8IA66|A0A7U8IA66_STAAU;sp|Q6GEW9|ATPD_STAAR;sp|A6U3J1|ATPD_STAA2;tr|A0A0E1VMB9|A0…	sp|A5IUQ1|ATPD_STAA9 ATP synthase subunit delta OS=Staphylococcus aureus (strain JH9) OX=359786 GN=atpH PE=3 SV=1;sp|Q6G7K4|ATPD_STAAS ATP synthase subunit delta OS=Staphylococcus aureus (strain MSSA476) OX=282459 GN=atpH PE=3 SV=1;tr|A0A806KUT3|A0A806KUT3	8;8;8;8;8;8;8;8;8;8;8;8;8;8;8;8;8;8;8;8;8;8;8;8;8;8;7;7;7;7;7;7;7;7;7;7;7;7;5;3	8;8;8;8;8;8;8;8;8;8;8;8;8;8;8;8;8;8;8;8;8;8;8;8;8;8;7;7;7;7;7;7;7;7;7;7;7;7;5;3	8;8;8;8;8;8;8;8;8;8;8;8;8;8;8;8;8;8;8;8;8;8;8;8;8;8;7;7;7;7;7;7;7;7;7;7;7;7;5;3	40	8	8	8	20.47	179;179;179;179;179;179;179;179;179;179;179;179;179;179;179;179;179;179;179;179;179;179;179;179;179;179;179;179;179;179;179;179;179;179;179;179;179;179;135;56	0	3.1549	459320000	478450000	513500000	610800000	581790000	647980000	609150000	570150000	574160000	499700000	519580000	504890000	DKIEQLK;ELINGVFTDINPYIK;HISLIADVFK;INPDLIGGFR;MVDSNPTQTAEQR;NDLVQLQR;NMMYVLADNR;VGTTVLDGSVR
sp|A5IUQ2|ATPF_STAA9;tr|A0A0E1VKA2|A0A0E1VKA2_STAA3;UPI00003B1860;tr|T1YCM3|T1YCM3_STAAU;tr|A0A806L9R9|A0A806L9R9_STAAU;tr|A0A7U9J2Y5|A0A7U9J2Y5_STAAU;tr|A0A7U8XNP3|A0A7U8XNP3_STAAU;tr|A0A7U8SR19|A0A7U8SR19_STAAU;tr|A0A7U8F3G7|A0A7U8F3G7_STAAU;tr|A0A7U7EZC7|A0A7U7EZC7_STAAU;tr|A0A7U4AV55|A0A7U4AV55_STAAU;tr|A0A2X3YE28|A0A2X3YE28_STAA8;tr|A0A290QJR8|A0A290QJR8_STAAE;tr|A0A167S8Q3|A0A167S8Q3_STAAU;…	sp|A5IUQ2|ATPF_STAA9;tr|A0A0E1VKA2|A0A0E1VKA2_STAA3;UPI00003B1860;tr|T1YCM3|T1YCM3_STAAU;tr|A0A806L9R9|A0A806L9R9_STAAU;tr|A0A7U9J2Y5|A0A7U9J2Y5_STAAU;tr|A0A7U8XNP3|A0A7U8XNP3_STAAU;tr|A0A7U8SR19|A0A7U8SR19_STAAU;tr|A0A7U8F3G7|A0A7U8F3G7_STAAU;tr|A0A7U7EZC7|A0A7U7EZC7_STAAU;tr|A0A7U4AV55|A0A7U4AV55_STAAU;tr|A0A2X3YE28|A0A2X3YE28_STAA8;tr|A0A290QJR8|A0A290QJR8_STAAE;tr|A0A167S8Q3|A0A167S8Q3_STAAU;…	sp|A5IUQ2|ATPF_STAA9 ATP synthase subunit b OS=Staphylococcus aureus (strain JH9) OX=359786 GN=atpF PE=3 SV=1;tr|A0A0E1VKA2|A0A0E1VKA2_STAA3 ATP synthase subunit b OS=Staphylococcus aureus subsp. aureus USA300_TCH959 OX=450394 GN=atpF PE=3 SV=1;UPI00003B18	5;5;5;5;5;5;5;5;5;5;5;5;5;5;5;5;5;5;5;5;5;5;5;5;5;5;5;5;5;5;4;2;1	5;5;5;5;5;5;5;5;5;5;5;5;5;5;5;5;5;5;5;5;5;5;5;5;5;5;5;5;5;5;4;2;1	4;4;4;4;4;4;4;4;4;4;4;4;4;4;4;4;4;4;4;4;4;4;4;4;4;4;4;4;4;4;3;1;0	33	5	5	4	19.539	173;173;173;173;173;173;173;173;173;173;173;173;173;173;173;173;173;173;173;173;173;173;173;173;173;173;173;173;173;173;173;161;172	0	1.9683	133050000	139640000	155820000	184490000	183290000	197280000	186300000	178180000	178270000	132930000	126510000	148770000	ANGMIETAQSEINSQK;FAWGPLK;FAWGPLKDVMDK;LKETQEEVQK;QQQEQIIHEANVR
sp|A5IUR3|RF1_STAA9;sp|A8YY83|RF1_STAAT;sp|A6QIW2|RF1_STAAE;tr|A0A0U1MQY0|A0A0U1MQY0_STAAU;tr|A0A7U4AV06|A0A7U4AV06_STAAU;tr|A0A290QQQ3|A0A290QQQ3_STAAE;tr|A0A8B1CG87|A0A8B1CG87_STAAU;UPI00003B1866;tr|W8UVY7|W8UVY7_STAAU;tr|T1YBG1|T1YBG1_STAAU;tr|A0A806L680|A0A806L680_STAAU;tr|A0A2X3YXU4|A0A2X3YXU4_STAA8;tr|A0A7Z8DCP7|A0A7Z8DCP7_STAAU;tr|A0A7U9J2X1|A0A7U9J2X1_STAAU;tr|A0A7U8XRR2|A0A7U8XRR2_STAAU;…	sp|A5IUR3|RF1_STAA9;sp|A8YY83|RF1_STAAT;sp|A6QIW2|RF1_STAAE;tr|A0A0U1MQY0|A0A0U1MQY0_STAAU;tr|A0A7U4AV06|A0A7U4AV06_STAAU;tr|A0A290QQQ3|A0A290QQQ3_STAAE;tr|A0A8B1CG87|A0A8B1CG87_STAAU;UPI00003B1866;tr|W8UVY7|W8UVY7_STAAU;tr|T1YBG1|T1YBG1_STAAU;tr|A0A806L680|A0A806L680_STAAU;tr|A0A2X3YXU4|A0A2X3YXU4_STAA8;tr|A0A7Z8DCP7|A0A7Z8DCP7_STAAU;tr|A0A7U9J2X1|A0A7U9J2X1_STAAU;tr|A0A7U8XRR2|A0A7U8XRR2_STAAU;…	sp|A5IUR3|RF1_STAA9 Peptide chain release factor 1 OS=Staphylococcus aureus (strain JH9) OX=359786 GN=prfA PE=3 SV=1;sp|A8YY83|RF1_STAAT Peptide chain release factor 1 OS=Staphylococcus aureus (strain USA300 / TCH1516) OX=451516 GN=prfA PE=3 SV=1;sp|A6QIW2	6;6;6;6;6;6;6;6;6;6;6;6;6;6;6;6;6;6;6;6;6;6;6;6;6;6;6;6;6;6;6;6;6;6;5;5;5;5;5;3;3;2;1;1;1	6;6;6;6;6;6;6;6;6;6;6;6;6;6;6;6;6;6;6;6;6;6;6;6;6;6;6;6;6;6;6;6;6;6;5;5;5;5;5;3;3;2;1;1;1	6;6;6;6;6;6;6;6;6;6;6;6;6;6;6;6;6;6;6;6;6;6;6;6;6;6;6;6;6;6;6;6;6;6;5;5;5;5;5;3;3;2;1;1;1	45	6	6	6	40.349	358;358;358;358;358;358;358;358;358;358;358;358;358;358;358;358;358;358;358;358;358;358;358;358;358;358;358;358;358;358;358;358;358;358;358;358;358;219;179;260;91;358;70;121;49	0	2.366	148710000	155990000	149260000	99116000	94311000	78642000	122460000	111630000	112380000	132500000	119970000	121590000	AAAGGDEAAIFAGDLMR;MFDQLDIVEER;TYNYPQSR;YAESQGFK;YEQLNELLSDPDVVNDSDK;YEQLNELLSDPDVVNDSDKLR
sp|A5IUS2|PYRG_STAA9;tr|A0A8B1CFI1|A0A8B1CFI1_STAAU;sp|A7X4X7|PYRG_STAA1;tr|T1YBH1|T1YBH1_STAAU;sp|A6U3L2|PYRG_STAA2;sp|A6QIX1|PYRG_STAAE;tr|A0A2X2MDF3|A0A2X2MDF3_STAAU;tr|A0A5S9C4T4|A0A5S9C4T4_STAAU;tr|A0A6B1RMT7|A0A6B1RMT7_STAAU;UPI0000132D80;tr|W8U928|W8U928_STAAU;tr|A0A6B5CV12|A0A6B5CV12_STAAU;sp|P99072|PYRG_STAAN;tr|A0A808JQ38|A0A808JQ38_STAAU;tr|A0A806L9T9|A0A806L9T9_STAAU;tr|A0A7Z8G8Q9|A0A…	sp|A5IUS2|PYRG_STAA9;tr|A0A8B1CFI1|A0A8B1CFI1_STAAU;sp|A7X4X7|PYRG_STAA1;tr|T1YBH1|T1YBH1_STAAU;sp|A6U3L2|PYRG_STAA2;sp|A6QIX1|PYRG_STAAE;tr|A0A2X2MDF3|A0A2X2MDF3_STAAU;tr|A0A5S9C4T4|A0A5S9C4T4_STAAU;tr|A0A6B1RMT7|A0A6B1RMT7_STAAU;UPI0000132D80;tr|W8U928|W8U928_STAAU;tr|A0A6B5CV12|A0A6B5CV12_STAAU;sp|P99072|PYRG_STAAN;tr|A0A808JQ38|A0A808JQ38_STAAU;tr|A0A806L9T9|A0A806L9T9_STAAU;tr|A0A7Z8G8Q9|A0A…	sp|A5IUS2|PYRG_STAA9 CTP synthase OS=Staphylococcus aureus (strain JH9) OX=359786 GN=pyrG PE=3 SV=1;tr|A0A8B1CFI1|A0A8B1CFI1_STAAU CTP synthase OS=Staphylococcus aureus OX=1280 GN=JYA46_002618 PE=4 SV=1;sp|A7X4X7|PYRG_STAA1 CTP synthase OS=Staphylococcus a	16;16;16;16;16;16;16;16;16;16;16;16;16;16;16;16;16;16;16;16;16;16;16;16;16;16;16;16;16;16;16;16;16;16;16;16;16;16;16;15;15;15;14;14;12;12;9;6;6;4;3;2	16;16;16;16;16;16;16;16;16;16;16;16;16;16;16;16;16;16;16;16;16;16;16;16;16;16;16;16;16;16;16;16;16;16;16;16;16;16;16;15;15;15;14;14;12;12;9;6;6;4;3;2	16;16;16;16;16;16;16;16;16;16;16;16;16;16;16;16;16;16;16;16;16;16;16;16;16;16;16;16;16;16;16;16;16;16;16;16;16;16;16;15;15;15;14;14;12;12;9;6;6;4;3;2	52	16	16	16	59.991	536;536;536;536;536;536;536;536;536;536;536;536;536;536;536;536;536;536;536;536;536;536;536;536;536;536;536;533;535;536;536;536;536;536;536;536;536;536;536;536;536;536;536;536;458;350;297;535;533;173;143;105	0	6.1627	282420000	284670000	289520000	304600000	290410000	293210000	265850000	252670000	254250000	271280000	285610000	282700000	DADSLYEIPLQLSQQNMDDIVIKR;EGTLAQDVYGK;EQLEANGMVISGTSPDGR;FIDINLNK;FIFVTGGVVSSLGK;GITASSLGR;GLGIQPDLIVVR;GLNVTIQK;HAGYPFAK;IALFCDINK;ITIGLVGK;QLLDIVNNLDGK;SFIEASLK;VYSHVLK;YEFNNDYR;YVSLQDAYLSVVESLK
sp|A5IUS3|RPOE_STAA9;sp|Q6GEU7|RPOE_STAAR;tr|A0A7U8F3M6|A0A7U8F3M6_STAAU;tr|A0A7U8SN04|A0A7U8SN04_STAAU;tr|A0A7U8XQ31|A0A7U8XQ31_STAAU;tr|A0A7U9P2A5|A0A7U9P2A5_STAAU;tr|T1YAG4|T1YAG4_STAAU;tr|A0A7I0YLU8|A0A7I0YLU8_STAAU;UPI0000054604;tr|A0A2X3YXV3|A0A2X3YXV3_STAA8;tr|A0A7U7EZE0|A0A7U7EZE0_STAAU;tr|A0A5S9C4T9|A0A5S9C4T9_STAAU;sp|P66714|RPOE_STAAM;tr|A0A0E1XIP8|A0A0E1XIP8_STAAU;tr|A0A0E0VSP7|A0A0E0…	sp|A5IUS3|RPOE_STAA9;sp|Q6GEU7|RPOE_STAAR;tr|A0A7U8F3M6|A0A7U8F3M6_STAAU;tr|A0A7U8SN04|A0A7U8SN04_STAAU;tr|A0A7U8XQ31|A0A7U8XQ31_STAAU;tr|A0A7U9P2A5|A0A7U9P2A5_STAAU;tr|T1YAG4|T1YAG4_STAAU;tr|A0A7I0YLU8|A0A7I0YLU8_STAAU;UPI0000054604;tr|A0A2X3YXV3|A0A2X3YXV3_STAA8;tr|A0A7U7EZE0|A0A7U7EZE0_STAAU;tr|A0A5S9C4T9|A0A5S9C4T9_STAAU;sp|P66714|RPOE_STAAM;tr|A0A0E1XIP8|A0A0E1XIP8_STAAU;tr|A0A0E0VSP7|A0A0E0…	sp|A5IUS3|RPOE_STAA9 Probable DNA-directed RNA polymerase subunit delta OS=Staphylococcus aureus (strain JH9) OX=359786 GN=rpoE PE=3 SV=1;sp|Q6GEU7|RPOE_STAAR Probable DNA-directed RNA polymerase subunit delta OS=Staphylococcus aureus (strain MRSA252) OX=2	8;8;8;8;8;8;8;8;8;8;8;8;8;8;8;8;8;8;8;8;8;8;8;8;8;8;8;7;7;7;7;7;7;7;5;5;3;1	8;8;8;8;8;8;8;8;8;8;8;8;8;8;8;8;8;8;8;8;8;8;8;8;8;8;8;7;7;7;7;7;7;7;5;5;3;1	8;8;8;8;8;8;8;8;8;8;8;8;8;8;8;8;8;8;8;8;8;8;8;8;8;8;8;7;7;7;7;7;7;7;5;5;3;1	38	8	8	8	20.881	176;176;176;176;176;176;176;176;176;176;176;176;176;176;176;176;176;176;176;176;176;176;176;176;176;176;176;170;176;176;176;176;176;176;176;148;172;171	0	3.1561	3.0239e+09	3.2306e+09	3.1511e+09	4912900000	4650000000	4549200000	4.2732e+09	4.078e+09	4.108e+09	2650000000	2649100000	2880300000	ALGDYEYEEIENR;DWYSVDDIEEK;FDILDADDEEDQNLK;FLNVGENLWGLR;GETMNLYDIIDEFR;IAPTIQKFDILDADDEEDQNLK;SFIDMAYTLLNDK;VVQFYTDLNTDGR
sp|A5IUS9|LUXS_STAA9;tr|A0A7U8SPJ7|A0A7U8SPJ7_STAAU;tr|A0A5C8X321|A0A5C8X321_STAAU;tr|A0A290QIX7|A0A290QIX7_STAAE;tr|A0A2X4AW91|A0A2X4AW91_STAA8;tr|A0A7U4AV09|A0A7U4AV09_STAAU;tr|A0A7U7IEZ4|A0A7U7IEZ4_STAAU;tr|A0A7U8F5D8|A0A7U8F5D8_STAAU;tr|A0A7U8XS68|A0A7U8XS68_STAAU;sp|A6U3L9|LUXS_STAA2;tr|A0A7U9J2Y3|A0A7U9J2Y3_STAAU;tr|A0A7Z8FQ95|A0A7Z8FQ95_STAAU;tr|A0A806KV60|A0A806KV60_STAAU;tr|T1YB29|T1YB29…	sp|A5IUS9|LUXS_STAA9;tr|A0A7U8SPJ7|A0A7U8SPJ7_STAAU;tr|A0A5C8X321|A0A5C8X321_STAAU;tr|A0A290QIX7|A0A290QIX7_STAAE;tr|A0A2X4AW91|A0A2X4AW91_STAA8;tr|A0A7U4AV09|A0A7U4AV09_STAAU;tr|A0A7U7IEZ4|A0A7U7IEZ4_STAAU;tr|A0A7U8F5D8|A0A7U8F5D8_STAAU;tr|A0A7U8XS68|A0A7U8XS68_STAAU;sp|A6U3L9|LUXS_STAA2;tr|A0A7U9J2Y3|A0A7U9J2Y3_STAAU;tr|A0A7Z8FQ95|A0A7Z8FQ95_STAAU;tr|A0A806KV60|A0A806KV60_STAAU;tr|T1YB29|T1YB29…	sp|A5IUS9|LUXS_STAA9 S-ribosylhomocysteine lyase OS=Staphylococcus aureus (strain JH9) OX=359786 GN=luxS PE=3 SV=1;tr|A0A7U8SPJ7|A0A7U8SPJ7_STAAU S-ribosylhomocysteine lyase OS=Staphylococcus aureus subsp. aureus WBG10049 OX=585160 GN=luxS PE=3 SV=1;tr|A0A	5;5;5;5;5;5;5;5;5;5;5;5;5;5;5;5;5;5;5;5;5;5;5;5;5;5;5;5;5;5;4;2;2;2;2;1;1	5;5;5;5;5;5;5;5;5;5;5;5;5;5;5;5;5;5;5;5;5;5;5;5;5;5;5;5;5;5;4;2;2;2;2;1;1	5;5;5;5;5;5;5;5;5;5;5;5;5;5;5;5;5;5;5;5;5;5;5;5;5;5;5;5;5;5;4;2;2;2;2;1;1	37	5	5	5	17.514	156;156;156;156;156;156;156;156;156;156;156;156;156;156;156;156;156;156;156;156;156;156;156;156;156;156;156;156;156;156;156;128;78;128;75;128;156	0	1.9721	1380800000	1455200000	1271200000	2.0468e+09	1.9567e+09	1.6499e+09	1.8201e+09	1.7273e+09	1.7345e+09	1105500000	1166800000	1151000000	LAGTMEGLNGDVIHK;MNVESFNLDHTK;NEWHDVFGTGK;TIAQAFLDKR;VVAPFIR
sp|A5IUU9|MTLD_STAA9;tr|A0A5F0HLZ0|A0A5F0HLZ0_STAAU;sp|A8YYC5|MTLD_STAAT;sp|A7X522|MTLD_STAA1;sp|A6U3N9|MTLD_STAA2;sp|A6QJ00|MTLD_STAAE;tr|A0A454GXE9|A0A454GXE9_STAAU;tr|A0A6B5SUZ0|A0A6B5SUZ0_STAAU;tr|A0A6A9H0S8|A0A6A9H0S8_STAAU;tr|A0A6B0D6W4|A0A6B0D6W4_STAAU;UPI00003B187C;tr|T1YAI9|T1YAI9_STAAU;tr|A0A8B1CI65|A0A8B1CI65_STAAU;tr|A0A8A7XH94|A0A8A7XH94_STAAU;tr|A0A830ZEC2|A0A830ZEC2_STAAU;tr|A0A806…	sp|A5IUU9|MTLD_STAA9;tr|A0A5F0HLZ0|A0A5F0HLZ0_STAAU;sp|A8YYC5|MTLD_STAAT;sp|A7X522|MTLD_STAA1;sp|A6U3N9|MTLD_STAA2;sp|A6QJ00|MTLD_STAAE;tr|A0A454GXE9|A0A454GXE9_STAAU;tr|A0A6B5SUZ0|A0A6B5SUZ0_STAAU;tr|A0A6A9H0S8|A0A6A9H0S8_STAAU;tr|A0A6B0D6W4|A0A6B0D6W4_STAAU;UPI00003B187C;tr|T1YAI9|T1YAI9_STAAU;tr|A0A8B1CI65|A0A8B1CI65_STAAU;tr|A0A8A7XH94|A0A8A7XH94_STAAU;tr|A0A830ZEC2|A0A830ZEC2_STAAU;tr|A0A806…	sp|A5IUU9|MTLD_STAA9 Mannitol-1-phosphate 5-dehydrogenase OS=Staphylococcus aureus (strain JH9) OX=359786 GN=mtlD PE=3 SV=1;tr|A0A5F0HLZ0|A0A5F0HLZ0_STAAU Mannitol-1-phosphate 5-dehydrogenase OS=Staphylococcus aureus OX=1280 GN=mtlD PE=3 SV=1;sp|A8YYC5|MTL	7;7;7;7;7;7;7;7;7;7;7;7;7;7;7;7;7;7;7;7;7;7;7;7;7;7;7;7;7;7;7;7;7;7;7;7;7;7;7;7;7;7;7;7;7;6;6;6;6;5;4;4;3;3;3;2;1;1;1;1;1	7;7;7;7;7;7;7;7;7;7;7;7;7;7;7;7;7;7;7;7;7;7;7;7;7;7;7;7;7;7;7;7;7;7;7;7;7;7;7;7;7;7;7;7;7;6;6;6;6;5;4;4;3;3;3;2;1;1;1;1;1	7;7;7;7;7;7;7;7;7;7;7;7;7;7;7;7;7;7;7;7;7;7;7;7;7;7;7;7;7;7;7;7;7;7;7;7;7;7;7;7;7;7;7;7;7;6;6;6;6;5;4;4;3;3;3;2;1;1;1;1;1	61	7	7	7	40.936	368;368;368;368;368;368;368;368;368;368;368;368;368;368;368;368;368;368;368;368;368;368;368;368;368;368;368;368;368;368;368;368;368;368;368;368;368;368;368;368;368;368;368;368;368;368;368;368;247;368;262;264;262;264;132;132;51;367;167;126;42	0	2.7586	144420000	152600000	158260000	110580000	105200000	91854000	147610000	133630000	134500000	126390000	125400000	124860000	AFLSEYAK;DAWYGPELNHIK;FNNSYLSDEVTR;GFIGYILADNNVK;LLTVNTGHAYLAYAGK;TGLLNTAALLLK;YVDDLTPYIER
sp|A5IUV1|GLMM_STAA9;sp|P99087|GLMM_STAAN;sp|P65704|GLMM_STAAM;sp|P0C0V7|GLMM_STAA8;sp|A8YYC6|GLMM_STAAT;sp|A7X524|GLMM_STAA1;sp|A6U3P1|GLMM_STAA2;sp|A6QJ02|GLMM_STAAE;tr|A0A0E1X9Y0|A0A0E1X9Y0_STAAU;tr|A0A7U9J340|A0A7U9J340_STAAU;tr|A0A2X3YUL3|A0A2X3YUL3_STAA8;tr|A0A844RC09|A0A844RC09_STAAU;UPI00000D77E8;tr|W8U427|W8U427_STAAU;tr|T1YC88|T1YC88_STAAU;tr|A0A806L6C3|A0A806L6C3_STAAU;tr|A0A6B5CRE0|A0…	sp|A5IUV1|GLMM_STAA9;sp|P99087|GLMM_STAAN;sp|P65704|GLMM_STAAM;sp|P0C0V7|GLMM_STAA8;sp|A8YYC6|GLMM_STAAT;sp|A7X524|GLMM_STAA1;sp|A6U3P1|GLMM_STAA2;sp|A6QJ02|GLMM_STAAE;tr|A0A0E1X9Y0|A0A0E1X9Y0_STAAU;tr|A0A7U9J340|A0A7U9J340_STAAU;tr|A0A2X3YUL3|A0A2X3YUL3_STAA8;tr|A0A844RC09|A0A844RC09_STAAU;UPI00000D77E8;tr|W8U427|W8U427_STAAU;tr|T1YC88|T1YC88_STAAU;tr|A0A806L6C3|A0A806L6C3_STAAU;tr|A0A6B5CRE0|A0…	sp|A5IUV1|GLMM_STAA9 Phosphoglucosamine mutase OS=Staphylococcus aureus (strain JH9) OX=359786 GN=glmM PE=3 SV=1;sp|P99087|GLMM_STAAN Phosphoglucosamine mutase OS=Staphylococcus aureus (strain N315) OX=158879 GN=glmM PE=1 SV=1;sp|P65704|GLMM_STAAM Phosphog	13;13;13;13;13;13;13;13;13;13;13;13;13;13;13;13;13;13;13;13;13;13;13;13;13;13;13;13;13;13;13;13;12;12;12;10;9;9;8;4;4;3;3;3;2;2;2;2;2;2;1;1;1	13;13;13;13;13;13;13;13;13;13;13;13;13;13;13;13;13;13;13;13;13;13;13;13;13;13;13;13;13;13;13;13;12;12;12;10;9;9;8;4;4;3;3;3;2;2;2;2;2;2;1;1;1	13;13;13;13;13;13;13;13;13;13;13;13;13;13;13;13;13;13;13;13;13;13;13;13;13;13;13;13;13;13;13;13;12;12;12;10;9;9;8;4;4;3;3;3;2;2;2;2;2;2;1;1;1	53	13	13	13	49.293	451;451;451;451;451;451;451;451;451;451;451;451;451;451;451;451;451;451;451;451;451;451;451;451;451;451;451;451;451;451;451;451;451;451;451;374;327;336;245;450;176;107;450;81;65;89;46;110;142;56;64;59;115	0	4.8981	526760000	557690000	549790000	424650000	411790000	393040000	526470000	484980000	487990000	494910000	499340000	488800000	ALEQEGIK;FAQQIADVVQDK;FFGSDGFK;GVANQELTPELAFK;ILVRPSGTEPLVR;LGIISTPGVAYLTR;NQELNNDMIVSTVMSNLGFYK;SLSELAGQMK;STVDVNFEGLK;VVETESDFGLAFDGDGDR;YFGTDGVR;YPQSLINVR;YVVEEMR
sp|A5IV02|RL13_STAA9;sp|A6U3U3|RL13_STAA2;UPI0000054B7F;tr|T1YBP5|T1YBP5_STAAU;tr|A0A806L516|A0A806L516_STAAU;tr|A0A7U9P313|A0A7U9P313_STAAU;tr|A0A7U8XRT5|A0A7U8XRT5_STAAU;tr|A0A7U8SCR0|A0A7U8SCR0_STAAU;tr|A0A7U4AV96|A0A7U4AV96_STAAU;tr|A0A2X3Z060|A0A2X3Z060_STAA8;tr|A0A290QK35|A0A290QK35_STAAE;tr|A0A0E1VYC0|A0A0E1VYC0_STAA3;tr|A0A0E0VS50|A0A0E0VS50_STAA5;tr|A0A0E1XC40|A0A0E1XC40_STAAU;tr|A0A7U8I…	sp|A5IV02|RL13_STAA9;sp|A6U3U3|RL13_STAA2;UPI0000054B7F;tr|T1YBP5|T1YBP5_STAAU;tr|A0A806L516|A0A806L516_STAAU;tr|A0A7U9P313|A0A7U9P313_STAAU;tr|A0A7U8XRT5|A0A7U8XRT5_STAAU;tr|A0A7U8SCR0|A0A7U8SCR0_STAAU;tr|A0A7U4AV96|A0A7U4AV96_STAAU;tr|A0A2X3Z060|A0A2X3Z060_STAA8;tr|A0A290QK35|A0A290QK35_STAAE;tr|A0A0E1VYC0|A0A0E1VYC0_STAA3;tr|A0A0E0VS50|A0A0E0VS50_STAA5;tr|A0A0E1XC40|A0A0E1XC40_STAAU;tr|A0A7U8I…	sp|A5IV02|RL13_STAA9 50S ribosomal protein L13 OS=Staphylococcus aureus (strain JH9) OX=359786 GN=rplM PE=3 SV=1;sp|A6U3U3|RL13_STAA2 50S ribosomal protein L13 OS=Staphylococcus aureus (strain JH1) OX=359787 GN=rplM PE=3 SV=1;UPI0000054B7F status=active;tr	9;9;9;9;9;9;9;9;9;9;9;9;9;9;9;9;9;9;9;9;9;9;9;9;9;9;9;9;8;7;7;7;5;4;2;1	9;9;9;9;9;9;9;9;9;9;9;9;9;9;9;9;9;9;9;9;9;9;9;9;9;9;9;9;8;7;7;7;5;4;2;1	9;9;9;9;9;9;9;9;9;9;9;9;9;9;9;9;9;9;9;9;9;9;9;9;9;9;9;9;8;7;7;7;5;4;2;1	36	9	9	9	16.333	145;145;145;145;145;145;145;145;145;145;145;145;145;145;145;145;145;145;145;145;145;145;145;145;145;145;145;145;145;80;145;96;92;145;69;130	0	3.5478	1.6049e+09	1.6143e+09	1.7142e+09	1.7729e+09	1.6824e+09	1.6551e+09	1.6015e+09	1.5151e+09	1.5254e+09	1.4975e+09	1447400000	1.6179e+09	IEFTGNK;IEFTGNKETDK;KWYVIDAEGQTLGR;LIENSIK;LSSEVASILR;QTFMANESNIER;SITAGELR;VTYTPHVDTGDYVIVINASK;WYVIDAEGQTLGR
sp|A5IV09|RS11_STAA9;sp|Q6GEK8|RS11_STAAR;UPI0000048025;tr|T1YB95|T1YB95_STAAU;tr|A0A806L6N8|A0A806L6N8_STAAU;tr|A0A7U9J5D7|A0A7U9J5D7_STAAU;tr|A0A7U8SUJ0|A0A7U8SUJ0_STAAU;tr|A0A7U8SBR5|A0A7U8SBR5_STAAU;tr|A0A7U8F7Y6|A0A7U8F7Y6_STAAU;tr|A0A7U4AV54|A0A7U4AV54_STAAU;tr|A0A2X3YC11|A0A2X3YC11_STAA8;tr|A0A290QJ67|A0A290QJ67_STAAE;tr|A0A0E1XED2|A0A0E1XED2_STAAU;tr|A0A0E0VSH6|A0A0E0VSH6_STAA5;tr|A0A0E1V…	sp|A5IV09|RS11_STAA9;sp|Q6GEK8|RS11_STAAR;UPI0000048025;tr|T1YB95|T1YB95_STAAU;tr|A0A806L6N8|A0A806L6N8_STAAU;tr|A0A7U9J5D7|A0A7U9J5D7_STAAU;tr|A0A7U8SUJ0|A0A7U8SUJ0_STAAU;tr|A0A7U8SBR5|A0A7U8SBR5_STAAU;tr|A0A7U8F7Y6|A0A7U8F7Y6_STAAU;tr|A0A7U4AV54|A0A7U4AV54_STAAU;tr|A0A2X3YC11|A0A2X3YC11_STAA8;tr|A0A290QJ67|A0A290QJ67_STAAE;tr|A0A0E1XED2|A0A0E1XED2_STAAU;tr|A0A0E0VSH6|A0A0E0VSH6_STAA5;tr|A0A0E1V…	sp|A5IV09|RS11_STAA9 30S ribosomal protein S11 OS=Staphylococcus aureus (strain JH9) OX=359786 GN=rpsK PE=3 SV=1;sp|Q6GEK8|RS11_STAAR 30S ribosomal protein S11 OS=Staphylococcus aureus (strain MRSA252) OX=282458 GN=rpsK PE=3 SV=1;UPI0000048025 status=activ	4;4;4;4;4;4;4;4;4;4;4;4;4;4;4;4;4;4;4;4;4;4;4;4;4;4;4;4;3;3;2;1;1	4;4;4;4;4;4;4;4;4;4;4;4;4;4;4;4;4;4;4;4;4;4;4;4;4;4;4;4;3;3;2;1;1	4;4;4;4;4;4;4;4;4;4;4;4;4;4;4;4;4;4;4;4;4;4;4;4;4;4;4;4;3;3;2;1;1	33	4	4	4	13.882	129;129;129;129;129;129;129;129;129;129;129;129;129;129;129;129;129;129;129;129;129;129;129;129;129;129;129;129;86;129;129;78;65	0	1.5775	1401900000	1.4702e+09	1.7135e+09	1.5409e+09	1.4618e+09	1172000000	1437400000	1330000000	1335200000	1.4887e+09	1417300000	1455500000	ALQSAGLEVTAIR;KSTPFAAQMASETASK;NIENGVAHIR;STPFAAQMASETASK
sp|A5IV10|RS13_STAA9;tr|A0A0E1XC34|A0A0E1XC34_STAAU;UPI0000048027;tr|W8U8U6|W8U8U6_STAAU;tr|T1YCD7|T1YCD7_STAAU;tr|A0A8A7XN91|A0A8A7XN91_STAAU;tr|A0A806L4X4|A0A806L4X4_STAAU;tr|A0A7U9J5E4|A0A7U9J5E4_STAAU;tr|A0A7U8SW78|A0A7U8SW78_STAAU;tr|A0A7U8SC52|A0A7U8SC52_STAAU;tr|A0A7U8F8E2|A0A7U8F8E2_STAAU;tr|A0A7U4ETB8|A0A7U4ETB8_STAAU;tr|A0A2X4AS31|A0A2X4AS31_STAA8;tr|A0A290QIR7|A0A290QIR7_STAAE;tr|A0A0E…	sp|A5IV10|RS13_STAA9;tr|A0A0E1XC34|A0A0E1XC34_STAAU;UPI0000048027;tr|W8U8U6|W8U8U6_STAAU;tr|T1YCD7|T1YCD7_STAAU;tr|A0A8A7XN91|A0A8A7XN91_STAAU;tr|A0A806L4X4|A0A806L4X4_STAAU;tr|A0A7U9J5E4|A0A7U9J5E4_STAAU;tr|A0A7U8SW78|A0A7U8SW78_STAAU;tr|A0A7U8SC52|A0A7U8SC52_STAAU;tr|A0A7U8F8E2|A0A7U8F8E2_STAAU;tr|A0A7U4ETB8|A0A7U4ETB8_STAAU;tr|A0A2X4AS31|A0A2X4AS31_STAA8;tr|A0A290QIR7|A0A290QIR7_STAAE;tr|A0A0E…	sp|A5IV10|RS13_STAA9 30S ribosomal protein S13 OS=Staphylococcus aureus (strain JH9) OX=359786 GN=rpsM PE=3 SV=1;tr|A0A0E1XC34|A0A0E1XC34_STAAU 30S ribosomal protein S13 OS=Staphylococcus aureus subsp. aureus MN8 OX=548470 GN=rpsM PE=3 SV=1;UPI0000048027 s	5;5;5;5;5;5;5;5;5;5;5;5;5;5;5;5;5;5;5;5;5;5;5;5;5;5;5;5;5;3;2;1;1	5;5;5;5;5;5;5;5;5;5;5;5;5;5;5;5;5;5;5;5;5;5;5;5;5;5;5;5;5;3;2;1;1	5;5;5;5;5;5;5;5;5;5;5;5;5;5;5;5;5;5;5;5;5;5;5;5;5;5;5;5;5;3;2;1;1	33	5	5	5	13.719	121;121;121;121;121;121;121;121;121;121;121;121;121;121;121;121;121;121;121;121;121;121;121;121;121;121;121;121;121;77;121;121;33	0	1.9718	1428800000	1422800000	1.7666e+09	1.577e+09	1.4909e+09	1.6547e+09	1361000000	1260900000	1269500000	1415900000	1.5422e+09	1.4588e+09	ETNLNIK;EVVDGYKVEGDLR;IAGVDIPR;ILEEANVSADTR;LMEISSYR
sp|A5IV11|RL36_STAA9;UPI0000054BDA;tr|T1YCX6|T1YCX6_STAAU;tr|A0A806KVT3|A0A806KVT3_STAAU;tr|A0A7U8SU97|A0A7U8SU97_STAAU;tr|A0A7U8IBU0|A0A7U8IBU0_STAAU;tr|A0A7U4AV58|A0A7U4AV58_STAAU;tr|A0A2X4AWI4|A0A2X4AWI4_STAA8;tr|A0A2S6DK01|A0A2S6DK01_STAAU;tr|A0A290QNW7|A0A290QNW7_STAAE;tr|A0A0E1XDR1|A0A0E1XDR1_STAAU;tr|A0A0E1VQV0|A0A0E1VQV0_STAA3;tr|A0A0E0VT58|A0A0E0VT58_STAA5;tr|A0A0D1H7Z1|A0A0D1H7Z1_STAAU;…	sp|A5IV11|RL36_STAA9;UPI0000054BDA;tr|T1YCX6|T1YCX6_STAAU;tr|A0A806KVT3|A0A806KVT3_STAAU;tr|A0A7U8SU97|A0A7U8SU97_STAAU;tr|A0A7U8IBU0|A0A7U8IBU0_STAAU;tr|A0A7U4AV58|A0A7U4AV58_STAAU;tr|A0A2X4AWI4|A0A2X4AWI4_STAA8;tr|A0A2S6DK01|A0A2S6DK01_STAAU;tr|A0A290QNW7|A0A290QNW7_STAAE;tr|A0A0E1XDR1|A0A0E1XDR1_STAAU;tr|A0A0E1VQV0|A0A0E1VQV0_STAA3;tr|A0A0E0VT58|A0A0E0VT58_STAA5;tr|A0A0D1H7Z1|A0A0D1H7Z1_STAAU;…	sp|A5IV11|RL36_STAA9 50S ribosomal protein L36 OS=Staphylococcus aureus (strain JH9) OX=359786 GN=rpmJ PE=3 SV=1;UPI0000054BDA status=active;tr|T1YCX6|T1YCX6_STAAU 50S ribosomal protein L36 OS=Staphylococcus aureus subsp. aureus CN1 OX=1193576 GN=rpmJ PE=3	2;2;2;2;2;2;2;2;2;2;2;2;2;2;2;2;2;2;2;2;2;2;2;2;2;2;2;1	2;2;2;2;2;2;2;2;2;2;2;2;2;2;2;2;2;2;2;2;2;2;2;2;2;2;2;1	2;2;2;2;2;2;2;2;2;2;2;2;2;2;2;2;2;2;2;2;2;2;2;2;2;2;2;1	28	2	2	2	4.3053	37;37;37;37;37;37;37;37;37;37;37;37;37;37;37;37;37;37;37;37;37;37;37;37;37;37;37;37	0.0021459	0.78875	853120000	900410000	965470000	517880000	491300000	405980000	836050000	767620000	772620000	6.6539e+09	6.3365e+09	5758700000	VMVICENPK;VRPSVKPICEK
sp|A5IV12|IF1_STAA9;UPI0000054BE5;tr|T1YBQ5|T1YBQ5_STAAU;tr|A0A806L528|A0A806L528_STAAU;tr|A0A7U9J5K7|A0A7U9J5K7_STAAU;tr|A0A7U8XRM9|A0A7U8XRM9_STAAU;tr|A0A7U8SCC7|A0A7U8SCC7_STAAU;tr|A0A7U8F6S8|A0A7U8F6S8_STAAU;tr|A0A7U4AV65|A0A7U4AV65_STAAU;tr|A0A2X3Z073|A0A2X3Z073_STAA8;tr|A0A290QK46|A0A290QK46_STAAE;tr|A0A0E1XC73|A0A0E1XC73_STAAU;tr|A0A0E1VYD4|A0A0E1VYD4_STAA3;tr|A0A0E0VS61|A0A0E0VS61_STAA5;t…	sp|A5IV12|IF1_STAA9;UPI0000054BE5;tr|T1YBQ5|T1YBQ5_STAAU;tr|A0A806L528|A0A806L528_STAAU;tr|A0A7U9J5K7|A0A7U9J5K7_STAAU;tr|A0A7U8XRM9|A0A7U8XRM9_STAAU;tr|A0A7U8SCC7|A0A7U8SCC7_STAAU;tr|A0A7U8F6S8|A0A7U8F6S8_STAAU;tr|A0A7U4AV65|A0A7U4AV65_STAAU;tr|A0A2X3Z073|A0A2X3Z073_STAA8;tr|A0A290QK46|A0A290QK46_STAAE;tr|A0A0E1XC73|A0A0E1XC73_STAAU;tr|A0A0E1VYD4|A0A0E1VYD4_STAA3;tr|A0A0E0VS61|A0A0E0VS61_STAA5;t…	sp|A5IV12|IF1_STAA9 Translation initiation factor IF-1 OS=Staphylococcus aureus (strain JH9) OX=359786 GN=infA PE=3 SV=1;UPI0000054BE5 status=active;tr|T1YBQ5|T1YBQ5_STAAU Translation initiation factor IF-1 OS=Staphylococcus aureus subsp. aureus CN1 OX=119	3;3;3;3;3;3;3;3;3;3;3;3;3;3;3;3;3;3;3;3;3;3;3;3;3;3;3;3;3;2	3;3;3;3;3;3;3;3;3;3;3;3;3;3;3;3;3;3;3;3;3;3;3;3;3;3;3;3;3;2	3;3;3;3;3;3;3;3;3;3;3;3;3;3;3;3;3;3;3;3;3;3;3;3;3;3;3;3;3;2	30	3	3	3	8.2796	72;72;72;72;72;72;72;72;72;72;72;72;72;72;72;72;72;72;72;72;72;72;72;72;72;72;72;72;72;72	0	1.1826	398200000	417600000	771230000	442120000	422290000	393210000	707870000	590790000	594870000	681840000	672630000	760540000	AKQDVIELEGTVLDTLPNAMFK;ILPGDKVTVEMSPYDLTR;VELENGHEILAHVSGK
sp|A5IV15|RL15_STAA9;sp|Q2FEQ8|RL15_STAA3;UPI0000054C04;tr|T1YCD9|T1YCD9_STAAU;tr|A0A806L6I9|A0A806L6I9_STAAU;tr|A0A0E1VNJ4|A0A0E1VNJ4_STAA3;tr|A0A0E1XC30|A0A0E1XC30_STAAU;tr|A0A7U8SBQ1|A0A7U8SBQ1_STAAU;tr|A0A7U8IAA8|A0A7U8IAA8_STAAU;tr|A0A7U4AVD7|A0A7U4AVD7_STAAU;tr|A0A2X3YY55|A0A2X3YY55_STAA8;tr|A0A290QM69|A0A290QM69_STAAE;tr|A0A7U9P3J5|A0A7U9P3J5_STAAU;tr|A0A7U8XRU0|A0A7U8XRU0_STAAU;sp|P0A0F8|…	sp|A5IV15|RL15_STAA9;sp|Q2FEQ8|RL15_STAA3;UPI0000054C04;tr|T1YCD9|T1YCD9_STAAU;tr|A0A806L6I9|A0A806L6I9_STAAU;tr|A0A0E1VNJ4|A0A0E1VNJ4_STAA3;tr|A0A0E1XC30|A0A0E1XC30_STAAU;tr|A0A7U8SBQ1|A0A7U8SBQ1_STAAU;tr|A0A7U8IAA8|A0A7U8IAA8_STAAU;tr|A0A7U4AVD7|A0A7U4AVD7_STAAU;tr|A0A2X3YY55|A0A2X3YY55_STAA8;tr|A0A290QM69|A0A290QM69_STAAE;tr|A0A7U9P3J5|A0A7U9P3J5_STAAU;tr|A0A7U8XRU0|A0A7U8XRU0_STAAU;sp|P0A0F8|…	sp|A5IV15|RL15_STAA9 50S ribosomal protein L15 OS=Staphylococcus aureus (strain JH9) OX=359786 GN=rplO PE=3 SV=1;sp|Q2FEQ8|RL15_STAA3 50S ribosomal protein L15 OS=Staphylococcus aureus (strain USA300) OX=367830 GN=rplO PE=3 SV=1;UPI0000054C04 status=active	9;9;9;9;9;9;9;9;9;9;9;9;9;9;9;9;9;9;9;9;9;9;9;9;9;9;9;9;8;8;7;5;3;1;1	9;9;9;9;9;9;9;9;9;9;9;9;9;9;9;9;9;9;9;9;9;9;9;9;9;9;9;9;8;8;7;5;3;1;1	9;9;9;9;9;9;9;9;9;9;9;9;9;9;9;9;9;9;9;9;9;9;9;9;9;9;9;9;8;8;7;5;3;1;1	35	9	9	9	15.597	146;146;146;146;146;146;146;146;146;146;146;146;146;146;146;146;146;146;146;146;146;146;146;146;146;146;146;146;112;146;146;146;90;146;146	0	3.5418	874810000	915060000	1382600000	917200000	883020000	973840000	1.0138e+09	966430000	975230000	1304300000	1302900000	1187300000	EYAIVNLDQLNK;EYAIVNLDQLNKFEDGTEVTPALLVESGVVK;FEDGTEVTPALLVESGVVK;FSASAAEAIDAK;GFTNINR;ILGNGSLDK;KEYAIVNLDQLNK;LHELKPAEGSR;SGGGVRPGFEGGQLPLFR
sp|A5IV16|RL30_STAA9;sp|Q6GEK1|RL30_STAAR;UPI0000054C0F;tr|W8UVN7|W8UVN7_STAAU;tr|T1YCY1|T1YCY1_STAAU;tr|A0A806L8D1|A0A806L8D1_STAAU;tr|A0A7U8XTC2|A0A7U8XTC2_STAAU;tr|A0A7U8XIC7|A0A7U8XIC7_STAAU;tr|A0A7U8I972|A0A7U8I972_STAAU;tr|A0A7U4ETM3|A0A7U4ETM3_STAAU;tr|A0A2X3YUT1|A0A2X3YUT1_STAA8;tr|A0A290QTR4|A0A290QTR4_STAAE;tr|A0A0E1XDQ6|A0A0E1XDQ6_STAAU;tr|A0A0E1VQV5|A0A0E1VQV5_STAA3;tr|A0A0E0VT64|A0A0…	sp|A5IV16|RL30_STAA9;sp|Q6GEK1|RL30_STAAR;UPI0000054C0F;tr|W8UVN7|W8UVN7_STAAU;tr|T1YCY1|T1YCY1_STAAU;tr|A0A806L8D1|A0A806L8D1_STAAU;tr|A0A7U8XTC2|A0A7U8XTC2_STAAU;tr|A0A7U8XIC7|A0A7U8XIC7_STAAU;tr|A0A7U8I972|A0A7U8I972_STAAU;tr|A0A7U4ETM3|A0A7U4ETM3_STAAU;tr|A0A2X3YUT1|A0A2X3YUT1_STAA8;tr|A0A290QTR4|A0A290QTR4_STAAE;tr|A0A0E1XDQ6|A0A0E1XDQ6_STAAU;tr|A0A0E1VQV5|A0A0E1VQV5_STAA3;tr|A0A0E0VT64|A0A0…	sp|A5IV16|RL30_STAA9 50S ribosomal protein L30 OS=Staphylococcus aureus (strain JH9) OX=359786 GN=rpmD PE=3 SV=1;sp|Q6GEK1|RL30_STAAR 50S ribosomal protein L30 OS=Staphylococcus aureus (strain MRSA252) OX=282458 GN=rpmD PE=3 SV=1;UPI0000054C0F status=activ	5;5;5;5;5;5;5;5;5;5;5;5;5;5;5;5;5;5;5;5;5;5;5;5;5;5;5;4;3	5;5;5;5;5;5;5;5;5;5;5;5;5;5;5;5;5;5;5;5;5;5;5;5;5;5;5;4;3	5;5;5;5;5;5;5;5;5;5;5;5;5;5;5;5;5;5;5;5;5;5;5;5;5;5;5;4;3	29	5	5	5	6.5536	59;59;59;59;59;59;59;59;59;59;59;59;59;59;59;59;59;59;59;59;59;59;59;59;59;59;59;59;31	0	1.968	1429100000	1.4987e+09	1452400000	515520000	489060000	417060000	1218000000	1118300000	1125600000	1134300000	1135400000	1177400000	HLVTVEEK;LQITLTR;TNSSVVVEDNPAIR;TVEALGLK;TVEALGLKK
sp|A5IV17|RS5_STAA9;sp|Q5HDX5|RS5_STAAC;UPI0000048021;tr|W8TUC9|W8TUC9_STAAU;tr|T1YBQ9|T1YBQ9_STAAU;tr|A0A806KVV6|A0A806KVV6_STAAU;tr|A0A7U9P4P3|A0A7U9P4P3_STAAU;tr|A0A7U8SBQ2|A0A7U8SBQ2_STAAU;tr|A0A7U8IAB4|A0A7U8IAB4_STAAU;tr|A0A7U7IF44|A0A7U7IF44_STAAU;tr|A0A7U4AVA5|A0A7U4AVA5_STAAU;tr|A0A0E1XC68|A0A0E1XC68_STAAU;tr|A0A2X3YGX9|A0A2X3YGX9_STAA8;sp|P66578|RS5_STAAM;sp|A7X5D8|RS5_STAA1;sp|Q6GEK0|R…	sp|A5IV17|RS5_STAA9;sp|Q5HDX5|RS5_STAAC;UPI0000048021;tr|W8TUC9|W8TUC9_STAAU;tr|T1YBQ9|T1YBQ9_STAAU;tr|A0A806KVV6|A0A806KVV6_STAAU;tr|A0A7U9P4P3|A0A7U9P4P3_STAAU;tr|A0A7U8SBQ2|A0A7U8SBQ2_STAAU;tr|A0A7U8IAB4|A0A7U8IAB4_STAAU;tr|A0A7U7IF44|A0A7U7IF44_STAAU;tr|A0A7U4AVA5|A0A7U4AVA5_STAAU;tr|A0A0E1XC68|A0A0E1XC68_STAAU;tr|A0A2X3YGX9|A0A2X3YGX9_STAA8;sp|P66578|RS5_STAAM;sp|A7X5D8|RS5_STAA1;sp|Q6GEK0|R…	sp|A5IV17|RS5_STAA9 30S ribosomal protein S5 OS=Staphylococcus aureus (strain JH9) OX=359786 GN=rpsE PE=3 SV=1;sp|Q5HDX5|RS5_STAAC 30S ribosomal protein S5 OS=Staphylococcus aureus (strain COL) OX=93062 GN=rpsE PE=3 SV=1;UPI0000048021 status=active;tr|W8TU	7;7;7;7;7;7;7;7;7;7;7;7;7;7;7;7;7;7;7;7;7;7;7;7;7;7;7;7;7;6;6;4;4;3;3;3;3;2	7;7;7;7;7;7;7;7;7;7;7;7;7;7;7;7;7;7;7;7;7;7;7;7;7;7;7;7;7;6;6;4;4;3;3;3;3;2	7;7;7;7;7;7;7;7;7;7;7;7;7;7;7;7;7;7;7;7;7;7;7;7;7;7;7;7;7;6;6;4;4;3;3;3;3;2	38	7	7	7	17.742	166;166;166;166;166;166;166;166;166;166;166;166;166;166;166;166;166;166;166;166;163;163;166;166;166;166;166;166;166;166;166;166;113;166;165;71;65;115	0	2.7578	2255100000	2245000000	2250900000	2528200000	2405900000	2614500000	2350500000	2211400000	2226100000	2173200000	2235700000	2250800000	AQEVPEAIKK;ATIDGLQNLK;AVLELAGITDILSK;DLVVVPR;SLGSNTPINMVR;VEGTTPHTITGR;YGSGSVFMK
sp|A5IV19|RL6_STAA9;tr|A0A0E0VSI5|A0A0E0VSI5_STAA5;tr|A0A290QJ77|A0A290QJ77_STAAE;tr|A0A2X3YC21|A0A2X3YC21_STAA8;tr|A0A7U4AV94|A0A7U4AV94_STAAU;tr|A0A7U7IF16|A0A7U7IF16_STAAU;tr|A0A7U8F6T9|A0A7U8F6T9_STAAU;tr|A0A7U8SUB4|A0A7U8SUB4_STAAU;tr|A0A7U9P308|A0A7U9P308_STAAU;tr|A0A806L6P7|A0A806L6P7_STAAU;tr|T1YBA5|T1YBA5_STAAU;tr|W8U3X2|W8U3X2_STAAU;UPI0000054C2C;tr|A0A0E1XEC2|A0A0E1XEC2_STAAU;tr|A0A0E1…	sp|A5IV19|RL6_STAA9;tr|A0A0E0VSI5|A0A0E0VSI5_STAA5;tr|A0A290QJ77|A0A290QJ77_STAAE;tr|A0A2X3YC21|A0A2X3YC21_STAA8;tr|A0A7U4AV94|A0A7U4AV94_STAAU;tr|A0A7U7IF16|A0A7U7IF16_STAAU;tr|A0A7U8F6T9|A0A7U8F6T9_STAAU;tr|A0A7U8SUB4|A0A7U8SUB4_STAAU;tr|A0A7U9P308|A0A7U9P308_STAAU;tr|A0A806L6P7|A0A806L6P7_STAAU;tr|T1YBA5|T1YBA5_STAAU;tr|W8U3X2|W8U3X2_STAAU;UPI0000054C2C;tr|A0A0E1XEC2|A0A0E1XEC2_STAAU;tr|A0A0E1…	sp|A5IV19|RL6_STAA9 50S ribosomal protein L6 OS=Staphylococcus aureus (strain JH9) OX=359786 GN=rplF PE=3 SV=1;tr|A0A0E0VSI5|A0A0E0VSI5_STAA5 50S ribosomal protein L6 OS=Staphylococcus aureus subsp. aureus 71193 OX=1155084 GN=rplF PE=3 SV=1;tr|A0A290QJ77|A	7;7;7;7;7;7;7;7;7;7;7;7;7;7;7;7;7;7;7;7;7;7;7;7;7;7;7;7;7;5;5;5;3;1	7;7;7;7;7;7;7;7;7;7;7;7;7;7;7;7;7;7;7;7;7;7;7;7;7;7;7;7;7;5;5;5;3;1	4;4;4;4;4;4;4;4;4;4;4;4;4;4;4;4;4;4;4;4;4;4;4;4;4;4;4;4;4;4;4;2;3;0	34	7	7	4	19.786	178;178;178;178;178;178;178;178;178;178;178;178;178;178;178;178;178;178;178;178;178;178;178;178;178;178;178;178;178;147;143;178;73;178	0	2.7612	1.574e+09	1408600000	1379500000	1343100000	1280000000	1.0085e+09	1263000000	1222100000	1198100000	1.586e+09	1.52e+09	1.5693e+09	ALLNNMVQGVSQGYVK;DLILNVGYSHPVEIK;EQVGALASNIR;IIDIPSDVTVTFDGNHVTVK;QEENTIEVVRPSDSK;QEENTIEVVRPSDSKEDR;YQGEYVR
sp|A5IV20|RS8_STAA9;sp|Q6GEJ7|RS8_STAAR;UPI000004801B;tr|T1YCE3|T1YCE3_STAAU;tr|A0A806L4Y7|A0A806L4Y7_STAAU;tr|A0A7U9J628|A0A7U9J628_STAAU;tr|A0A7U8XIY5|A0A7U8XIY5_STAAU;tr|A0A7U8SUA8|A0A7U8SUA8_STAAU;tr|A0A7U8F8E8|A0A7U8F8E8_STAAU;tr|A0A7U4ETL4|A0A7U4ETL4_STAAU;tr|A0A2X4AS42|A0A2X4AS42_STAA8;tr|A0A290QIS7|A0A290QIS7_STAAE;tr|A0A0E1XC26|A0A0E1XC26_STAAU;tr|A0A0E0VRE8|A0A0E0VRE8_STAA5;tr|A0A0E1VNJ…	sp|A5IV20|RS8_STAA9;sp|Q6GEJ7|RS8_STAAR;UPI000004801B;tr|T1YCE3|T1YCE3_STAAU;tr|A0A806L4Y7|A0A806L4Y7_STAAU;tr|A0A7U9J628|A0A7U9J628_STAAU;tr|A0A7U8XIY5|A0A7U8XIY5_STAAU;tr|A0A7U8SUA8|A0A7U8SUA8_STAAU;tr|A0A7U8F8E8|A0A7U8F8E8_STAAU;tr|A0A7U4ETL4|A0A7U4ETL4_STAAU;tr|A0A2X4AS42|A0A2X4AS42_STAA8;tr|A0A290QIS7|A0A290QIS7_STAAE;tr|A0A0E1XC26|A0A0E1XC26_STAAU;tr|A0A0E0VRE8|A0A0E0VRE8_STAA5;tr|A0A0E1VNJ…	sp|A5IV20|RS8_STAA9 30S ribosomal protein S8 OS=Staphylococcus aureus (strain JH9) OX=359786 GN=rpsH PE=3 SV=1;sp|Q6GEJ7|RS8_STAAR 30S ribosomal protein S8 OS=Staphylococcus aureus (strain MRSA252) OX=282458 GN=rpsH PE=3 SV=1;UPI000004801B status=active;tr	6;6;6;6;6;6;6;6;6;6;6;6;6;6;6;6;6;6;6;6;6;6;6;6;6;6;6;6;4;3;2;1;1	6;6;6;6;6;6;6;6;6;6;6;6;6;6;6;6;6;6;6;6;6;6;6;6;6;6;6;6;4;3;2;1;1	4;4;4;4;4;4;4;4;4;4;4;4;4;4;4;4;4;4;4;4;4;4;4;4;4;4;4;4;2;2;0;1;1	33	6	6	4	14.831	132;132;132;132;132;132;132;132;132;132;132;132;132;132;132;132;132;132;132;132;132;132;132;132;132;132;132;132;51;132;132;77;39	0	2.3669	2426700000	2260500000	2297000000	1.4793e+09	1441200000	1.7101e+09	1.9802e+09	1.8128e+09	1.825e+09	1.4708e+09	1.5305e+09	1.5821e+09	EIAEILK;EIAEILKSEGFIK;LELPASNIK;NVEYVEDDKQGVLR;NVGGEIIAYVW;TMTDPIADMLTR
sp|A5IV22|RL5_STAA9;sp|A8Z345|RL5_STAAT;tr|A0A7U8F6U0|A0A7U8F6U0_STAAU;tr|A0A7U8SUJ3|A0A7U8SUJ3_STAAU;tr|A0A7U8XJB0|A0A7U8XJB0_STAAU;tr|A0A7U9P3I3|A0A7U9P3I3_STAAU;tr|A0A806L540|A0A806L540_STAAU;tr|T1YBR4|T1YBR4_STAAU;tr|A0A7U4ETC4|A0A7U4ETC4_STAAU;tr|A0A0E1XC63|A0A0E1XC63_STAAU;UPI00000D76D0;tr|A0A2X3Z082|A0A2X3Z082_STAA8;tr|W8TUC3|W8TUC3_STAAU;sp|Q6GEJ5|RL5_STAAR;sp|Q7A083|RL5_STAAW;sp|A7X5E5|R…	sp|A5IV22|RL5_STAA9;sp|A8Z345|RL5_STAAT;tr|A0A7U8F6U0|A0A7U8F6U0_STAAU;tr|A0A7U8SUJ3|A0A7U8SUJ3_STAAU;tr|A0A7U8XJB0|A0A7U8XJB0_STAAU;tr|A0A7U9P3I3|A0A7U9P3I3_STAAU;tr|A0A806L540|A0A806L540_STAAU;tr|T1YBR4|T1YBR4_STAAU;tr|A0A7U4ETC4|A0A7U4ETC4_STAAU;tr|A0A0E1XC63|A0A0E1XC63_STAAU;UPI00000D76D0;tr|A0A2X3Z082|A0A2X3Z082_STAA8;tr|W8TUC3|W8TUC3_STAAU;sp|Q6GEJ5|RL5_STAAR;sp|Q7A083|RL5_STAAW;sp|A7X5E5|R…	sp|A5IV22|RL5_STAA9 50S ribosomal protein L5 OS=Staphylococcus aureus (strain JH9) OX=359786 GN=rplE PE=3 SV=1;sp|A8Z345|RL5_STAAT 50S ribosomal protein L5 OS=Staphylococcus aureus (strain USA300 / TCH1516) OX=451516 GN=rplE PE=3 SV=1;tr|A0A7U8F6U0|A0A7U8F	15;15;15;15;15;15;15;15;15;15;15;15;15;15;15;15;15;15;15;15;15;15;15;15;15;15;15;15;14;14;14;14;14;13;10;8;8;7;5	15;15;15;15;15;15;15;15;15;15;15;15;15;15;15;15;15;15;15;15;15;15;15;15;15;15;15;15;14;14;14;14;14;13;10;8;8;7;5	15;15;15;15;15;15;15;15;15;15;15;15;15;15;15;15;15;15;15;15;15;15;15;15;15;15;15;15;14;14;14;14;14;13;10;8;8;7;5	39	15	15	15	20.266	179;179;179;179;179;179;179;179;179;179;179;179;179;179;179;179;179;179;179;179;179;179;179;179;179;179;179;179;163;163;179;179;179;179;179;179;84;99;179	0	5.9127	2363400000	2258900000	2159400000	1.8034e+09	1.7336e+09	1.9013e+09	2.0104e+09	1.8793e+09	1.8881e+09	2.0599e+09	2185000000	2.0397e+09	EGMPIGAK;ELLANFGMPFR;ELLANFGMPFRK;EQLIFPEIDYDK;EQLIFPEIDYDKVSK;FNTEVTENLMK;FNYSSVMEVPK;GMDIVIVTTANTDEEAR;GNYTLGVK;IVVNMGVGDAVQNSK;KFNYSSVMEVPK;LISVSLPR;MYEFLDK;VLDNAVEELELITGQK;VLDNAVEELELITGQKPLVTK
sp|A5IV24|RL14_STAA9;sp|A6QJ82|RL14_STAAE;tr|A0A0E1XEB8|A0A0E1XEB8_STAAU;tr|A0A0H2HWH9|A0A0H2HWH9_STAAU;tr|A0A290QIT6|A0A290QIT6_STAAE;tr|A0A2S6DM65|A0A2S6DM65_STAAU;tr|A0A2X3YEG4|A0A2X3YEG4_STAA8;tr|A0A7U8F7Z6|A0A7U8F7Z6_STAAU;tr|A0A7U8SBQ4|A0A7U8SBQ4_STAAU;tr|A0A7U8SUK0|A0A7U8SUK0_STAAU;tr|A0A7U9J5D8|A0A7U9J5D8_STAAU;tr|A0A806LA60|A0A806LA60_STAAU;tr|T1YBA9|T1YBA9_STAAU;UPI0000054C69;tr|A0A0E1V…	sp|A5IV24|RL14_STAA9;sp|A6QJ82|RL14_STAAE;tr|A0A0E1XEB8|A0A0E1XEB8_STAAU;tr|A0A0H2HWH9|A0A0H2HWH9_STAAU;tr|A0A290QIT6|A0A290QIT6_STAAE;tr|A0A2S6DM65|A0A2S6DM65_STAAU;tr|A0A2X3YEG4|A0A2X3YEG4_STAA8;tr|A0A7U8F7Z6|A0A7U8F7Z6_STAAU;tr|A0A7U8SBQ4|A0A7U8SBQ4_STAAU;tr|A0A7U8SUK0|A0A7U8SUK0_STAAU;tr|A0A7U9J5D8|A0A7U9J5D8_STAAU;tr|A0A806LA60|A0A806LA60_STAAU;tr|T1YBA9|T1YBA9_STAAU;UPI0000054C69;tr|A0A0E1V…	sp|A5IV24|RL14_STAA9 50S ribosomal protein L14 OS=Staphylococcus aureus (strain JH9) OX=359786 GN=rplN PE=3 SV=1;sp|A6QJ82|RL14_STAAE 50S ribosomal protein L14 OS=Staphylococcus aureus (strain Newman) OX=426430 GN=rplN PE=3 SV=1;tr|A0A0E1XEB8|A0A0E1XEB8_ST	4;4;4;4;4;4;4;4;4;4;4;4;4;4;4;4;4;4;4;4;4;4;4;4;4;4;4;4;4;4;3;2;2;1	4;4;4;4;4;4;4;4;4;4;4;4;4;4;4;4;4;4;4;4;4;4;4;4;4;4;4;4;4;4;3;2;2;1	4;4;4;4;4;4;4;4;4;4;4;4;4;4;4;4;4;4;4;4;4;4;4;4;4;4;4;4;4;4;3;2;2;1	34	4	4	4	13.135	122;122;122;122;122;122;122;122;122;122;122;122;122;122;122;122;122;122;122;122;122;122;122;122;122;122;122;122;122;122;111;122;60;122	0.01029	0.44694	1.0547e+09	1.0467e+09	953570000	984000000	908800000	825230000	912810000	838390000	843960000	783620000	775080000	807100000	FDENACVIIR;IVSLAPEVL;KTANIGDVIVCTVK;TANIGDVIVCTVK
sp|A5IV25|RS17_STAA9;UPI000004801D;tr|T1YCE7|T1YCE7_STAAU;tr|A0A806L6K0|A0A806L6K0_STAAU;tr|A0A7U9J5F9|A0A7U9J5F9_STAAU;tr|A0A7U8SW92|A0A7U8SW92_STAAU;tr|A0A7U8SBS2|A0A7U8SBS2_STAAU;tr|A0A7U8F8F4|A0A7U8F8F4_STAAU;tr|A0A7U4AV63|A0A7U4AV63_STAAU;tr|A0A6B0C886|A0A6B0C886_STAAU;tr|A0A2X3YY68|A0A2X3YY68_STAA8;tr|A0A290QM74|A0A290QM74_STAAE;tr|A0A0E1XC22|A0A0E1XC22_STAAU;tr|A0A0E1VNK4|A0A0E1VNK4_STAA3;…	sp|A5IV25|RS17_STAA9;UPI000004801D;tr|T1YCE7|T1YCE7_STAAU;tr|A0A806L6K0|A0A806L6K0_STAAU;tr|A0A7U9J5F9|A0A7U9J5F9_STAAU;tr|A0A7U8SW92|A0A7U8SW92_STAAU;tr|A0A7U8SBS2|A0A7U8SBS2_STAAU;tr|A0A7U8F8F4|A0A7U8F8F4_STAAU;tr|A0A7U4AV63|A0A7U4AV63_STAAU;tr|A0A6B0C886|A0A6B0C886_STAAU;tr|A0A2X3YY68|A0A2X3YY68_STAA8;tr|A0A290QM74|A0A290QM74_STAAE;tr|A0A0E1XC22|A0A0E1XC22_STAAU;tr|A0A0E1VNK4|A0A0E1VNK4_STAA3;…	sp|A5IV25|RS17_STAA9 30S ribosomal protein S17 OS=Staphylococcus aureus (strain JH9) OX=359786 GN=rpsQ PE=3 SV=1;UPI000004801D status=active;tr|T1YCE7|T1YCE7_STAAU 30S ribosomal protein S17 OS=Staphylococcus aureus subsp. aureus CN1 OX=1193576 GN=rpsQ PE=3	2;2;2;2;2;2;2;2;2;2;2;2;2;2;2;2;2;2;2;2;2;2;2;2;2;2;2;2;2;1	2;2;2;2;2;2;2;2;2;2;2;2;2;2;2;2;2;2;2;2;2;2;2;2;2;2;2;2;2;1	2;2;2;2;2;2;2;2;2;2;2;2;2;2;2;2;2;2;2;2;2;2;2;2;2;2;2;2;2;1	30	2	2	2	10.175	87;87;87;87;87;87;87;87;87;87;87;87;87;87;87;87;87;87;87;87;87;87;87;87;87;87;87;87;87;87	0.0020877	0.78845	608860000	618520000	544270000	602310000	571390000	460970000	577260000	532580000	536120000	565570000	592790000	611060000	IQETRPLSATK;TITVLVETYK
sp|A5IV26|RL29_STAA9;sp|Q6G779|RL29_STAAS;tr|A0A7U8SC65|A0A7U8SC65_STAAU;tr|A0A7U8IBU7|A0A7U8IBU7_STAAU;tr|A0A0H2XHC7|A0A0H2XHC7_STAA3;tr|T1YCY8|T1YCY8_STAAU;tr|A0A7U9J5L5|A0A7U9J5L5_STAAU;tr|A0A7R6P2U0|A0A7R6P2U0_STAAU;tr|A0A0H3KED7|A0A0H3KED7_STAAE;tr|A0A0E0VT73|A0A0E0VT73_STAA5;sp|Q6GEJ1|RL29_STAAR;UPI0000133E90;sp|A6U3W7|RL29_STAA2;tr|A0A806L8E3|A0A806L8E3_STAAU;sp|A7X5F2|RL29_STAA1;sp|A8Z349…	sp|A5IV26|RL29_STAA9;sp|Q6G779|RL29_STAAS;tr|A0A7U8SC65|A0A7U8SC65_STAAU;tr|A0A7U8IBU7|A0A7U8IBU7_STAAU;tr|A0A0H2XHC7|A0A0H2XHC7_STAA3;tr|T1YCY8|T1YCY8_STAAU;tr|A0A7U9J5L5|A0A7U9J5L5_STAAU;tr|A0A7R6P2U0|A0A7R6P2U0_STAAU;tr|A0A0H3KED7|A0A0H3KED7_STAAE;tr|A0A0E0VT73|A0A0E0VT73_STAA5;sp|Q6GEJ1|RL29_STAAR;UPI0000133E90;sp|A6U3W7|RL29_STAA2;tr|A0A806L8E3|A0A806L8E3_STAAU;sp|A7X5F2|RL29_STAA1;sp|A8Z349…	sp|A5IV26|RL29_STAA9 50S ribosomal protein L29 OS=Staphylococcus aureus (strain JH9) OX=359786 GN=rpmC PE=3 SV=1;sp|Q6G779|RL29_STAAS 50S ribosomal protein L29 OS=Staphylococcus aureus (strain MSSA476) OX=282459 GN=rpmC PE=3 SV=1;tr|A0A7U8SC65|A0A7U8SC65_S	5;5;5;5;5;5;5;5;5;5;5;5;5;5;5;5;5;5;5;5;5;5;5;5;5;5;5;5;5;5;5;3;1	5;5;5;5;5;5;5;5;5;5;5;5;5;5;5;5;5;5;5;5;5;5;5;5;5;5;5;5;5;5;5;3;1	5;5;5;5;5;5;5;5;5;5;5;5;5;5;5;5;5;5;5;5;5;5;5;5;5;5;5;5;5;5;5;3;1	33	5	5	5	8.0902	69;69;77;77;73;73;73;73;73;73;69;69;69;69;69;69;69;69;69;69;69;69;69;69;69;69;69;69;69;69;77;72;70	0	1.9716	2777800000	2913100000	2.9559e+09	1.9725e+09	1.8602e+09	1.4859e+09	2839700000	2607300000	2624300000	2.0703e+09	2.1314e+09	2262700000	DLTTSEIEEQIK;EELFNLR;EIRDLTTSEIEEQIK;FQLATGQLEETAR;SSKEELFNLR
sp|A5IV35|RS10_STAA9;sp|A6QJ93|RS10_STAAE;tr|A0A380EDM5|A0A380EDM5_STAAU;tr|A0A7U4AVA1|A0A7U4AVA1_STAAU;tr|A0A7U8F8F9|A0A7U8F8F9_STAAU;tr|A0A7U8SUB9|A0A7U8SUB9_STAAU;tr|A0A7U8XIZ0|A0A7U8XIZ0_STAAU;tr|A0A7U9P305|A0A7U9P305_STAAU;tr|A0A2X3YY77|A0A2X3YY77_STAA8;tr|A0A806L6L1|A0A806L6L1_STAAU;tr|A0A830ZI80|A0A830ZI80_STAAU;tr|T1YCF4|T1YCF4_STAAU;UPI0000048024;tr|A0A811I1J1|A0A811I1J1_STAAU;tr|A0A2D1C…	sp|A5IV35|RS10_STAA9;sp|A6QJ93|RS10_STAAE;tr|A0A380EDM5|A0A380EDM5_STAAU;tr|A0A7U4AVA1|A0A7U4AVA1_STAAU;tr|A0A7U8F8F9|A0A7U8F8F9_STAAU;tr|A0A7U8SUB9|A0A7U8SUB9_STAAU;tr|A0A7U8XIZ0|A0A7U8XIZ0_STAAU;tr|A0A7U9P305|A0A7U9P305_STAAU;tr|A0A2X3YY77|A0A2X3YY77_STAA8;tr|A0A806L6L1|A0A806L6L1_STAAU;tr|A0A830ZI80|A0A830ZI80_STAAU;tr|T1YCF4|T1YCF4_STAAU;UPI0000048024;tr|A0A811I1J1|A0A811I1J1_STAAU;tr|A0A2D1C…	sp|A5IV35|RS10_STAA9 30S ribosomal protein S10 OS=Staphylococcus aureus (strain JH9) OX=359786 GN=rpsJ PE=3 SV=1;sp|A6QJ93|RS10_STAAE 30S ribosomal protein S10 OS=Staphylococcus aureus (strain Newman) OX=426430 GN=rpsJ PE=3 SV=1;tr|A0A380EDM5|A0A380EDM5_ST	5;5;5;5;5;5;5;5;5;5;5;5;5;5;5;5;5;5;5;5;5;5;5;5;5;5;5;5;5;5;5;4;4;3;3;2;1	5;5;5;5;5;5;5;5;5;5;5;5;5;5;5;5;5;5;5;5;5;5;5;5;5;5;5;5;5;5;5;4;4;3;3;2;1	5;5;5;5;5;5;5;5;5;5;5;5;5;5;5;5;5;5;5;5;5;5;5;5;5;5;5;5;5;5;5;4;4;3;3;2;1	37	5	5	5	11.576	102;102;102;102;102;102;102;102;102;102;102;102;102;102;102;98;102;102;102;102;102;102;102;102;102;102;102;102;102;102;102;102;102;102;84;102;102	0	1.9722	2.9775e+09	3.0995e+09	2.9166e+09	2717800000	2583000000	2702800000	3.0078e+09	2762700000	2779600000	2327600000	2222600000	2304700000	LIDIVNPTPK;RSGADVSGPIPLPTEK;SGADVSGPIPLPTEK;SVYTIIR;TVDALMGLNLPSGVDIEIK
sp|A5IV72|UREE_STAA9;sp|Q7A065|UREE_STAAW;tr|A0A806LAC6|A0A806LAC6_STAAU;tr|A0A7U8SWN3|A0A7U8SWN3_STAAU;tr|A0A166PMK9|A0A166PMK9_STAAU;tr|A0A7U9J5J4|A0A7U9J5J4_STAAU;UPI00003B18C7;tr|W8UVJ3|W8UVJ3_STAAU;tr|T1YAU7|T1YAU7_STAAU;tr|A0A0E1VNP8|A0A0E1VNP8_STAA3;tr|A0A2X2K9C0|A0A2X2K9C0_STAAU;tr|A0A290QMB2|A0A290QMB2_STAAE;tr|A0A7U8SCR6|A0A7U8SCR6_STAAU;tr|A0A7U8F6W8|A0A7U8F6W8_STAAU;tr|A0A7U4AV98|A0A7…	sp|A5IV72|UREE_STAA9;sp|Q7A065|UREE_STAAW;tr|A0A806LAC6|A0A806LAC6_STAAU;tr|A0A7U8SWN3|A0A7U8SWN3_STAAU;tr|A0A166PMK9|A0A166PMK9_STAAU;tr|A0A7U9J5J4|A0A7U9J5J4_STAAU;UPI00003B18C7;tr|W8UVJ3|W8UVJ3_STAAU;tr|T1YAU7|T1YAU7_STAAU;tr|A0A0E1VNP8|A0A0E1VNP8_STAA3;tr|A0A2X2K9C0|A0A2X2K9C0_STAAU;tr|A0A290QMB2|A0A290QMB2_STAAE;tr|A0A7U8SCR6|A0A7U8SCR6_STAAU;tr|A0A7U8F6W8|A0A7U8F6W8_STAAU;tr|A0A7U4AV98|A0A7…	sp|A5IV72|UREE_STAA9 Urease accessory protein UreE OS=Staphylococcus aureus (strain JH9) OX=359786 GN=ureE PE=3 SV=1;sp|Q7A065|UREE_STAAW Urease accessory protein UreE OS=Staphylococcus aureus (strain MW2) OX=196620 GN=ureE PE=3 SV=1;tr|A0A806LAC6|A0A806LA	5;5;5;5;5;5;5;5;5;5;5;5;5;5;5;5;5;5;5;5;5;5;5;5;5;5;5;5;5;5;5;4;4;3;2;2;1;1;1	5;5;5;5;5;5;5;5;5;5;5;5;5;5;5;5;5;5;5;5;5;5;5;5;5;5;5;5;5;5;5;4;4;3;2;2;1;1;1	4;4;4;4;4;4;4;4;4;4;4;4;4;4;4;4;4;4;4;4;4;4;4;4;4;4;4;4;4;4;4;3;3;3;1;2;0;1;1	39	5	5	4	17.339	150;150;150;150;150;150;150;150;150;150;150;150;150;150;150;150;150;150;150;150;150;150;150;150;150;150;150;150;150;150;150;150;150;93;111;109;48;150;28	0	1.9719	301930000	276090000	241300000	204320000	195440000	156270000	256720000	236240000	237780000	213610000	210520000	207500000	MIVEEIQGNIANLSNSEK;SLGIPYVR;TLQEMGDIAHQLGNR;VVTDHGTEIGIR;VYLENSDLVK
sp|A5IV74|UREG_STAA9;tr|A0A2S6DQ96|A0A2S6DQ96_STAAU;tr|A0A7U7EZV9|A0A7U7EZV9_STAAU;tr|A0A7U8ICL8|A0A7U8ICL8_STAAU;tr|A0A7U8XIE5|A0A7U8XIE5_STAAU;tr|A0A7U8XTE2|A0A7U8XTE2_STAAU;tr|A0A7U9J5B0|A0A7U9J5B0_STAAU;tr|A0A806L8K2|A0A806L8K2_STAAU;tr|A0A7U4AVB3|A0A7U4AVB3_STAAU;sp|Q5HDR5|UREG_STAAC;tr|W8TR98|W8TR98_STAAU;tr|A0A6A9GP44|A0A6A9GP44_STAAU;tr|T1YCJ5|T1YCJ5_STAAU;UPI00000CAABE;tr|A0A2X3YEM1|A0A2…	sp|A5IV74|UREG_STAA9;tr|A0A2S6DQ96|A0A2S6DQ96_STAAU;tr|A0A7U7EZV9|A0A7U7EZV9_STAAU;tr|A0A7U8ICL8|A0A7U8ICL8_STAAU;tr|A0A7U8XIE5|A0A7U8XIE5_STAAU;tr|A0A7U8XTE2|A0A7U8XTE2_STAAU;tr|A0A7U9J5B0|A0A7U9J5B0_STAAU;tr|A0A806L8K2|A0A806L8K2_STAAU;tr|A0A7U4AVB3|A0A7U4AVB3_STAAU;sp|Q5HDR5|UREG_STAAC;tr|W8TR98|W8TR98_STAAU;tr|A0A6A9GP44|A0A6A9GP44_STAAU;tr|T1YCJ5|T1YCJ5_STAAU;UPI00000CAABE;tr|A0A2X3YEM1|A0A2…	sp|A5IV74|UREG_STAA9 Urease accessory protein UreG OS=Staphylococcus aureus (strain JH9) OX=359786 GN=ureG PE=3 SV=1;tr|A0A2S6DQ96|A0A2S6DQ96_STAAU Urease accessory protein UreG OS=Staphylococcus aureus OX=1280 GN=ureG PE=3 SV=1;tr|A0A7U7EZV9|A0A7U7EZV9_ST	5;5;5;5;5;5;5;5;5;5;5;5;5;5;5;5;5;5;5;5;5;5;5;5;5;5;5;5;5;5;5;4;4;4;4;4;3;2;2	5;5;5;5;5;5;5;5;5;5;5;5;5;5;5;5;5;5;5;5;5;5;5;5;5;5;5;5;5;5;5;4;4;4;4;4;3;2;2	5;5;5;5;5;5;5;5;5;5;5;5;5;5;5;5;5;5;5;5;5;5;5;5;5;5;5;5;5;5;5;4;4;4;4;4;3;2;2	39	5	5	5	22.344	204;204;204;204;204;204;204;204;204;204;204;204;204;204;204;204;204;204;204;204;204;204;204;166;180;194;204;204;204;204;204;204;204;204;204;204;145;204;127	0	1.9723	399580000	283710000	277000000	226470000	212030000	165030000	265180000	243470000	245060000	199480000	186950000	187250000	EDASMNFAAIDELLER;IIGVETGGCPHTAIR;ILVNSGVLPESR;SDFFVINK;TDLAPYVGASLEQMAEDTK
sp|A5IVC7|IDI2_STAA9;tr|A0A7U9P3G0|A0A7U9P3G0_STAAU;tr|A0A2I7YA70|A0A2I7YA70_STAAU;tr|A0A2X3YV24|A0A2X3YV24_STAA8;tr|A0A7U8SCL8|A0A7U8SCL8_STAAU;UPI00003B18F5;tr|X5E248|X5E248_STAAU;tr|T1YC22|T1YC22_STAAU;tr|A0A8B1CUS9|A0A8B1CUS9_STAAU;tr|A0A806KWN7|A0A806KWN7_STAAU;tr|A0A7U8IBY7|A0A7U8IBY7_STAAU;sp|A6QJI7|IDI2_STAAE;tr|A0A2U0ISF5|A0A2U0ISF5_STAAU;tr|A0A7U7EZQ1|A0A7U7EZQ1_STAAU;tr|A0A7U4ET20|A0A7…	sp|A5IVC7|IDI2_STAA9;tr|A0A7U9P3G0|A0A7U9P3G0_STAAU;tr|A0A2I7YA70|A0A2I7YA70_STAAU;tr|A0A2X3YV24|A0A2X3YV24_STAA8;tr|A0A7U8SCL8|A0A7U8SCL8_STAAU;UPI00003B18F5;tr|X5E248|X5E248_STAAU;tr|T1YC22|T1YC22_STAAU;tr|A0A8B1CUS9|A0A8B1CUS9_STAAU;tr|A0A806KWN7|A0A806KWN7_STAAU;tr|A0A7U8IBY7|A0A7U8IBY7_STAAU;sp|A6QJI7|IDI2_STAAE;tr|A0A2U0ISF5|A0A2U0ISF5_STAAU;tr|A0A7U7EZQ1|A0A7U7EZQ1_STAAU;tr|A0A7U4ET20|A0A7…	sp|A5IVC7|IDI2_STAA9 Isopentenyl-diphosphate delta-isomerase OS=Staphylococcus aureus (strain JH9) OX=359786 GN=fni PE=3 SV=1;tr|A0A7U9P3G0|A0A7U9P3G0_STAAU Isopentenyl-diphosphate delta-isomerase OS=Staphylococcus aureus subsp. aureus PSP1996 OX=1169408 G	2;2;2;2;2;2;2;2;2;2;2;2;2;2;2;2;2;2;2;2;2;2;2;2;2;2;2;2;2;2;2;2;2;2;2;2;2;2;2;2;2;1;1;1;1;1	2;2;2;2;2;2;2;2;2;2;2;2;2;2;2;2;2;2;2;2;2;2;2;2;2;2;2;2;2;2;2;2;2;2;2;2;2;2;2;2;2;1;1;1;1;1	2;2;2;2;2;2;2;2;2;2;2;2;2;2;2;2;2;2;2;2;2;2;2;2;2;2;2;2;2;2;2;2;2;2;2;2;2;2;2;2;2;1;1;1;1;1	46	2	2	2	38.775	349;349;349;349;349;349;349;349;349;349;349;349;349;349;349;349;349;349;349;349;349;349;349;349;349;349;349;349;349;349;349;349;349;349;349;349;349;349;349;349;349;192;349;349;244;155	0.0021053	0.78856	46289000	48202000	52572000	27583000	26158000	31848000	48642000	46130000	46431000	39510000	39367000	39771000	MAETFTIAR;VSVPVIIK
sp|A5IVH3|NREB_STAA9;tr|A0A5C8XC75|A0A5C8XC75_STAAU;tr|A0A7U8XIH6|A0A7U8XIH6_STAAU;UPI00003B191D;tr|A0A2X3YYL8|A0A2X3YYL8_STAA8;tr|W8U3I5|W8U3I5_STAAU;tr|T1YC62|T1YC62_STAAU;tr|A0A806KX13|A0A806KX13_STAAU;tr|A0A7Z8DDB8|A0A7Z8DDB8_STAAU;tr|A0A7U9J545|A0A7U9J545_STAAU;tr|A0A7U8SVY5|A0A7U8SVY5_STAAU;tr|A0A5C8X4X0|A0A5C8X4X0_STAAU;tr|A0A7U8ICQ6|A0A7U8ICQ6_STAAU;tr|A0A7U7F0F9|A0A7U7F0F9_STAAU;tr|A0A7U…	sp|A5IVH3|NREB_STAA9;tr|A0A5C8XC75|A0A5C8XC75_STAAU;tr|A0A7U8XIH6|A0A7U8XIH6_STAAU;UPI00003B191D;tr|A0A2X3YYL8|A0A2X3YYL8_STAA8;tr|W8U3I5|W8U3I5_STAAU;tr|T1YC62|T1YC62_STAAU;tr|A0A806KX13|A0A806KX13_STAAU;tr|A0A7Z8DDB8|A0A7Z8DDB8_STAAU;tr|A0A7U9J545|A0A7U9J545_STAAU;tr|A0A7U8SVY5|A0A7U8SVY5_STAAU;tr|A0A5C8X4X0|A0A5C8X4X0_STAAU;tr|A0A7U8ICQ6|A0A7U8ICQ6_STAAU;tr|A0A7U7F0F9|A0A7U7F0F9_STAAU;tr|A0A7U…	sp|A5IVH3|NREB_STAA9 Oxygen sensor histidine kinase NreB OS=Staphylococcus aureus (strain JH9) OX=359786 GN=nreB PE=3 SV=1;tr|A0A5C8XC75|A0A5C8XC75_STAAU Nitrogen regulation protein B OS=Staphylococcus aureus OX=1280 GN=FVP29_01360 PE=4 SV=1;tr|A0A7U8XIH6|	3;3;3;3;3;3;3;3;3;3;3;3;3;3;3;3;3;3;3;3;3;3;3;3;3;3;3;3;3;3;3;3;3;3;3;3;3;3;3;2	3;3;3;3;3;3;3;3;3;3;3;3;3;3;3;3;3;3;3;3;3;3;3;3;3;3;3;3;3;3;3;3;3;3;3;3;3;3;3;2	3;3;3;3;3;3;3;3;3;3;3;3;3;3;3;3;3;3;3;3;3;3;3;3;3;3;3;3;3;3;3;3;3;3;3;3;3;3;3;2	40	3	3	3	39.12	344;292;344;344;344;344;344;344;344;344;344;344;344;344;344;344;344;344;344;344;344;344;344;344;309;344;344;344;344;344;344;344;344;344;344;344;344;344;344;140	0	1.1709	34315000	30178000	26149000	34447000	33640000	29497000	35584000	32371000	32382000	28465000	28746000	26398000	FDSDIETVVYR;LLEDAENIEYIVAK;VVQEAILNALK
sp|A5IVJ6|GPMA_STAA9;sp|A6U4E6|GPMA_STAA2;tr|T1YC90|T1YC90_STAAU;tr|A0A2X4AX41|A0A2X4AX41_STAA8;tr|A0A170NZH4|A0A170NZH4_STAAU;tr|A0A806KX78|A0A806KX78_STAAU;UPI00003B1934;tr|W8TQX1|W8TQX1_STAAU;tr|A0A8B1CHX1|A0A8B1CHX1_STAAU;tr|A0A7U4ETT2|A0A7U4ETT2_STAAU;tr|A0A7Z8D980|A0A7Z8D980_STAAU;tr|A0A290QRF8|A0A290QRF8_STAAE;tr|A0A7U9P3C7|A0A7U9P3C7_STAAU;tr|A0A7U8XSH7|A0A7U8XSH7_STAAU;tr|A0A7U8SC34|A0A7…	sp|A5IVJ6|GPMA_STAA9;sp|A6U4E6|GPMA_STAA2;tr|T1YC90|T1YC90_STAAU;tr|A0A2X4AX41|A0A2X4AX41_STAA8;tr|A0A170NZH4|A0A170NZH4_STAAU;tr|A0A806KX78|A0A806KX78_STAAU;UPI00003B1934;tr|W8TQX1|W8TQX1_STAAU;tr|A0A8B1CHX1|A0A8B1CHX1_STAAU;tr|A0A7U4ETT2|A0A7U4ETT2_STAAU;tr|A0A7Z8D980|A0A7Z8D980_STAAU;tr|A0A290QRF8|A0A290QRF8_STAAE;tr|A0A7U9P3C7|A0A7U9P3C7_STAAU;tr|A0A7U8XSH7|A0A7U8XSH7_STAAU;tr|A0A7U8SC34|A0A7…	sp|A5IVJ6|GPMA_STAA9 2,3-bisphosphoglycerate-dependent phosphoglycerate mutase OS=Staphylococcus aureus (strain JH9) OX=359786 GN=gpmA PE=3 SV=1;sp|A6U4E6|GPMA_STAA2 2,3-bisphosphoglycerate-dependent phosphoglycerate mutase OS=Staphylococcus aureus (strain	8;8;8;8;8;8;8;8;8;8;8;8;8;8;8;8;8;8;8;8;8;8;8;8;8;8;8;8;8;8;8;8;8;7;7;5;5;3;3;1	8;8;8;8;8;8;8;8;8;8;8;8;8;8;8;8;8;8;8;8;8;8;8;8;8;8;8;8;8;8;8;8;8;7;7;5;5;3;3;1	8;8;8;8;8;8;8;8;8;8;8;8;8;8;8;8;8;8;8;8;8;8;8;8;8;8;8;8;8;8;8;8;8;7;7;5;5;3;3;1	40	8	8	8	26.68	228;228;228;228;228;228;228;228;228;228;228;228;228;228;228;228;228;228;228;228;228;228;219;228;228;228;228;228;228;228;228;228;228;228;228;142;114;107;90;228	0	3.1516	564940000	594320000	516480000	244760000	233450000	227430000	431830000	395340000	397920000	468310000	445270000	478080000	ALDTTHYILTESK;EFGEEQVHIWR;HYGGLQGLNK;KEFGEEQVHIWR;MMPYSESLK;MMPYSESLKDTLVR;QQWIPVYK;YLEDVSDEDIINYEIK
sp|A5IVY3|COPA_STAA9;tr|A0A7U8XSM2|A0A7U8XSM2_STAAU;tr|A0A0D1I5E2|A0A0D1I5E2_STAAU;tr|A0A7U9J4U1|A0A7U9J4U1_STAAU;tr|A0A390QXL8|A0A390QXL8_STAAU;tr|A0A7U8SCB4|A0A7U8SCB4_STAAU;UPI000197A9F9;tr|T1YDD1|T1YDD1_STAAU;tr|A0A8B1CUV3|A0A8B1CUV3_STAAU;tr|A0A8B1CHP7|A0A8B1CHP7_STAAU;tr|A0A830ZP17|A0A830ZP17_STAAU;tr|A0A806L7K2|A0A806L7K2_STAAU;tr|A0A7Z8G9L8|A0A7Z8G9L8_STAAU;tr|A0A7Z8CBD1|A0A7Z8CBD1_STAAU;…	sp|A5IVY3|COPA_STAA9;tr|A0A7U8XSM2|A0A7U8XSM2_STAAU;tr|A0A0D1I5E2|A0A0D1I5E2_STAAU;tr|A0A7U9J4U1|A0A7U9J4U1_STAAU;tr|A0A390QXL8|A0A390QXL8_STAAU;tr|A0A7U8SCB4|A0A7U8SCB4_STAAU;UPI000197A9F9;tr|T1YDD1|T1YDD1_STAAU;tr|A0A8B1CUV3|A0A8B1CUV3_STAAU;tr|A0A8B1CHP7|A0A8B1CHP7_STAAU;tr|A0A830ZP17|A0A830ZP17_STAAU;tr|A0A806L7K2|A0A806L7K2_STAAU;tr|A0A7Z8G9L8|A0A7Z8G9L8_STAAU;tr|A0A7Z8CBD1|A0A7Z8CBD1_STAAU;…	sp|A5IVY3|COPA_STAA9 Copper-exporting P-type ATPase OS=Staphylococcus aureus (strain JH9) OX=359786 GN=copA PE=3 SV=1;tr|A0A7U8XSM2|A0A7U8XSM2_STAAU Copper-exporting P-type ATPase OS=Staphylococcus aureus subsp. aureus C160 OX=585150 GN=SFAG_00395 PE=3 SV=	2;2;2;2;2;2;2;2;2;2;2;2;2;2;2;2;2;2;2;2;2;2;2;2;2;2;2;2;2;2;2;2;2;2;2;2;2;2;2;2;2;2;2;2;2;2;2;2;2;2;2;2;2;2;2;2;1;1;1;1	2;2;2;2;2;2;2;2;2;2;2;2;2;2;2;2;2;2;2;2;2;2;2;2;2;2;2;2;2;2;2;2;2;2;2;2;2;2;2;2;2;2;2;2;2;2;2;2;2;2;2;2;2;2;2;2;1;1;1;1	2;2;2;2;2;2;2;2;2;2;2;2;2;2;2;2;2;2;2;2;2;2;2;2;2;2;2;2;2;2;2;2;2;2;2;2;2;2;2;2;2;2;2;2;2;2;2;2;2;2;2;2;2;2;2;2;1;1;1;1	60	2	2	2	86.772	802;802;802;802;802;802;802;802;802;802;802;802;802;802;802;802;802;802;802;802;802;802;802;802;802;802;802;802;388;802;802;802;802;388;405;422;579;760;802;802;802;802;802;802;802;802;802;802;802;802;802;802;802;802;802;802;802;802;802;245	0.0020429	0.78794	3589300	3365000	3345200	4446600	4218400	4264500	3453000	3141400	3162900	4894500	5236500	3523400	NVDDTVIGSTMNK;SQTTNALGELLSLQAK
sp|A5IW58|ARCR_STAA9;sp|Q2YWH5|ARCR_STAAB;UPI00000CAC67;sp|A7X715|ARCR_STAA1;sp|Q6GDH1|ARCR_STAAR;sp|Q7A381|ARCR_STAAN;sp|Q99R06|ARCR_STAAM;tr|A0A0D1HGC5|A0A0D1HGC5_STAAU;tr|T1YBX4|T1YBX4_STAAU;tr|A0A0E1XAT8|A0A0E1XAT8_STAAU;tr|A0A6B5U8L1|A0A6B5U8L1_STAAU;tr|A0A0E0VTG9|A0A0E0VTG9_STAA5;tr|A0A7U4AW34|A0A7U4AW34_STAAU;tr|A0A7U8SV39|A0A7U8SV39_STAAU;tr|A0A7U8XJ16|A0A7U8XJ16_STAAU;tr|A0A806L7Z7|A0A80…	sp|A5IW58|ARCR_STAA9;sp|Q2YWH5|ARCR_STAAB;UPI00000CAC67;sp|A7X715|ARCR_STAA1;sp|Q6GDH1|ARCR_STAAR;sp|Q7A381|ARCR_STAAN;sp|Q99R06|ARCR_STAAM;tr|A0A0D1HGC5|A0A0D1HGC5_STAAU;tr|T1YBX4|T1YBX4_STAAU;tr|A0A0E1XAT8|A0A0E1XAT8_STAAU;tr|A0A6B5U8L1|A0A6B5U8L1_STAAU;tr|A0A0E0VTG9|A0A0E0VTG9_STAA5;tr|A0A7U4AW34|A0A7U4AW34_STAAU;tr|A0A7U8SV39|A0A7U8SV39_STAAU;tr|A0A7U8XJ16|A0A7U8XJ16_STAAU;tr|A0A806L7Z7|A0A80…	sp|A5IW58|ARCR_STAA9 HTH-type transcriptional regulator ArcR OS=Staphylococcus aureus (strain JH9) OX=359786 GN=arcR PE=3 SV=1;sp|Q2YWH5|ARCR_STAAB HTH-type transcriptional regulator ArcR OS=Staphylococcus aureus (strain bovine RF122 / ET3-1) OX=273036 GN=	6;6;6;6;6;6;6;6;6;6;6;6;6;6;6;6;6;6;6;6;5;5;5;5;5;5;5;5;5;5;5;5;5;5;5;5;5;5;4;3	6;6;6;6;6;6;6;6;6;6;6;6;6;6;6;6;6;6;6;6;5;5;5;5;5;5;5;5;5;5;5;5;5;5;5;5;5;5;4;3	6;6;6;6;6;6;6;6;6;6;6;6;6;6;6;6;6;6;6;6;5;5;5;5;5;5;5;5;5;5;5;5;5;5;5;5;5;5;4;3	40	6	6	6	27.428	234;234;234;234;234;234;234;234;234;234;234;234;234;234;234;234;234;234;234;234;234;234;234;234;234;234;234;234;234;234;234;234;234;234;234;234;234;231;160;132	0	2.3583	73267000	74895000	83004000	68128000	66000000	48371000	69309000	64511000	64811000	53158000	59836000	58651000	EHYNQNGDVYR;ELMAFLCK;EVNELCTALTDCTVLGLPR;HLFNDVCV;LLCHLCQTVGYDQDEFYEIK;TENFILGR
sp|A5IWD6|MNMG_STAA9;sp|P64231|MNMG_STAAW;tr|A0A0D6GNL3|A0A0D6GNL3_STAAU;UPI0002B8EF60;tr|T1YCR6|T1YCR6_STAAU;sp|A6U594|MNMG_STAA2;sp|A6QKK1|MNMG_STAAE;tr|A0A5S9EV64|A0A5S9EV64_STAAU;tr|A0A7U4ETS4|A0A7U4ETS4_STAAU;tr|A0A6B0CCF6|A0A6B0CCF6_STAAU;tr|A0A806LBR2|A0A806LBR2_STAAU;sp|A8YYS0|MNMG_STAAT;sp|A7X7A7|MNMG_STAA1;tr|A0A8B1CGJ0|A0A8B1CGJ0_STAAU;tr|A0A7Z8DAR4|A0A7Z8DAR4_STAAU;tr|A0A6B5DK19|A0A6B…	sp|A5IWD6|MNMG_STAA9;sp|P64231|MNMG_STAAW;tr|A0A0D6GNL3|A0A0D6GNL3_STAAU;UPI0002B8EF60;tr|T1YCR6|T1YCR6_STAAU;sp|A6U594|MNMG_STAA2;sp|A6QKK1|MNMG_STAAE;tr|A0A5S9EV64|A0A5S9EV64_STAAU;tr|A0A7U4ETS4|A0A7U4ETS4_STAAU;tr|A0A6B0CCF6|A0A6B0CCF6_STAAU;tr|A0A806LBR2|A0A806LBR2_STAAU;sp|A8YYS0|MNMG_STAAT;sp|A7X7A7|MNMG_STAA1;tr|A0A8B1CGJ0|A0A8B1CGJ0_STAAU;tr|A0A7Z8DAR4|A0A7Z8DAR4_STAAU;tr|A0A6B5DK19|A0A6B…	sp|A5IWD6|MNMG_STAA9 tRNA uridine 5-carboxymethylaminomethyl modification enzyme MnmG OS=Staphylococcus aureus (strain JH9) OX=359786 GN=mnmG PE=3 SV=1;sp|P64231|MNMG_STAAW tRNA uridine 5-carboxymethylaminomethyl modification enzyme MnmG OS=Staphylococcus	8;8;8;8;8;8;8;8;8;8;8;8;8;8;8;8;8;8;8;8;8;8;8;8;8;8;8;8;8;8;8;8;8;8;8;8;8;8;8;8;7;7;7;7;7;6;5;4;3;2;2;2;2;2;2;1;1;1;1	8;8;8;8;8;8;8;8;8;8;8;8;8;8;8;8;8;8;8;8;8;8;8;8;8;8;8;8;8;8;8;8;8;8;8;8;8;8;8;8;7;7;7;7;7;6;5;4;3;2;2;2;2;2;2;1;1;1;1	8;8;8;8;8;8;8;8;8;8;8;8;8;8;8;8;8;8;8;8;8;8;8;8;8;8;8;8;8;8;8;8;8;8;8;8;8;8;8;8;7;7;7;7;7;6;5;4;3;2;2;2;2;2;2;1;1;1;1	59	8	8	8	70.115	625;625;625;625;625;625;625;625;625;625;625;625;625;625;625;625;625;625;625;625;625;625;625;625;625;625;625;625;625;625;625;625;625;625;625;625;625;625;625;625;625;625;625;625;625;499;625;301;263;624;202;126;112;111;111;96;110;98;42	0	3.142	1.7626e+09	1.7947e+09	1.6652e+09	1.7717e+09	1.6863e+09	1.9633e+09	1.7068e+09	1.5524e+09	1.5972e+09	1.6657e+09	1.7715e+09	1.8311e+09	ELGFDIVR;GEIILGNMK;HQLFLEPEGR;LSEVKPLNIAQASR;LTDMGYELGMISEER;NTNEVYVQGLSTSLPEHVQR;VLYQQEMK;YEGYINK
sp|A6QD48|SYS_STAAE;sp|Q6GD81|SYS_STAAS;tr|A0A8B1CE02|A0A8B1CE02_STAAU;tr|T1Y5F7|T1Y5F7_STAAU;tr|X5DWM7|X5DWM7_STAAU;UPI00003B12E4;tr|A0A380DJN3|A0A380DJN3_STAAU;tr|A0A7U9J4K5|A0A7U9J4K5_STAAU;tr|A0A806KWZ4|A0A806KWZ4_STAAU;tr|A0A7U8SDC7|A0A7U8SDC7_STAAU;tr|A0A0U1MWF8|A0A0U1MWF8_STAAU;tr|A0A7U4ARH4|A0A7U4ARH4_STAAU;sp|P95689|SYS_STAA8;sp|Q2FKP7|SYS_STAA3;sp|Q5HJY7|SYS_STAAC;tr|A0A7U8FB31|A0A7U8FB…	sp|A6QD48|SYS_STAAE;sp|Q6GD81|SYS_STAAS;tr|A0A8B1CE02|A0A8B1CE02_STAAU;tr|T1Y5F7|T1Y5F7_STAAU;tr|X5DWM7|X5DWM7_STAAU;UPI00003B12E4;tr|A0A380DJN3|A0A380DJN3_STAAU;tr|A0A7U9J4K5|A0A7U9J4K5_STAAU;tr|A0A806KWZ4|A0A806KWZ4_STAAU;tr|A0A7U8SDC7|A0A7U8SDC7_STAAU;tr|A0A0U1MWF8|A0A0U1MWF8_STAAU;tr|A0A7U4ARH4|A0A7U4ARH4_STAAU;sp|P95689|SYS_STAA8;sp|Q2FKP7|SYS_STAA3;sp|Q5HJY7|SYS_STAAC;tr|A0A7U8FB31|A0A7U8FB…	sp|A6QD48|SYS_STAAE Serine--tRNA ligase OS=Staphylococcus aureus (strain Newman) OX=426430 GN=serS PE=3 SV=1;sp|Q6GD81|SYS_STAAS Serine--tRNA ligase OS=Staphylococcus aureus (strain MSSA476) OX=282459 GN=serS PE=3 SV=1;tr|A0A8B1CE02|A0A8B1CE02_STAAU Serine	15;15;15;15;15;15;15;15;15;15;15;15;15;15;15;15;15;15;15;15;15;15;15;15;15;15;15;15;14;14;14;14;14;14;14;14;14;14;13;12;6;2	15;15;15;15;15;15;15;15;15;15;15;15;15;15;15;15;15;15;15;15;15;15;15;15;15;15;15;15;14;14;14;14;14;14;14;14;14;14;13;12;6;2	12;12;12;12;12;12;12;12;12;12;12;12;12;12;12;12;12;12;12;12;12;12;12;12;12;12;12;12;11;11;11;11;11;11;11;12;12;11;10;10;5;1	42	15	15	12	48.639	428;428;428;428;428;428;406;428;428;428;428;428;428;428;428;428;428;428;428;428;428;428;428;428;428;428;428;428;428;428;428;428;428;428;428;428;428;428;428;428;151;428	0	5.9152	434940000	455230000	453830000	305570000	289340000	290640000	371190000	339780000	342410000	422670000	410570000	422750000	EFSFEPK;EGLYTIPTAEVPLTNFYR;EISSCSNCTDFQAR;FTGQSACFR;FVYLTNEGAQLER;IPNLISDDVPQGESDEDNVEVK;IPNLISDDVPQGESDEDNVEVKK;LISATEEMK;MTGILCR;NEIIQPGVLPEK;NKENADDVIAEMR;TYDLEVWLPSYNDYK;VILCTGDIGFSASK;VSEEIALK;VVDEILELDEQRR
sp|A6QEJ7|RS12_STAAE;sp|P0A0H0|RS12_STAA8;UPI0000048026;tr|A0A806L3K0|A0A806L3K0_STAAU;tr|A0A7U8SRB9|A0A7U8SRB9_STAAU;tr|A0A7U4ERM2|A0A7U4ERM2_STAAU;tr|A0A7U8STK6|A0A7U8STK6_STAAU;tr|A0A290QHS0|A0A290QHS0_STAAE;sp|A5IQ99|RS12_STAA9;sp|A6TZ22|RS12_STAA2;sp|A8YZP3|RS12_STAAT;sp|P0A0G7|RS12_STAAM;sp|P0A0G8|RS12_STAAN;tr|A0A2X4ARQ7|A0A2X4ARQ7_STAA8;sp|P0A0G9|RS12_STAAW;sp|Q2YSB6|RS12_STAAB;sp|A7WYX1|…	sp|A6QEJ7|RS12_STAAE;sp|P0A0H0|RS12_STAA8;UPI0000048026;tr|A0A806L3K0|A0A806L3K0_STAAU;tr|A0A7U8SRB9|A0A7U8SRB9_STAAU;tr|A0A7U4ERM2|A0A7U4ERM2_STAAU;tr|A0A7U8STK6|A0A7U8STK6_STAAU;tr|A0A290QHS0|A0A290QHS0_STAAE;sp|A5IQ99|RS12_STAA9;sp|A6TZ22|RS12_STAA2;sp|A8YZP3|RS12_STAAT;sp|P0A0G7|RS12_STAAM;sp|P0A0G8|RS12_STAAN;tr|A0A2X4ARQ7|A0A2X4ARQ7_STAA8;sp|P0A0G9|RS12_STAAW;sp|Q2YSB6|RS12_STAAB;sp|A7WYX1|…	sp|A6QEJ7|RS12_STAAE 30S ribosomal protein S12 OS=Staphylococcus aureus (strain Newman) OX=426430 GN=rpsL PE=3 SV=1;sp|P0A0H0|RS12_STAA8 30S ribosomal protein S12 OS=Staphylococcus aureus (strain NCTC 8325 / PS 47) OX=93061 GN=rpsL PE=1 SV=1;UPI0000048026	7;7;7;7;7;7;7;7;7;7;7;7;7;7;7;7;7;7;7;7;7;7;6;6;6;6;6;6;6;6;6;5;4;4;3;3;2;2;1;1	7;7;7;7;7;7;7;7;7;7;7;7;7;7;7;7;7;7;7;7;7;7;6;6;6;6;6;6;6;6;6;5;4;4;3;3;2;2;1;1	7;7;7;7;7;7;7;7;7;7;7;7;7;7;7;7;7;7;7;7;7;7;6;6;6;6;6;6;6;6;6;5;4;4;3;3;2;2;1;1	40	7	7	7	15.287	137;137;137;137;137;137;137;137;137;137;137;137;137;137;137;137;137;137;137;137;137;137;149;137;137;137;149;149;134;149;137;149;137;52;140;75;137;85;37;28	0	2.76	1240800000	1255800000	1.7369e+09	1.4718e+09	1.487e+09	2.1181e+09	1.4727e+09	1387200000	1397600000	1457000000	1.532e+09	1.5824e+09	FTDLNSPQK;FTDLNSPQKR;GALDTSGVDGR;GALDTSGVDGRR;KFTDLNSPQK;PTINQLVR;VKDLPGVR
sp|A6QES8|SARA_STAAE;sp|Q7A732|SARA_STAAN;UPI000003718E;tr|T1Y690|T1Y690_STAAU;tr|H9BRP8|H9BRP8_STAAU;tr|A0A806KZS9|A0A806KZS9_STAAU;tr|A0A7U9J7J9|A0A7U9J7J9_STAAU;tr|A0A7U8STQ2|A0A7U8STQ2_STAAU;tr|A0A7U8SQK0|A0A7U8SQK0_STAAU;tr|A0A7U8IC69|A0A7U8IC69_STAAU;tr|A0A7U4ASN8|A0A7U4ASN8_STAAU;tr|A0A2X4AMS9|A0A2X4AMS9_STAA8;tr|A0A0E1XIA8|A0A0E1XIA8_STAAU;tr|A0A290QQL8|A0A290QQL8_STAAE;tr|A0A0E0VNI3|A0A0…	sp|A6QES8|SARA_STAAE;sp|Q7A732|SARA_STAAN;UPI000003718E;tr|T1Y690|T1Y690_STAAU;tr|H9BRP8|H9BRP8_STAAU;tr|A0A806KZS9|A0A806KZS9_STAAU;tr|A0A7U9J7J9|A0A7U9J7J9_STAAU;tr|A0A7U8STQ2|A0A7U8STQ2_STAAU;tr|A0A7U8SQK0|A0A7U8SQK0_STAAU;tr|A0A7U8IC69|A0A7U8IC69_STAAU;tr|A0A7U4ASN8|A0A7U4ASN8_STAAU;tr|A0A2X4AMS9|A0A2X4AMS9_STAA8;tr|A0A0E1XIA8|A0A0E1XIA8_STAAU;tr|A0A290QQL8|A0A290QQL8_STAAE;tr|A0A0E0VNI3|A0A0…	sp|A6QES8|SARA_STAAE Transcriptional regulator SarA OS=Staphylococcus aureus (strain Newman) OX=426430 GN=sarA PE=1 SV=1;sp|Q7A732|SARA_STAAN Transcriptional regulator SarA OS=Staphylococcus aureus (strain N315) OX=158879 GN=sarA PE=1 SV=3;UPI000003718E st	7;7;7;7;7;7;7;7;7;7;7;7;7;7;7;7;7;7;7;7;7;7;7;7;7;5;5;4;2;1	7;7;7;7;7;7;7;7;7;7;7;7;7;7;7;7;7;7;7;7;7;7;7;7;7;5;5;4;2;1	7;7;7;7;7;7;7;7;7;7;7;7;7;7;7;7;7;7;7;7;7;7;7;7;7;5;5;4;2;1	30	7	7	7	14.718	124;124;124;124;124;124;124;124;124;124;124;124;124;124;124;124;124;124;124;124;124;124;124;124;124;85;72;63;58;124	0	2.7607	1349000000	1403400000	1.6419e+09	1.5598e+09	1.486e+09	1418600000	1.4958e+09	1414900000	1412500000	1402400000	1.55e+09	1.6053e+09	DIINHLNYK;IESLLSR;ILSQEDYFDK;ILSQEDYFDKK;INDCFELLSMVTYADK;INDCFELLSMVTYADKLK;TVLILVNAQQR
sp|A6QFB2|AROD_STAAE;sp|Q6GII7|AROD_STAAR;sp|Q5HHL2|AROD_STAAC;sp|Q2G002|AROD_STAA8;tr|A0A290QMZ3|A0A290QMZ3_STAAE;tr|A0A6B5FI98|A0A6B5FI98_STAAU;tr|A0A6B5LZV4|A0A6B5LZV4_STAAU;tr|A0A6B5ETG3|A0A6B5ETG3_STAAU;tr|T1Y8B8|T1Y8B8_STAAU;tr|A0A8B1CR22|A0A8B1CR22_STAAU;tr|A0A6B5GUF1|A0A6B5GUF1_STAAU;tr|A0A8B1CIJ5|A0A8B1CIJ5_STAAU;tr|A0A8B0ZJS4|A0A8B0ZJS4_STAAU;tr|A0A806L0R3|A0A806L0R3_STAAU;tr|A0A7U9P3Y9…	sp|A6QFB2|AROD_STAAE;sp|Q6GII7|AROD_STAAR;sp|Q5HHL2|AROD_STAAC;sp|Q2G002|AROD_STAA8;tr|A0A290QMZ3|A0A290QMZ3_STAAE;tr|A0A6B5FI98|A0A6B5FI98_STAAU;tr|A0A6B5LZV4|A0A6B5LZV4_STAAU;tr|A0A6B5ETG3|A0A6B5ETG3_STAAU;tr|T1Y8B8|T1Y8B8_STAAU;tr|A0A8B1CR22|A0A8B1CR22_STAAU;tr|A0A6B5GUF1|A0A6B5GUF1_STAAU;tr|A0A8B1CIJ5|A0A8B1CIJ5_STAAU;tr|A0A8B0ZJS4|A0A8B0ZJS4_STAAU;tr|A0A806L0R3|A0A806L0R3_STAAU;tr|A0A7U9P3Y9…	sp|A6QFB2|AROD_STAAE 3-dehydroquinate dehydratase OS=Staphylococcus aureus (strain Newman) OX=426430 GN=aroD PE=3 SV=1;sp|Q6GII7|AROD_STAAR 3-dehydroquinate dehydratase OS=Staphylococcus aureus (strain MRSA252) OX=282458 GN=aroD PE=1 SV=1;sp|Q5HHL2|AROD_ST	2;2;2;2;2;2;2;2;2;2;2;2;2;2;2;2;2;2;2;2;2;2;2;2;2;2;2;2;2;2;2;2;2;2;2;2;2;2;2;1;1;1;1;1;1;1;1;1;1;1	2;2;2;2;2;2;2;2;2;2;2;2;2;2;2;2;2;2;2;2;2;2;2;2;2;2;2;2;2;2;2;2;2;2;2;2;2;2;2;1;1;1;1;1;1;1;1;1;1;1	2;2;2;2;2;2;2;2;2;2;2;2;2;2;2;2;2;2;2;2;2;2;2;2;2;2;2;2;2;2;2;2;2;2;2;2;2;2;2;1;1;1;1;1;1;1;1;1;1;1	50	2	2	2	26.869	238;238;238;238;238;238;238;238;238;238;238;238;238;238;238;238;238;238;238;238;238;238;238;238;238;238;238;238;211;203;238;238;238;238;238;238;238;238;238;187;238;150;238;238;238;238;238;238;238;51	0.0018975	0.74831	20261000	21157000	26142000	25725000	24405000	24724000	21856000	20294000	20433000	23981000	25008000	25807000	IDAIDVLELR;IITHLQQYNK
sp|A6QG89|SEPF_STAAE;tr|A0A7H2KDZ1|A0A7H2KDZ1_STAAU;sp|A5IS75|SEPF_STAA9;tr|A0A0E0VPY5|A0A0E0VPY5_STAA5;tr|A0A850FZ84|A0A850FZ84_STAAU;tr|A0A290QNL3|A0A290QNL3_STAAE;tr|A0A0E1X6F9|A0A0E1X6F9_STAAU;tr|A0A2X3YRR3|A0A2X3YRR3_STAA8;UPI00000D7683;tr|T1Y8R1|T1Y8R1_STAAU;tr|A0A8B1CMP3|A0A8B1CMP3_STAAU;tr|A0A8A7XC67|A0A8A7XC67_STAAU;tr|A0A7U9P404|A0A7U9P404_STAAU;tr|A0A6L6W977|A0A6L6W977_STAAU;tr|A0A7U8X…	sp|A6QG89|SEPF_STAAE;tr|A0A7H2KDZ1|A0A7H2KDZ1_STAAU;sp|A5IS75|SEPF_STAA9;tr|A0A0E0VPY5|A0A0E0VPY5_STAA5;tr|A0A850FZ84|A0A850FZ84_STAAU;tr|A0A290QNL3|A0A290QNL3_STAAE;tr|A0A0E1X6F9|A0A0E1X6F9_STAAU;tr|A0A2X3YRR3|A0A2X3YRR3_STAA8;UPI00000D7683;tr|T1Y8R1|T1Y8R1_STAAU;tr|A0A8B1CMP3|A0A8B1CMP3_STAAU;tr|A0A8A7XC67|A0A8A7XC67_STAAU;tr|A0A7U9P404|A0A7U9P404_STAAU;tr|A0A6L6W977|A0A6L6W977_STAAU;tr|A0A7U8X…	sp|A6QG89|SEPF_STAAE Cell division protein SepF OS=Staphylococcus aureus (strain Newman) OX=426430 GN=sepF PE=3 SV=1;tr|A0A7H2KDZ1|A0A7H2KDZ1_STAAU Cell division protein SepF OS=Staphylococcus aureus OX=1280 GN=FPP26_05865 PE=4 SV=1;sp|A5IS75|SEPF_STAA9 Ce	2;2;2;2;2;2;2;2;2;2;2;2;2;2;2;2;2;2;2;2;2;2;2;2;2;2;2;2;2;2;2;2;2;2;2;2;1;1;1;1	2;2;2;2;2;2;2;2;2;2;2;2;2;2;2;2;2;2;2;2;2;2;2;2;2;2;2;2;2;2;2;2;2;2;2;2;1;1;1;1	2;2;2;2;2;2;2;2;2;2;2;2;2;2;2;2;2;2;2;2;2;2;2;2;2;2;2;2;2;2;2;2;2;2;2;2;1;1;1;1	40	2	2	2	21.023	187;187;187;187;187;187;187;187;187;187;187;187;187;187;187;187;187;187;187;187;187;187;184;184;184;184;187;187;187;187;187;187;187;187;187;187;75;191;102;197	0.0021277	0.78868	78493000	82365000	92308000	61727000	56944000	58067000	95676000	87953000	88526000	61543000	55495000	60614000	NVVTMNNATPNNASQESSK;VFSDTQDIADELK
sp|A6QGE1|RL19_STAAE;tr|A0A2X3YMU1|A0A2X3YMU1_STAA8;tr|A0A7U8SRR5|A0A7U8SRR5_STAAU;tr|A0A7U8STX7|A0A7U8STX7_STAAU;tr|A0A7U9J6I4|A0A7U9J6I4_STAAU;tr|A0A806KPU7|A0A806KPU7_STAAU;tr|A0A808JKS5|A0A808JKS5_STAAU;tr|T1Y9D9|T1Y9D9_STAAU;sp|Q6GHJ4|RL19_STAAR;tr|A0A6B5FK86|A0A6B5FK86_STAAU;tr|A0A0E1VS63|A0A0E1VS63_STAA3;sp|Q8NX05|RL19_STAAW;tr|A0A7U8F4J3|A0A7U8F4J3_STAAU;tr|A0A290QJQ3|A0A290QJQ3_STAAE;tr|…	sp|A6QGE1|RL19_STAAE;tr|A0A2X3YMU1|A0A2X3YMU1_STAA8;tr|A0A7U8SRR5|A0A7U8SRR5_STAAU;tr|A0A7U8STX7|A0A7U8STX7_STAAU;tr|A0A7U9J6I4|A0A7U9J6I4_STAAU;tr|A0A806KPU7|A0A806KPU7_STAAU;tr|A0A808JKS5|A0A808JKS5_STAAU;tr|T1Y9D9|T1Y9D9_STAAU;sp|Q6GHJ4|RL19_STAAR;tr|A0A6B5FK86|A0A6B5FK86_STAAU;tr|A0A0E1VS63|A0A0E1VS63_STAA3;sp|Q8NX05|RL19_STAAW;tr|A0A7U8F4J3|A0A7U8F4J3_STAAU;tr|A0A290QJQ3|A0A290QJQ3_STAAE;tr|…	sp|A6QGE1|RL19_STAAE 50S ribosomal protein L19 OS=Staphylococcus aureus (strain Newman) OX=426430 GN=rplS PE=3 SV=1;tr|A0A2X3YMU1|A0A2X3YMU1_STAA8 50S ribosomal protein L19 OS=Staphylococcus aureus (strain NCTC 8325 / PS 47) OX=93061 GN=rplS PE=3 SV=1;tr|A	6;6;6;6;6;6;6;6;6;6;6;6;6;6;6;6;6;6;6;6;6;6;6;6;5;5;5;5;5;5;5;3;1;1	6;6;6;6;6;6;6;6;6;6;6;6;6;6;6;6;6;6;6;6;6;6;6;6;5;5;5;5;5;5;5;3;1;1	6;6;6;6;6;6;6;6;6;6;6;6;6;6;6;6;6;6;6;6;6;6;6;6;5;5;5;5;5;5;5;3;1;1	34	6	6	6	13.362	116;116;116;116;116;116;116;116;116;116;115;116;116;116;116;116;116;116;116;116;116;116;116;116;116;116;116;116;116;116;89;116;115;116	0	2.3655	1443600000	1.4881e+09	1.5846e+09	1.9414e+09	1.8676e+09	2.0192e+09	1441000000	1359300000	1369000000	1.6236e+09	1.7169e+09	1.6697e+09	GGGVSETFTVR;IQVFEGVVIK;ISSGVGVER;RGGGVSETFTVR;TDLPSFRPGDTLR;TFPLHTPK
sp|A6QGF6|RS2_STAAE;tr|A0A6B0C921|A0A6B0C921_STAAU;sp|A5ISE0|RS2_STAA9;sp|A6U174|RS2_STAA2;tr|A0A2X3Y515|A0A2X3Y515_STAA8;tr|A0A7I8NMQ5|A0A7I8NMQ5_STAAU;tr|A0A5S9C3Z8|A0A5S9C3Z8_STAAU;tr|A0A806KPV0|A0A806KPV0_STAAU;tr|T1YA29|T1YA29_STAAU;sp|P66543|RS2_STAAM;UPI0000134F21;tr|A0A7U9J6H4|A0A7U9J6H4_STAAU;tr|A0A7U8SS60|A0A7U8SS60_STAAU;tr|A0A7U8SRS5|A0A7U8SRS5_STAAU;tr|A0A7U8F808|A0A7U8F808_STAAU;tr|…	sp|A6QGF6|RS2_STAAE;tr|A0A6B0C921|A0A6B0C921_STAAU;sp|A5ISE0|RS2_STAA9;sp|A6U174|RS2_STAA2;tr|A0A2X3Y515|A0A2X3Y515_STAA8;tr|A0A7I8NMQ5|A0A7I8NMQ5_STAAU;tr|A0A5S9C3Z8|A0A5S9C3Z8_STAAU;tr|A0A806KPV0|A0A806KPV0_STAAU;tr|T1YA29|T1YA29_STAAU;sp|P66543|RS2_STAAM;UPI0000134F21;tr|A0A7U9J6H4|A0A7U9J6H4_STAAU;tr|A0A7U8SS60|A0A7U8SS60_STAAU;tr|A0A7U8SRS5|A0A7U8SRS5_STAAU;tr|A0A7U8F808|A0A7U8F808_STAAU;tr|…	sp|A6QGF6|RS2_STAAE 30S ribosomal protein S2 OS=Staphylococcus aureus (strain Newman) OX=426430 GN=rpsB PE=3 SV=1;tr|A0A6B0C921|A0A6B0C921_STAAU 30S ribosomal protein S2 OS=Staphylococcus aureus OX=1280 GN=rpsB PE=3 SV=1;sp|A5ISE0|RS2_STAA9 30S ribosomal p	14;14;14;14;14;14;14;14;14;14;14;14;14;14;14;14;14;14;14;14;14;14;14;14;14;14;14;14;14;14;14;14;13;13;13;12;12;11;10;3;3;3;2;1;1	14;14;14;14;14;14;14;14;14;14;14;14;14;14;14;14;14;14;14;14;14;14;14;14;14;14;14;14;14;14;14;14;13;13;13;12;12;11;10;3;3;3;2;1;1	14;14;14;14;14;14;14;14;14;14;14;14;14;14;14;14;14;14;14;14;14;14;14;14;14;14;14;14;14;14;14;14;13;13;13;12;12;11;10;3;3;3;2;1;1	45	14	14	14	29.094	255;255;255;255;255;255;255;255;255;255;255;255;255;255;255;255;255;255;255;255;255;255;255;255;255;255;255;255;255;255;255;255;255;258;255;255;255;232;199;258;262;184;72;106;259	0	5.5125	1.5423e+09	1.563e+09	1.6274e+09	1300400000	1270800000	1274400000	1393100000	1284500000	1294900000	1251100000	1389400000	1332100000	AGQFYINQR;EKSEETEATEE;ISEIEKMEEDGLFEVLPK;KVDEAYNFLK;MADAILEGQQGVSNEEVAAEQNIDLDEK;MADAILEGQQGVSNEEVAAEQNIDLDEKEK;MEEDGLFEVLPK;NGIYIIDLQK;QLLEAGVHFGHQTR;QVSEDGGQVLFVGTK;QVSEDGGQVLFVGTKK;SMPQALFVVDPR;VDEAYNFLK;WLGGLLTNYK
sp|A6QGJ5|MUTL_STAAE;tr|A0A8B0ZDN6|A0A8B0ZDN6_STAAU;sp|Q93T05|MUTL_STAA8;tr|A0A6B5D8I0|A0A6B5D8I0_STAAU;tr|A0A6B1RKQ5|A0A6B1RKQ5_STAAU;tr|A0A6B5BVK1|A0A6B5BVK1_STAAU;UPI00003B160D;tr|T1YA65|T1YA65_STAAU;tr|B1VKA7|B1VKA7_STAAU;tr|B1VKA4|B1VKA4_STAAU;tr|B1VKA3|B1VKA3_STAAU;tr|B1VK95|B1VK95_STAAU;tr|B1VK94|B1VK94_STAAU;tr|B1VK93|B1VK93_STAAU;tr|A0A8B1D0J3|A0A8B1D0J3_STAAU;tr|A0A6B5D9N8|A0A6B5D9N8_ST…	sp|A6QGJ5|MUTL_STAAE;tr|A0A8B0ZDN6|A0A8B0ZDN6_STAAU;sp|Q93T05|MUTL_STAA8;tr|A0A6B5D8I0|A0A6B5D8I0_STAAU;tr|A0A6B1RKQ5|A0A6B1RKQ5_STAAU;tr|A0A6B5BVK1|A0A6B5BVK1_STAAU;UPI00003B160D;tr|T1YA65|T1YA65_STAAU;tr|B1VKA7|B1VKA7_STAAU;tr|B1VKA4|B1VKA4_STAAU;tr|B1VKA3|B1VKA3_STAAU;tr|B1VK95|B1VK95_STAAU;tr|B1VK94|B1VK94_STAAU;tr|B1VK93|B1VK93_STAAU;tr|A0A8B1D0J3|A0A8B1D0J3_STAAU;tr|A0A6B5D9N8|A0A6B5D9N8_ST…	sp|A6QGJ5|MUTL_STAAE DNA mismatch repair protein MutL OS=Staphylococcus aureus (strain Newman) OX=426430 GN=mutL PE=3 SV=1;tr|A0A8B0ZDN6|A0A8B0ZDN6_STAAU DNA mismatch repair endonuclease MutL OS=Staphylococcus aureus OX=1280 GN=mutL PE=4 SV=1;sp|Q93T05|MUT	3;3;3;3;3;3;3;3;3;3;3;3;3;3;3;3;3;3;3;3;3;3;3;3;3;3;3;3;3;3;3;3;3;3;3;3;3;3;3;3;3;3;3;3;3;3;3;3;3;3;3;3;3;3;3;3;3;3;3;3;3;1;1;1	3;3;3;3;3;3;3;3;3;3;3;3;3;3;3;3;3;3;3;3;3;3;3;3;3;3;3;3;3;3;3;3;3;3;3;3;3;3;3;3;3;3;3;3;3;3;3;3;3;3;3;3;3;3;3;3;3;3;3;3;3;1;1;1	3;3;3;3;3;3;3;3;3;3;3;3;3;3;3;3;3;3;3;3;3;3;3;3;3;3;3;3;3;3;3;3;3;3;3;3;3;3;3;3;3;3;3;3;3;3;3;3;3;3;3;3;3;3;3;3;3;3;3;3;3;1;1;1	64	3	3	3	76.854	669;669;669;669;669;669;669;669;669;669;669;669;669;669;669;669;669;669;669;669;669;669;669;669;669;669;669;669;669;669;669;669;669;669;388;388;388;452;461;468;642;669;669;669;669;669;669;669;669;669;669;669;669;669;669;669;669;669;669;669;340;151;151;68	0	1.1819	19923000	20894000	13735000	27584000	25683000	353410	16247000	14388000	15015000	28635000	22147000	28075000	KGTDILVESLFYNTPAR;LDQDEDLFHIR;LSKEEQLYQLIVSK
sp|A6QHC4|GRPE_STAAE;tr|A0A0E1X4Y0|A0A0E1X4Y0_STAAU;UPI00000542AA;tr|T1YAE2|T1YAE2_STAAU;tr|A0A380E4E8|A0A380E4E8_STAAU;sp|A8Z4C0|GRPE_STAAT;sp|Q2FGE2|GRPE_STAA3;sp|Q2FXZ1|GRPE_STAA8;sp|Q5HFH9|GRPE_STAAC;sp|Q6G8Y6|GRPE_STAAS;sp|Q6GGB9|GRPE_STAAR;sp|Q8NWA9|GRPE_STAAW;tr|A0A068A8Z0|A0A068A8Z0_STAAU;tr|A0A224B2P4|A0A224B2P4_STAAU;tr|A0A806L380|A0A806L380_STAAU;tr|A0A7U8IBU5|A0A7U8IBU5_STAAU;tr|A0A7U…	sp|A6QHC4|GRPE_STAAE;tr|A0A0E1X4Y0|A0A0E1X4Y0_STAAU;UPI00000542AA;tr|T1YAE2|T1YAE2_STAAU;tr|A0A380E4E8|A0A380E4E8_STAAU;sp|A8Z4C0|GRPE_STAAT;sp|Q2FGE2|GRPE_STAA3;sp|Q2FXZ1|GRPE_STAA8;sp|Q5HFH9|GRPE_STAAC;sp|Q6G8Y6|GRPE_STAAS;sp|Q6GGB9|GRPE_STAAR;sp|Q8NWA9|GRPE_STAAW;tr|A0A068A8Z0|A0A068A8Z0_STAAU;tr|A0A224B2P4|A0A224B2P4_STAAU;tr|A0A806L380|A0A806L380_STAAU;tr|A0A7U8IBU5|A0A7U8IBU5_STAAU;tr|A0A7U…	sp|A6QHC4|GRPE_STAAE Protein GrpE OS=Staphylococcus aureus (strain Newman) OX=426430 GN=grpE PE=3 SV=1;tr|A0A0E1X4Y0|A0A0E1X4Y0_STAAU Protein GrpE OS=Staphylococcus aureus subsp. aureus MN8 OX=548470 GN=grpE PE=3 SV=1;UPI00000542AA status=active;tr|T1YAE2|	8;8;8;8;8;8;8;8;8;8;8;8;8;8;8;8;8;8;8;8;8;8;8;8;7;7;7;7;7;7;7;7;7;7;7;7;7;7;7;7;7;6;6;2;2	8;8;8;8;8;8;8;8;8;8;8;8;8;8;8;8;8;8;8;8;8;8;8;8;7;7;7;7;7;7;7;7;7;7;7;7;7;7;7;7;7;6;6;2;2	8;8;8;8;8;8;8;8;8;8;8;8;8;8;8;8;8;8;8;8;8;8;8;8;7;7;7;7;7;7;7;7;7;7;7;7;7;7;7;7;7;6;6;2;2	45	8	8	8	24.008	208;208;208;208;198;208;208;208;208;208;208;208;208;208;208;208;208;208;208;208;208;208;208;208;208;208;208;208;208;208;208;208;208;208;208;208;208;208;208;208;208;208;208;208;195	0	3.1553	1.7561e+09	1.8417e+09	1.8055e+09	1.5849e+09	1.519e+09	1.4781e+09	2240400000	2.072e+09	2.0859e+09	1193400000	1190800000	1181400000	ALQIEGDDETFK;GHLQDEAIEETSDENVIEEIDPK;GVQMVHESLINALK;INELQQLADENEEK;LYAEFENYK;LYAEFENYKR;NTESTVEETNVK;VLTDILPAIDNIER
sp|A6QHE1|MTNN_STAAE;tr|A0A7U8I8F1|A0A7U8I8F1_STAAU;sp|Q2FGC5|MTNN_STAA3;sp|A7X306|MTNN_STAA1;tr|A0A0E1X753|A0A0E1X753_STAAU;tr|A0A0E1VR15|A0A0E1VR15_STAA3;tr|A0A806KS79|A0A806KS79_STAAU;tr|A0A7U9J5N0|A0A7U9J5N0_STAAU;sp|A5ITC6|MTNN_STAA9;UPI00003B171F;sp|Q5HFG2|MTNN_STAAC;tr|W8U5H1|W8U5H1_STAAU;tr|A0A8B1CVP6|A0A8B1CVP6_STAAU;tr|A0A830ZSH6|A0A830ZSH6_STAAU;tr|A0A6G4N6Z5|A0A6G4N6Z5_STAAU;tr|A0A7U7…	sp|A6QHE1|MTNN_STAAE;tr|A0A7U8I8F1|A0A7U8I8F1_STAAU;sp|Q2FGC5|MTNN_STAA3;sp|A7X306|MTNN_STAA1;tr|A0A0E1X753|A0A0E1X753_STAAU;tr|A0A0E1VR15|A0A0E1VR15_STAA3;tr|A0A806KS79|A0A806KS79_STAAU;tr|A0A7U9J5N0|A0A7U9J5N0_STAAU;sp|A5ITC6|MTNN_STAA9;UPI00003B171F;sp|Q5HFG2|MTNN_STAAC;tr|W8U5H1|W8U5H1_STAAU;tr|A0A8B1CVP6|A0A8B1CVP6_STAAU;tr|A0A830ZSH6|A0A830ZSH6_STAAU;tr|A0A6G4N6Z5|A0A6G4N6Z5_STAAU;tr|A0A7U7…	sp|A6QHE1|MTNN_STAAE 5-methylthioadenosine/S-adenosylhomocysteine nucleosidase OS=Staphylococcus aureus (strain Newman) OX=426430 GN=mtnN PE=3 SV=1;tr|A0A7U8I8F1|A0A7U8I8F1_STAAU 5-methylthioadenosine/S-adenosylhomocysteine nucleosidase OS=Staphylococcus	9;9;9;9;9;9;9;9;9;9;9;9;9;9;9;9;9;9;9;9;9;9;9;9;9;9;9;9;9;9;9;9;9;9;9;9;8;8;8;8;8;8;8;8;8;6;6;4;4;2;2	9;9;9;9;9;9;9;9;9;9;9;9;9;9;9;9;9;9;9;9;9;9;9;9;9;9;9;9;9;9;9;9;9;9;9;9;8;8;8;8;8;8;8;8;8;6;6;4;4;2;2	9;9;9;9;9;9;9;9;9;9;9;9;9;9;9;9;9;9;9;9;9;9;9;9;9;9;9;9;9;9;9;9;9;9;9;9;8;8;8;8;8;8;8;8;8;6;6;4;4;2;2	51	9	9	9	24.534	228;228;228;228;228;228;228;228;228;228;228;228;228;228;228;228;228;228;228;228;228;228;228;228;228;228;228;228;232;228;228;228;232;228;228;228;232;230;228;228;228;228;228;229;229;240;229;149;135;107;60	0	3.5444	137080000	143400000	144820000	252210000	241410000	254940000	187660000	183210000	184700000	167690000	178960000	179060000	AAVSSSQTVEALVSQL;AVSDLANGEAEMSFEAFLEK;DREVVITQSGIGK;EVVITQSGIGK;FYTGILK;LTQLSEISVAHVK;VGLIVSGDSFIGSVEQR;VNAAISTTLLINK;VSQVVQQQQLTAK
sp|A6QID2|DNLJ_STAAE;tr|A0A0D1JM40|A0A0D1JM40_STAAU;sp|Q9AIU7|DNLJ_STAAU;sp|Q7A0H1|DNLJ_STAAW;tr|A0A6B5DC12|A0A6B5DC12_STAAU;tr|A0A380E3K4|A0A380E3K4_STAAU;tr|A0A6A9GUR6|A0A6A9GUR6_STAAU;sp|Q2FFJ1|DNLJ_STAA3;sp|A8Z2R8|DNLJ_STAAT;tr|A0A6B1RUI7|A0A6B1RUI7_STAAU;tr|A0A7U8SNL3|A0A7U8SNL3_STAAU;tr|A0A6B5GZI8|A0A6B5GZI8_STAAU;sp|Q2YU70|DNLJ_STAAB;sp|Q2G1Y0|DNLJ_STAA8;tr|A0A6B5I524|A0A6B5I524_STAAU;UPI0…	sp|A6QID2|DNLJ_STAAE;tr|A0A0D1JM40|A0A0D1JM40_STAAU;sp|Q9AIU7|DNLJ_STAAU;sp|Q7A0H1|DNLJ_STAAW;tr|A0A6B5DC12|A0A6B5DC12_STAAU;tr|A0A380E3K4|A0A380E3K4_STAAU;tr|A0A6A9GUR6|A0A6A9GUR6_STAAU;sp|Q2FFJ1|DNLJ_STAA3;sp|A8Z2R8|DNLJ_STAAT;tr|A0A6B1RUI7|A0A6B1RUI7_STAAU;tr|A0A7U8SNL3|A0A7U8SNL3_STAAU;tr|A0A6B5GZI8|A0A6B5GZI8_STAAU;sp|Q2YU70|DNLJ_STAAB;sp|Q2G1Y0|DNLJ_STAA8;tr|A0A6B5I524|A0A6B5I524_STAAU;UPI0…	sp|A6QID2|DNLJ_STAAE DNA ligase OS=Staphylococcus aureus (strain Newman) OX=426430 GN=ligA PE=3 SV=1;tr|A0A0D1JM40|A0A0D1JM40_STAAU DNA ligase OS=Staphylococcus aureus OX=1280 GN=ligA PE=3 SV=1;sp|Q9AIU7|DNLJ_STAAU DNA ligase OS=Staphylococcus aureus OX=12	12;12;12;12;12;12;12;12;12;12;12;12;12;12;12;12;12;12;12;12;12;12;12;12;12;12;12;12;12;12;12;12;12;12;12;12;12;11;11;11;11;11;11;11;11;11;11;11;11;10;8;8;8;8;6;6;4;3;3;3;3;2;1	12;12;12;12;12;12;12;12;12;12;12;12;12;12;12;12;12;12;12;12;12;12;12;12;12;12;12;12;12;12;12;12;12;12;12;12;12;11;11;11;11;11;11;11;11;11;11;11;11;10;8;8;8;8;6;6;4;3;3;3;3;2;1	12;12;12;12;12;12;12;12;12;12;12;12;12;12;12;12;12;12;12;12;12;12;12;12;12;12;12;12;12;12;12;12;12;12;12;12;12;11;11;11;11;11;11;11;11;11;11;11;11;10;8;8;8;8;6;6;4;3;3;3;3;2;1	63	12	12	12	75.08	667;667;667;667;667;667;667;667;667;667;667;667;667;667;667;667;667;667;667;667;667;667;667;667;667;667;667;667;667;667;667;667;667;667;667;667;667;667;667;667;667;667;667;667;667;667;667;667;667;667;453;377;375;375;313;313;300;200;667;225;200;203;78	0	3.9801	63072000	66415000	64946000	66427000	64357000	61252000	67302000	62601000	63358000	62648000	60824000	63356000	ASLHNEDLIHDR;CQAQLVEGLIHFVSR;DVADIFYLTEEDLLPLDR;ESLPYDIDGIVIK;IDGLAVSLK;IEGEVALR;IIQQLYQSELIK;LLTVTEAELVEIHDIGDK;TGVVTPTAILEPVK;VAQSVVTYLENEDIR;VGGEAQASFNK;YVDGYFVQGLTR
sp|A6QIP3|REX_STAAE;tr|A0A7U9J3A1|A0A7U9J3A1_STAAU;sp|A6U3D1|REX_STAA2;tr|A0A7U7EZJ4|A0A7U7EZJ4_STAAU;tr|A0A0E1X8K8|A0A0E1X8K8_STAAU;tr|A0A8B1CFR0|A0A8B1CFR0_STAAU;sp|A5IUJ2|REX_STAA9;tr|A0A2X3YDW8|A0A2X3YDW8_STAA8;UPI000005424D;tr|A0A7U8F4A2|A0A7U8F4A2_STAAU;tr|W8UW49|W8UW49_STAAU;tr|T1YB63|T1YB63_STAAU;tr|A0A806L4B7|A0A806L4B7_STAAU;tr|A0A6D2GY73|A0A6D2GY73_STAAU;tr|A0A7U8XSA3|A0A7U8XSA3_STAAU;…	sp|A6QIP3|REX_STAAE;tr|A0A7U9J3A1|A0A7U9J3A1_STAAU;sp|A6U3D1|REX_STAA2;tr|A0A7U7EZJ4|A0A7U7EZJ4_STAAU;tr|A0A0E1X8K8|A0A0E1X8K8_STAAU;tr|A0A8B1CFR0|A0A8B1CFR0_STAAU;sp|A5IUJ2|REX_STAA9;tr|A0A2X3YDW8|A0A2X3YDW8_STAA8;UPI000005424D;tr|A0A7U8F4A2|A0A7U8F4A2_STAAU;tr|W8UW49|W8UW49_STAAU;tr|T1YB63|T1YB63_STAAU;tr|A0A806L4B7|A0A806L4B7_STAAU;tr|A0A6D2GY73|A0A6D2GY73_STAAU;tr|A0A7U8XSA3|A0A7U8XSA3_STAAU;…	sp|A6QIP3|REX_STAAE Redox-sensing transcriptional repressor Rex OS=Staphylococcus aureus (strain Newman) OX=426430 GN=rex PE=3 SV=1;tr|A0A7U9J3A1|A0A7U9J3A1_STAAU Redox-sensing transcriptional repressor Rex OS=Staphylococcus aureus subsp. aureus PSP1996 OX	5;5;5;5;5;5;5;5;5;5;5;5;5;5;5;5;5;5;5;5;5;5;5;5;5;5;5;5;5;5;5;5;5;4;3;2;2;2;1;1	5;5;5;5;5;5;5;5;5;5;5;5;5;5;5;5;5;5;5;5;5;5;5;5;5;5;5;5;5;5;5;5;5;4;3;2;2;2;1;1	5;5;5;5;5;5;5;5;5;5;5;5;5;5;5;5;5;5;5;5;5;5;5;5;5;5;5;5;5;5;5;5;5;4;3;2;2;2;1;1	40	5	5	5	23.599	211;211;211;211;211;211;211;211;211;211;211;211;211;211;211;211;211;211;211;211;211;211;204;211;211;211;211;211;211;211;211;211;211;211;107;70;94;102;210;212	0	1.9723	147980000	154560000	159340000	145000000	137480000	156830000	150200000	137900000	138800000	136590000	144640000	142790000	AISDALQIDSATIR;DFSYFGELGK;GILNFTPGR;IAIVGVGNLGK;VADELVQAGVK
sp|A6QIU7|ATPB_STAAE;sp|A8YY70|ATPB_STAAT;tr|A0A7U8F707|A0A7U8F707_STAAU;tr|A0A7U8SP92|A0A7U8SP92_STAAU;tr|A0A2S6DF82|A0A2S6DF82_STAAU;tr|A0A0E0VSM0|A0A0E0VSM0_STAA5;tr|A0A806L4K4|A0A806L4K4_STAAU;tr|T1YBC6|T1YBC6_STAAU;UPI00000545EA;tr|A0A290QJ40|A0A290QJ40_STAAE;tr|A0A0E1X8I5|A0A0E1X8I5_STAAU;tr|A0A7U8XRQ7|A0A7U8XRQ7_STAAU;tr|A0A7U9J2W0|A0A7U9J2W0_STAAU;sp|Q2YUK1|ATPB_STAAB;sp|Q5HE97|ATPB_STAAC…	sp|A6QIU7|ATPB_STAAE;sp|A8YY70|ATPB_STAAT;tr|A0A7U8F707|A0A7U8F707_STAAU;tr|A0A7U8SP92|A0A7U8SP92_STAAU;tr|A0A2S6DF82|A0A2S6DF82_STAAU;tr|A0A0E0VSM0|A0A0E0VSM0_STAA5;tr|A0A806L4K4|A0A806L4K4_STAAU;tr|T1YBC6|T1YBC6_STAAU;UPI00000545EA;tr|A0A290QJ40|A0A290QJ40_STAAE;tr|A0A0E1X8I5|A0A0E1X8I5_STAAU;tr|A0A7U8XRQ7|A0A7U8XRQ7_STAAU;tr|A0A7U9J2W0|A0A7U9J2W0_STAAU;sp|Q2YUK1|ATPB_STAAB;sp|Q5HE97|ATPB_STAAC…	sp|A6QIU7|ATPB_STAAE ATP synthase subunit beta OS=Staphylococcus aureus (strain Newman) OX=426430 GN=atpD PE=3 SV=1;sp|A8YY70|ATPB_STAAT ATP synthase subunit beta OS=Staphylococcus aureus (strain USA300 / TCH1516) OX=451516 GN=atpD PE=3 SV=1;tr|A0A7U8F707|	22;22;22;22;22;22;22;22;22;22;22;22;22;22;22;22;22;22;22;22;22;22;22;22;22;22;22;22;22;22;22;21;16;10;8;8;6;4;1	22;22;22;22;22;22;22;22;22;22;22;22;22;22;22;22;22;22;22;22;22;22;22;22;22;22;22;22;22;22;22;21;16;10;8;8;6;4;1	19;19;19;19;19;19;19;19;19;19;19;19;19;19;19;19;19;19;19;19;19;19;19;19;19;19;19;19;19;19;19;18;13;7;5;5;3;2;1	39	22	22	19	51.4	470;470;470;470;470;470;470;470;470;470;470;470;470;470;470;470;470;470;470;470;470;470;470;470;470;470;470;470;470;470;470;470;307;470;471;326;174;157;43	0	8.6759	1166800000	1229800000	1175100000	1448600000	1378300000	1403800000	1340100000	1261300000	1269900000	1137300000	1086200000	1090800000	ALEPSIVGQEHYEVAR;DEQGQDVLLFIDNIFR;DILDGKYDHIPEDAFR;DTGKEISVPVGDETLGR;DVQSTLQK;EGNDLYFEMSDSGVIK;EISVPVGDETLGR;ELQDIIAILGMDELSDEDKQTVER;FTQAGSEVSALLGR;IGLFGGAGVGK;INNALVIDVPK;LTEMGIYPAVDPLASTSR;LVGSMDDVIAK;MPSAVGYQPTLATEMGQLQER;QAPAFDELSTEVQILETGIK;TAMVFGQMNEPPGAR;TIAMDSTDGVQR;VALSGLTMAEYFR;VFNVLGETIDLK;VFNVLGETIDLKEEISDSVR;VTQVMGPVIDVR;VVDLLAPYIK
sp|A6QJ66|RPOA_STAAE;sp|Q2FW32|RPOA_STAA8;UPI0000054BBD;tr|T1YAN6|T1YAN6_STAAU;tr|A0A806KVW1|A0A806KVW1_STAAU;tr|A0A7U9J5M6|A0A7U9J5M6_STAAU;tr|A0A7U8SVM1|A0A7U8SVM1_STAAU;tr|A0A7U8FA52|A0A7U8FA52_STAAU;tr|A0A7U4CHE4|A0A7U4CHE4_STAAU;tr|A0A7U4AV71|A0A7U4AV71_STAAU;tr|A0A2X3YQL8|A0A2X3YQL8_STAA8;tr|A0A7U7IFM7|A0A7U7IFM7_STAAU;tr|A0A0E1XMD2|A0A0E1XMD2_STAAU;sp|A7X5C4|RPOA_STAA1;sp|P66705|RPOA_STAAM…	sp|A6QJ66|RPOA_STAAE;sp|Q2FW32|RPOA_STAA8;UPI0000054BBD;tr|T1YAN6|T1YAN6_STAAU;tr|A0A806KVW1|A0A806KVW1_STAAU;tr|A0A7U9J5M6|A0A7U9J5M6_STAAU;tr|A0A7U8SVM1|A0A7U8SVM1_STAAU;tr|A0A7U8FA52|A0A7U8FA52_STAAU;tr|A0A7U4CHE4|A0A7U4CHE4_STAAU;tr|A0A7U4AV71|A0A7U4AV71_STAAU;tr|A0A2X3YQL8|A0A2X3YQL8_STAA8;tr|A0A7U7IFM7|A0A7U7IFM7_STAAU;tr|A0A0E1XMD2|A0A0E1XMD2_STAAU;sp|A7X5C4|RPOA_STAA1;sp|P66705|RPOA_STAAM…	sp|A6QJ66|RPOA_STAAE DNA-directed RNA polymerase subunit alpha OS=Staphylococcus aureus (strain Newman) OX=426430 GN=rpoA PE=3 SV=1;sp|Q2FW32|RPOA_STAA8 DNA-directed RNA polymerase subunit alpha OS=Staphylococcus aureus (strain NCTC 8325 / PS 47) OX=93061	13;13;13;13;13;13;13;13;13;13;13;13;13;13;13;13;13;13;13;13;13;13;13;13;13;13;12;12;9;7;6;4;4;3;3;2;1;1	13;13;13;13;13;13;13;13;13;13;13;13;13;13;13;13;13;13;13;13;13;13;13;13;13;13;12;12;9;7;6;4;4;3;3;2;1;1	13;13;13;13;13;13;13;13;13;13;13;13;13;13;13;13;13;13;13;13;13;13;13;13;13;13;12;12;9;7;6;4;4;3;3;2;1;1	38	13	13	13	35.011	314;314;314;314;314;314;314;314;314;314;314;314;314;314;314;314;314;314;314;314;314;314;314;314;314;314;314;314;314;192;146;169;64;243;64;83;70;311	0	5.1253	854990000	897390000	901820000	796870000	756410000	708190000	777430000	720460000	725380000	849580000	850740000	891010000	AGINSVQELADK;AGINSVQELADKSEADMMK;DEGEVTASDITHDSDVEILNPELK;FVVEPLER;GYALAEQNNTSDLPIGVIPVDSLYSPVER;GYGTTLGNSLR;IETIEISEDAK;ILLSSLPGAAVK;IYSEEDKTLEIDVR;LEDLGLGLR;VLEMSIEELDLSVR;VNYTVENTR;YKLEDLGLGLR
sp|A6QJ86|RS3_STAAE;sp|A7X5F5|RS3_STAA1;UPI0000134FAF;tr|T1YAQ4|T1YAQ4_STAAU;tr|A0A8B1CIL5|A0A8B1CIL5_STAAU;tr|A0A806KW34|A0A806KW34_STAAU;tr|A0A7Z8FUQ6|A0A7Z8FUQ6_STAAU;tr|A0A7U9J5D2|A0A7U9J5D2_STAAU;tr|A0A7U8SUC0|A0A7U8SUC0_STAAU;tr|A0A7U8SC61|A0A7U8SC61_STAAU;tr|A0A7U8F7M6|A0A7U8F7M6_STAAU;tr|A0A7U7EZS3|A0A7U7EZS3_STAAU;tr|A0A7U4AV74|A0A7U4AV74_STAAU;tr|A0A2X3YQN7|A0A2X3YQN7_STAA8;tr|A0A0E1XMB…	sp|A6QJ86|RS3_STAAE;sp|A7X5F5|RS3_STAA1;UPI0000134FAF;tr|T1YAQ4|T1YAQ4_STAAU;tr|A0A8B1CIL5|A0A8B1CIL5_STAAU;tr|A0A806KW34|A0A806KW34_STAAU;tr|A0A7Z8FUQ6|A0A7Z8FUQ6_STAAU;tr|A0A7U9J5D2|A0A7U9J5D2_STAAU;tr|A0A7U8SUC0|A0A7U8SUC0_STAAU;tr|A0A7U8SC61|A0A7U8SC61_STAAU;tr|A0A7U8F7M6|A0A7U8F7M6_STAAU;tr|A0A7U7EZS3|A0A7U7EZS3_STAAU;tr|A0A7U4AV74|A0A7U4AV74_STAAU;tr|A0A2X3YQN7|A0A2X3YQN7_STAA8;tr|A0A0E1XMB…	sp|A6QJ86|RS3_STAAE 30S ribosomal protein S3 OS=Staphylococcus aureus (strain Newman) OX=426430 GN=rpsC PE=3 SV=1;sp|A7X5F5|RS3_STAA1 30S ribosomal protein S3 OS=Staphylococcus aureus (strain Mu3 / ATCC 700698) OX=418127 GN=rpsC PE=3 SV=1;UPI0000134FAF sta	10;10;10;10;10;10;10;10;10;10;10;10;10;10;10;10;10;10;10;10;10;10;10;10;10;10;10;10;9;8;6;3;3	10;10;10;10;10;10;10;10;10;10;10;10;10;10;10;10;10;10;10;10;10;10;10;10;10;10;10;10;9;8;6;3;3	10;10;10;10;10;10;10;10;10;10;10;10;10;10;10;10;10;10;10;10;10;10;10;10;10;10;10;10;9;8;6;3;3	33	10	10	10	24.099	217;217;217;217;217;217;217;217;217;217;217;217;217;217;217;217;217;217;217;217;217;217;217;217;217;217;217;217;217;217;154;217;217	0	3.943	1.6691e+09	1.7203e+09	1.7023e+09	2539100000	2420000000	2531000000	2.0249e+09	1.9805e+09	1.9933e+09	2.0138e+09	2.1412e+09	2.029e+09	ADIDYAHAEADTTYGK;AEQYSEGTVPLHTLR;DFASLLHEDLK;EASVSHVEIER;FIDNELK;INIAIHTGK;KFIDNELK;LVAENIAR;VHINVIEIK;WYAEKDFASLLHEDLK
sp|A6QJ92|RL3_STAAE;tr|A0A7U8XIB3|A0A7U8XIB3_STAAU;UPI00000D76AA;tr|T1YBB8|T1YBB8_STAAU;tr|A0A8B1CJZ1|A0A8B1CJZ1_STAAU;tr|A0A850G4M4|A0A850G4M4_STAAU;tr|A0A806LA74|A0A806LA74_STAAU;tr|A0A2X3YEH7|A0A2X3YEH7_STAA8;tr|A0A6B5EEH7|A0A6B5EEH7_STAAU;tr|A0A7U8SUC4|A0A7U8SUC4_STAAU;tr|A0A7U8F6V1|A0A7U8F6V1_STAAU;tr|A0A7U7EZU3|A0A7U7EZU3_STAAU;tr|A0A7U4ESZ3|A0A7U4ESZ3_STAAU;tr|A0A7I8NIS0|A0A7I8NIS0_STAAU;t…	sp|A6QJ92|RL3_STAAE;tr|A0A7U8XIB3|A0A7U8XIB3_STAAU;UPI00000D76AA;tr|T1YBB8|T1YBB8_STAAU;tr|A0A8B1CJZ1|A0A8B1CJZ1_STAAU;tr|A0A850G4M4|A0A850G4M4_STAAU;tr|A0A806LA74|A0A806LA74_STAAU;tr|A0A2X3YEH7|A0A2X3YEH7_STAA8;tr|A0A6B5EEH7|A0A6B5EEH7_STAAU;tr|A0A7U8SUC4|A0A7U8SUC4_STAAU;tr|A0A7U8F6V1|A0A7U8F6V1_STAAU;tr|A0A7U7EZU3|A0A7U7EZU3_STAAU;tr|A0A7U4ESZ3|A0A7U4ESZ3_STAAU;tr|A0A7I8NIS0|A0A7I8NIS0_STAAU;t…	sp|A6QJ92|RL3_STAAE 50S ribosomal protein L3 OS=Staphylococcus aureus (strain Newman) OX=426430 GN=rplC PE=3 SV=1;tr|A0A7U8XIB3|A0A7U8XIB3_STAAU 50S ribosomal protein L3 OS=Staphylococcus aureus subsp. aureus WBG10049 OX=585160 GN=rplC PE=3 SV=1;UPI00000D7	5;5;5;5;5;5;5;5;5;5;5;5;5;5;5;5;5;5;5;5;5;5;5;5;5;5;5;5;5;5;5;4;3;3;1	5;5;5;5;5;5;5;5;5;5;5;5;5;5;5;5;5;5;5;5;5;5;5;5;5;5;5;5;5;5;5;4;3;3;1	5;5;5;5;5;5;5;5;5;5;5;5;5;5;5;5;5;5;5;5;5;5;5;5;5;5;5;5;5;5;5;4;3;3;1	35	5	5	5	23.718	220;220;220;220;220;220;220;220;220;220;220;220;220;220;220;220;220;220;220;220;220;220;220;220;220;220;220;220;220;220;220;220;209;209;220	0	1.9725	822250000	832790000	867100000	938150000	899810000	752190000	597960000	593210000	598670000	934150000	845280000	863440000	APGSVGMASDASR;ENVVLQK;IGMTQVFGENGELIPVTVVEAK;KIGMTQVFGENGELIPVTVVEAK;MGGNTVTVQNLEVVQVDTENK
sp|A6QK89|LDH2_STAAE;tr|A0A0E1XCM7|A0A0E1XCM7_STAAU;tr|A0A7U8F849|A0A7U8F849_STAAU;tr|A0A7U8XJ07|A0A7U8XJ07_STAAU;tr|A0A7U8XTN6|A0A7U8XTN6_STAAU;tr|A0A7U9J4S2|A0A7U9J4S2_STAAU;tr|A0A806L7W9|A0A806L7W9_STAAU;tr|A0A8B1CXP5|A0A8B1CXP5_STAAU;UPI00000548FB;sp|Q6G674|LDH2_STAAS;tr|A0A2X4ATE9|A0A2X4ATE9_STAA8;sp|Q6GDK1|LDH2_STAAR;tr|A0A290QRX9|A0A290QRX9_STAAE;tr|A0A7U4ETA2|A0A7U4ETA2_STAAU;tr|A0A0E1VMH…	sp|A6QK89|LDH2_STAAE;tr|A0A0E1XCM7|A0A0E1XCM7_STAAU;tr|A0A7U8F849|A0A7U8F849_STAAU;tr|A0A7U8XJ07|A0A7U8XJ07_STAAU;tr|A0A7U8XTN6|A0A7U8XTN6_STAAU;tr|A0A7U9J4S2|A0A7U9J4S2_STAAU;tr|A0A806L7W9|A0A806L7W9_STAAU;tr|A0A8B1CXP5|A0A8B1CXP5_STAAU;UPI00000548FB;sp|Q6G674|LDH2_STAAS;tr|A0A2X4ATE9|A0A2X4ATE9_STAA8;sp|Q6GDK1|LDH2_STAAR;tr|A0A290QRX9|A0A290QRX9_STAAE;tr|A0A7U4ETA2|A0A7U4ETA2_STAAU;tr|A0A0E1VMH…	sp|A6QK89|LDH2_STAAE L-lactate dehydrogenase 2 OS=Staphylococcus aureus (strain Newman) OX=426430 GN=ldh2 PE=1 SV=1;tr|A0A0E1XCM7|A0A0E1XCM7_STAAU L-lactate dehydrogenase OS=Staphylococcus aureus subsp. aureus MN8 OX=548470 GN=ldh PE=3 SV=1;tr|A0A7U8F849|A	10;10;10;10;10;10;10;10;10;10;10;10;10;10;10;10;10;10;10;10;10;10;10;10;10;9;9;9;9;9;9;9;9;7	10;10;10;10;10;10;10;10;10;10;10;10;10;10;10;10;10;10;10;10;10;10;10;10;10;9;9;9;9;9;9;9;9;7	10;10;10;10;10;10;10;10;10;10;10;10;10;10;10;10;10;10;10;10;10;10;10;10;10;9;9;9;9;9;9;9;9;7	34	10	10	10	34.42	319;319;319;319;319;319;319;319;319;319;319;319;319;319;319;319;319;319;319;319;319;319;319;319;319;319;309;319;319;319;319;319;319;284	0	3.9444	942150000	969660000	924120000	665280000	629690000	693670000	797750000	724140000	730870000	973820000	919150000	932620000	ADVQDLNHGTVHSPSPVDVK;AEEIYVNTR;DAAYEIIQAK;EQTGSEAKAEEIYVNTR;EYTGLPAER;GSTYYGIALALMR;GVYLGVPTLVNQHGAVK;IYEMPLSAEEQALFDK;TLEDTFDSIK;VIGSGTVLDSAR
sp|A6TYV6|KTHY_STAA2;sp|Q5HIJ5|KTHY_STAAC;tr|A0A7U7EX63|A0A7U7EX63_STAAU;UPI000012E109;tr|A0A8B1CSF4|A0A8B1CSF4_STAAU;tr|A0A0D1IIC9|A0A0D1IIC9_STAAU;tr|A0A0E1VMQ3|A0A0E1VMQ3_STAA3;sp|P65248|KTHY_STAAM;sp|P65249|KTHY_STAAN;sp|Q2FJG0|KTHY_STAA3;tr|A0A806KL54|A0A806KL54_STAAU;sp|Q2G230|KTHY_STAA8;sp|Q2YVW3|KTHY_STAAB;sp|A7WYM2|KTHY_STAA1;tr|A0A0U1MEF2|A0A0U1MEF2_STAAU;tr|A0A290QDV6|A0A290QDV6_STAAE;…	sp|A6TYV6|KTHY_STAA2;sp|Q5HIJ5|KTHY_STAAC;tr|A0A7U7EX63|A0A7U7EX63_STAAU;UPI000012E109;tr|A0A8B1CSF4|A0A8B1CSF4_STAAU;tr|A0A0D1IIC9|A0A0D1IIC9_STAAU;tr|A0A0E1VMQ3|A0A0E1VMQ3_STAA3;sp|P65248|KTHY_STAAM;sp|P65249|KTHY_STAAN;sp|Q2FJG0|KTHY_STAA3;tr|A0A806KL54|A0A806KL54_STAAU;sp|Q2G230|KTHY_STAA8;sp|Q2YVW3|KTHY_STAAB;sp|A7WYM2|KTHY_STAA1;tr|A0A0U1MEF2|A0A0U1MEF2_STAAU;tr|A0A290QDV6|A0A290QDV6_STAAE;…	sp|A6TYV6|KTHY_STAA2 Thymidylate kinase OS=Staphylococcus aureus (strain JH1) OX=359787 GN=tmk PE=3 SV=1;sp|Q5HIJ5|KTHY_STAAC Thymidylate kinase OS=Staphylococcus aureus (strain COL) OX=93062 GN=tmk PE=3 SV=1;tr|A0A7U7EX63|A0A7U7EX63_STAAU Thymidylate kina	6;6;6;6;6;6;6;6;6;6;6;6;6;6;6;6;6;6;6;6;5;5;5;5;5;5;5;5;5;5;5;5;5;5;4;3;3;2;2	6;6;6;6;6;6;6;6;6;6;6;6;6;6;6;6;6;6;6;6;5;5;5;5;5;5;5;5;5;5;5;5;5;5;4;3;3;2;2	6;6;6;6;6;6;6;6;6;6;6;6;6;6;6;6;6;6;6;6;5;5;5;5;5;5;5;5;5;5;5;5;5;5;4;3;3;2;2	39	6	6	6	23.424	205;205;205;205;205;205;205;205;205;205;205;205;205;205;205;205;205;205;205;205;210;208;210;210;210;210;210;210;210;205;205;205;205;208;208;162;176;203;149	0	2.358	47492000	49972000	49354000	50471000	47549000	46677000	50779000	46994000	47303000	54632000	55728000	55671000	DYDVIMTR;IVLEGNDMDIR;SAFITFEGPEGSGK;SVNADQPLENVVEDTYQTIIK;TTVINEVYHR;YIDSSLAYQGYAR
sp|A6TZN3|RF2_STAA2;tr|T1Y6L2|T1Y6L2_STAAU;tr|A0A0H3KF54|A0A0H3KF54_STAAE;sp|Q2YSH5|RF2_STAAB;tr|A0A7U8SQH8|A0A7U8SQH8_STAAU;tr|A0A5C8X7R9|A0A5C8X7R9_STAAU;sp|Q99VM1|RF2_STAAM;sp|Q7A6R4|RF2_STAAN;sp|Q6GB76|RF2_STAAS;sp|Q5HHR5|RF2_STAAC;tr|A0A6B5JW84|A0A6B5JW84_STAAU;tr|A0A2P7C6A9|A0A2P7C6A9_STAAU;tr|A0A6B5I1C7|A0A6B5I1C7_STAAU;tr|A0A6B5T5D4|A0A6B5T5D4_STAAU;tr|A0A7U4ASN7|A0A7U4ASN7_STAAU;tr|A0A8B…	sp|A6TZN3|RF2_STAA2;tr|T1Y6L2|T1Y6L2_STAAU;tr|A0A0H3KF54|A0A0H3KF54_STAAE;sp|Q2YSH5|RF2_STAAB;tr|A0A7U8SQH8|A0A7U8SQH8_STAAU;tr|A0A5C8X7R9|A0A5C8X7R9_STAAU;sp|Q99VM1|RF2_STAAM;sp|Q7A6R4|RF2_STAAN;sp|Q6GB76|RF2_STAAS;sp|Q5HHR5|RF2_STAAC;tr|A0A6B5JW84|A0A6B5JW84_STAAU;tr|A0A2P7C6A9|A0A2P7C6A9_STAAU;tr|A0A6B5I1C7|A0A6B5I1C7_STAAU;tr|A0A6B5T5D4|A0A6B5T5D4_STAAU;tr|A0A7U4ASN7|A0A7U4ASN7_STAAU;tr|A0A8B…	sp|A6TZN3|RF2_STAA2 Peptide chain release factor 2 OS=Staphylococcus aureus (strain JH1) OX=359787 GN=prfB PE=3 SV=1;tr|T1Y6L2|T1Y6L2_STAAU Peptide chain release factor 2 OS=Staphylococcus aureus subsp. aureus CN1 OX=1193576 GN=prfB PE=3 SV=1;tr|A0A0H3KF54	2;2;2;2;2;2;2;2;2;2;2;2;2;2;2;2;2;2;2;2;2;2;2;2;2;2;2;2;2;2;2;2;2;1;1;1;1;1;1;1	2;2;2;2;2;2;2;2;2;2;2;2;2;2;2;2;2;2;2;2;2;2;2;2;2;2;2;2;2;2;2;2;2;1;1;1;1;1;1;1	2;2;2;2;2;2;2;2;2;2;2;2;2;2;2;2;2;2;2;2;2;2;2;2;2;2;2;2;2;2;2;2;2;1;1;1;1;1;1;1	40	2	2	2	42.331	369;331;331;369;352;363;369;369;369;369;369;369;369;369;369;369;369;152;331;331;331;330;295;330;330;331;330;330;331;331;331;331;331;369;333;291;291;287;369;55	0.0020101	0.78739	21354000	22394000	20953000	27145000	25395000	24382000	24650000	23242000	23646000	24272000	23970000	20922000	AQDIIDKNNALK;VETVDYLPGDEAGIK
sp|A6TZN9|HPRK_STAA2;sp|P60700|HPRK_STAAM;tr|A0A7U8XRY0|A0A7U8XRY0_STAAU;tr|A0A7U9P4A2|A0A7U9P4A2_STAAU;tr|A0A806L2G6|A0A806L2G6_STAAU;tr|T1Y756|T1Y756_STAAU;UPI0000054778;tr|A0A7U7EXL5|A0A7U7EXL5_STAAU;tr|A0A2X4AN60|A0A2X4AN60_STAA8;tr|A0A290QF10|A0A290QF10_STAAE;tr|A0A6A8FX48|A0A6A8FX48_STAAU;tr|A0A0E1VLJ4|A0A0E1VLJ4_STAA3;sp|A6QF68|HPRK_STAAE;tr|A0A7U4ERS6|A0A7U4ERS6_STAAU;sp|A7WZQ8|HPRK_STAA1…	sp|A6TZN9|HPRK_STAA2;sp|P60700|HPRK_STAAM;tr|A0A7U8XRY0|A0A7U8XRY0_STAAU;tr|A0A7U9P4A2|A0A7U9P4A2_STAAU;tr|A0A806L2G6|A0A806L2G6_STAAU;tr|T1Y756|T1Y756_STAAU;UPI0000054778;tr|A0A7U7EXL5|A0A7U7EXL5_STAAU;tr|A0A2X4AN60|A0A2X4AN60_STAA8;tr|A0A290QF10|A0A290QF10_STAAE;tr|A0A6A8FX48|A0A6A8FX48_STAAU;tr|A0A0E1VLJ4|A0A0E1VLJ4_STAA3;sp|A6QF68|HPRK_STAAE;tr|A0A7U4ERS6|A0A7U4ERS6_STAAU;sp|A7WZQ8|HPRK_STAA1…	sp|A6TZN9|HPRK_STAA2 HPr kinase/phosphorylase OS=Staphylococcus aureus (strain JH1) OX=359787 GN=hprK PE=3 SV=1;sp|P60700|HPRK_STAAM HPr kinase/phosphorylase OS=Staphylococcus aureus (strain Mu50 / ATCC 700699) OX=158878 GN=hprK PE=3 SV=1;tr|A0A7U8XRY0|A0A	10;10;10;10;10;10;10;10;10;10;10;10;10;10;10;10;10;10;10;10;10;10;10;10;10;10;10;10;10;10;9;9;9;8;4;4;3;3;1;1;1	10;10;10;10;10;10;10;10;10;10;10;10;10;10;10;10;10;10;10;10;10;10;10;10;10;10;10;10;10;10;9;9;9;8;4;4;3;3;1;1;1	10;10;10;10;10;10;10;10;10;10;10;10;10;10;10;10;10;10;10;10;10;10;10;10;10;10;10;10;10;10;9;9;9;8;4;4;3;3;1;1;1	41	10	10	10	34.481	310;310;310;310;310;310;310;310;310;310;310;310;310;310;310;310;310;310;310;310;310;310;310;310;310;310;310;310;310;310;310;310;310;223;170;114;311;164;310;79;35	0	3.936	197940000	207400000	208810000	179700000	170570000	129760000	189890000	172800000	173950000	210860000	209980000	218130000	DATTSLMSR;ELNTPLIVAK;GLQPPEELVEAAK;LCRPETPAIIVTR;LDLIAGEEGLSKPIK;LNIMGINTAEEFSER;LNINLENWNK;LTTFLEHALAK;SETALELVK;VGLNEETLSILDTEITKK
sp|A6TZP4|Y806_STAA2;tr|A0A6G4Z431|A0A6G4Z431_STAAU;sp|Q6GB65|Y730_STAAS;tr|A0A806L620|A0A806L620_STAAU;tr|A0A7Z8DBE8|A0A7Z8DBE8_STAAU;tr|A0A6B2IN34|A0A6B2IN34_STAAU;tr|A0A2I7Y7D3|A0A2I7Y7D3_STAAU;tr|A0A2X3YQW1|A0A2X3YQW1_STAA8;UPI00003B1506;tr|W8U5P4|W8U5P4_STAAU;tr|T1Y882|T1Y882_STAAU;sp|A6QF73|Y733_STAAE;tr|A0A166K9H6|A0A166K9H6_STAAU;tr|A0A7U8SW30|A0A7U8SW30_STAAU;tr|A0A7U8SQR9|A0A7U8SQR9_STA…	sp|A6TZP4|Y806_STAA2;tr|A0A6G4Z431|A0A6G4Z431_STAAU;sp|Q6GB65|Y730_STAAS;tr|A0A806L620|A0A806L620_STAAU;tr|A0A7Z8DBE8|A0A7Z8DBE8_STAAU;tr|A0A6B2IN34|A0A6B2IN34_STAAU;tr|A0A2I7Y7D3|A0A2I7Y7D3_STAAU;tr|A0A2X3YQW1|A0A2X3YQW1_STAA8;UPI00003B1506;tr|W8U5P4|W8U5P4_STAAU;tr|T1Y882|T1Y882_STAAU;sp|A6QF73|Y733_STAAE;tr|A0A166K9H6|A0A166K9H6_STAAU;tr|A0A7U8SW30|A0A7U8SW30_STAAU;tr|A0A7U8SQR9|A0A7U8SQR9_STA…	sp|A6TZP4|Y806_STAA2 Nucleotide-binding protein SaurJH1_0806 OS=Staphylococcus aureus (strain JH1) OX=359787 GN=SaurJH1_0806 PE=3 SV=1;tr|A0A6G4Z431|A0A6G4Z431_STAAU Nucleotide-binding protein G6Y28_01715 OS=Staphylococcus aureus OX=1280 GN=rapZ PE=3 SV=1;	5;5;5;5;5;5;5;5;5;5;5;5;5;5;5;5;5;5;5;5;5;5;5;5;5;5;5;5;5;5;5;5;5;5;5;5;5;4;4;3;3;3;1	5;5;5;5;5;5;5;5;5;5;5;5;5;5;5;5;5;5;5;5;5;5;5;5;5;5;5;5;5;5;5;5;5;5;5;5;5;4;4;3;3;3;1	5;5;5;5;5;5;5;5;5;5;5;5;5;5;5;5;5;5;5;5;5;5;5;5;5;5;5;5;5;5;5;5;5;5;5;5;5;4;4;3;3;3;1	43	5	5	5	34.812	303;303;303;303;303;303;303;303;303;303;303;303;303;303;303;303;303;303;303;303;303;303;271;278;303;303;303;303;303;303;303;303;303;303;303;303;303;303;303;164;165;221;304	0	1.833	82488000	83775000	87541000	78719000	74682000	76091000	80499000	77951000	78484000	91420000	78819000	87062000	ELFNSLVAVVDK;FVELMEQGNPSLR;LTDLLDFMIPGYK;SIANFVIDTTK;SQLVIAIGCTGGQHR
sp|A6U245|FLOA_STAA2;UPI00000542B3;sp|A6QHB6|FLOA_STAAE;tr|A0A7U7IEM7|A0A7U7IEM7_STAAU;tr|A0A0E0VQ67|A0A0E0VQ67_STAA5;tr|A0A2X4AUJ3|A0A2X4AUJ3_STAA8;tr|A0A0E1X780|A0A0E1X780_STAAU;tr|A0A290QKP4|A0A290QKP4_STAAE;tr|A0A390BAB1|A0A390BAB1_STAAU;tr|A0A6B5I3J9|A0A6B5I3J9_STAAU;tr|A0A7U4AUC1|A0A7U4AUC1_STAAU;tr|A0A7U8F5T0|A0A7U8F5T0_STAAU;sp|A5ITA1|FLOA_STAA9;tr|A0A7U8SNS8|A0A7U8SNS8_STAAU;tr|A0A7U8SUN…	sp|A6U245|FLOA_STAA2;UPI00000542B3;sp|A6QHB6|FLOA_STAAE;tr|A0A7U7IEM7|A0A7U7IEM7_STAAU;tr|A0A0E0VQ67|A0A0E0VQ67_STAA5;tr|A0A2X4AUJ3|A0A2X4AUJ3_STAA8;tr|A0A0E1X780|A0A0E1X780_STAAU;tr|A0A290QKP4|A0A290QKP4_STAAE;tr|A0A390BAB1|A0A390BAB1_STAAU;tr|A0A6B5I3J9|A0A6B5I3J9_STAAU;tr|A0A7U4AUC1|A0A7U4AUC1_STAAU;tr|A0A7U8F5T0|A0A7U8F5T0_STAAU;sp|A5ITA1|FLOA_STAA9;tr|A0A7U8SNS8|A0A7U8SNS8_STAAU;tr|A0A7U8SUN…	sp|A6U245|FLOA_STAA2 Flotillin-like protein FloA OS=Staphylococcus aureus (strain JH1) OX=359787 GN=floA PE=3 SV=1;UPI00000542B3 status=active;sp|A6QHB6|FLOA_STAAE Flotillin-like protein FloA OS=Staphylococcus aureus (strain Newman) OX=426430 GN=floA PE=3	13;13;13;13;13;13;13;13;13;13;13;13;13;13;13;13;13;13;13;13;13;13;13;13;13;13;13;13;13;13;13;13;12;10;10;5;5;4;2;1	13;13;13;13;13;13;13;13;13;13;13;13;13;13;13;13;13;13;13;13;13;13;13;13;13;13;13;13;13;13;13;13;12;10;10;5;5;4;2;1	13;13;13;13;13;13;13;13;13;13;13;13;13;13;13;13;13;13;13;13;13;13;13;13;13;13;13;13;13;13;13;13;12;10;10;5;5;4;2;1	40	13	13	13	35.195	329;329;329;329;329;329;329;329;329;329;329;329;329;329;329;329;329;329;329;329;329;329;283;329;329;329;329;329;329;329;329;329;329;256;252;328;232;331;75;100	0	5.1257	491650000	511080000	504360000	651530000	618830000	652570000	571640000	554490000	558420000	475800000	498220000	490080000	AAAIDLAGR;ADIDLPFER;AGLALTTNQLESHYLAGGNVDR;AMAVATEQEMK;DVLEAVQMSVNPK;HHTEVLENPDNISK;LVGGAGEETIIAR;NIGADLQTEQALADK;TDQSDDESPEH;VGEGIVSTIGSSK;VIETPFIAGVAMNGIEVK;VVDANIAAQR;VVEAESEVPLAMAEALR
sp|A6U2E3|TIG_STAA2;sp|P99080|TIG_STAAN;tr|A0A7U8XP60|A0A7U8XP60_STAAU;sp|A7X397|TIG_STAA1;tr|A0A7U8IBX2|A0A7U8IBX2_STAAU;tr|A0A0E1X4P6|A0A0E1X4P6_STAAU;tr|T1YA45|T1YA45_STAAU;tr|A0A7U4AUC8|A0A7U4AUC8_STAAU;tr|A0A6B5CF57|A0A6B5CF57_STAAU;tr|A0A6B5FB71|A0A6B5FB71_STAAU;UPI00003B1746;tr|A0A8B1CLF3|A0A8B1CLF3_STAAU;sp|A5ITK0|TIG_STAA9;tr|A0A806L555|A0A806L555_STAAU;tr|A0A7Z8FQ75|A0A7Z8FQ75_STAAU;tr|…	sp|A6U2E3|TIG_STAA2;sp|P99080|TIG_STAAN;tr|A0A7U8XP60|A0A7U8XP60_STAAU;sp|A7X397|TIG_STAA1;tr|A0A7U8IBX2|A0A7U8IBX2_STAAU;tr|A0A0E1X4P6|A0A0E1X4P6_STAAU;tr|T1YA45|T1YA45_STAAU;tr|A0A7U4AUC8|A0A7U4AUC8_STAAU;tr|A0A6B5CF57|A0A6B5CF57_STAAU;tr|A0A6B5FB71|A0A6B5FB71_STAAU;UPI00003B1746;tr|A0A8B1CLF3|A0A8B1CLF3_STAAU;sp|A5ITK0|TIG_STAA9;tr|A0A806L555|A0A806L555_STAAU;tr|A0A7Z8FQ75|A0A7Z8FQ75_STAAU;tr|…	sp|A6U2E3|TIG_STAA2 Trigger factor OS=Staphylococcus aureus (strain JH1) OX=359787 GN=tig PE=3 SV=1;sp|P99080|TIG_STAAN Trigger factor OS=Staphylococcus aureus (strain N315) OX=158879 GN=tig PE=1 SV=1;tr|A0A7U8XP60|A0A7U8XP60_STAAU Trigger factor OS=Staphy	14;14;14;14;14;14;14;14;14;14;14;14;14;14;14;14;14;14;14;14;14;14;14;14;14;14;14;14;14;14;14;14;14;13;13;13;12;12;7;7;4;4;3;2	14;14;14;14;14;14;14;14;14;14;14;14;14;14;14;14;14;14;14;14;14;14;14;14;14;14;14;14;14;14;14;14;14;13;13;13;12;12;7;7;4;4;3;2	14;14;14;14;14;14;14;14;14;14;14;14;14;14;14;14;14;14;14;14;14;14;14;14;14;14;14;14;14;14;14;14;14;13;13;13;12;12;7;7;4;4;3;2	44	14	14	14	48.608	433;433;433;433;433;433;433;433;433;433;433;433;433;433;433;433;433;433;433;433;433;433;433;433;433;433;433;433;433;433;433;433;433;433;433;404;433;433;274;177;71;434;145;426	0	5.512	1.767e+09	1.8552e+09	1.7313e+09	1383700000	1333700000	1137000000	1.7985e+09	1.6599e+09	1.6708e+09	1423400000	1375300000	1355600000	ATDAENVEKEEAITK;ATDNTTIDIPEAMVNTELDR;DVVVTFPEEYHAEELAGK;EGNEGLLTVTVPAEK;EVPELTDEIANELDAEANTVDEYKENLR;FKEVPELTDEIANELDAEANTVDEYKENLR;KEGNEGLLTVTVPAEK;MVSEFAQR;NTLGNTDIIK;QFNISVEDIK;QINVPGFR;TNLTLTAIAEAEK;TNLTLTAIAEAEKIEATDEDIDKELEK;VDEEKDVVVTFPEEYHAEELAGK
sp|A6U2G7|ACCD_STAA2;sp|Q2FXM6|ACCD_STAA8;tr|A0A7U7EYU5|A0A7U7EYU5_STAAU;tr|A0A7U8F8X1|A0A7U8F8X1_STAAU;tr|A0A7U8SPC3|A0A7U8SPC3_STAAU;tr|A0A7U8ST50|A0A7U8ST50_STAAU;tr|A0A7U9J3X4|A0A7U9J3X4_STAAU;UPI0000054C3B;tr|T1Y968|T1Y968_STAAU;tr|A0A6B5FVQ6|A0A6B5FVQ6_STAAU;tr|A0A6B5LH49|A0A6B5LH49_STAAU;tr|A0A4U0CFM9|A0A4U0CFM9_STAAU;sp|A5ITM4|ACCD_STAA9;sp|A8Z2L6|ACCD_STAAT;sp|Q2FG37|ACCD_STAA3;sp|A7X3C8…	sp|A6U2G7|ACCD_STAA2;sp|Q2FXM6|ACCD_STAA8;tr|A0A7U7EYU5|A0A7U7EYU5_STAAU;tr|A0A7U8F8X1|A0A7U8F8X1_STAAU;tr|A0A7U8SPC3|A0A7U8SPC3_STAAU;tr|A0A7U8ST50|A0A7U8ST50_STAAU;tr|A0A7U9J3X4|A0A7U9J3X4_STAAU;UPI0000054C3B;tr|T1Y968|T1Y968_STAAU;tr|A0A6B5FVQ6|A0A6B5FVQ6_STAAU;tr|A0A6B5LH49|A0A6B5LH49_STAAU;tr|A0A4U0CFM9|A0A4U0CFM9_STAAU;sp|A5ITM4|ACCD_STAA9;sp|A8Z2L6|ACCD_STAAT;sp|Q2FG37|ACCD_STAA3;sp|A7X3C8…	sp|A6U2G7|ACCD_STAA2 Acetyl-coenzyme A carboxylase carboxyl transferase subunit beta OS=Staphylococcus aureus (strain JH1) OX=359787 GN=accD PE=3 SV=1;sp|Q2FXM6|ACCD_STAA8 Acetyl-coenzyme A carboxylase carboxyl transferase subunit beta OS=Staphylococcus au	10;10;10;10;10;10;10;10;10;10;10;10;10;10;10;10;10;10;10;10;10;10;10;10;10;10;10;10;10;9;9;9;9;9;9;8;8;4;2;2;1	10;10;10;10;10;10;10;10;10;10;10;10;10;10;10;10;10;10;10;10;10;10;10;10;10;10;10;10;10;9;9;9;9;9;9;8;8;4;2;2;1	10;10;10;10;10;10;10;10;10;10;10;10;10;10;10;10;10;10;10;10;10;10;10;10;10;10;10;10;10;9;9;9;9;9;9;8;8;4;2;2;1	41	10	10	10	31.871	285;285;285;285;285;285;285;285;285;285;285;285;285;285;285;285;285;285;285;285;285;285;285;285;285;285;285;285;285;285;285;285;285;285;285;256;205;288;69;70;289	0	3.913	71082000	73603000	74996000	65455000	62796000	67225000	71195000	65545000	65964000	64540000	65069000	63293000	ALIGFAGR;EAVVTGTAQLDGMK;FGVAVMDSR;GMTSANPLDFPSYLEK;IIDYCTENR;MGSMGSVIGEK;MQEGIISLMQMGK;NNDVPAGIMTK;VIEQTINEK;YLTVQDSK
sp|A6U302|DAGK_STAA2;tr|A0A6B5EDF9|A0A6B5EDF9_STAAU;tr|A0A0E1XJF1|A0A0E1XJF1_STAAU;tr|A0A2X4ARA5|A0A2X4ARA5_STAA8;tr|A0A224AYF5|A0A224AYF5_STAAU;tr|A0A7U8XQ77|A0A7U8XQ77_STAAU;UPI00003B17E7;tr|W8TV46|W8TV46_STAAU;tr|T1YAA1|T1YAA1_STAAU;tr|A0A806L7L3|A0A806L7L3_STAAU;tr|A0A7U9J331|A0A7U9J331_STAAU;tr|A0A7U8XQE7|A0A7U8XQE7_STAAU;tr|A0A7U8F4E2|A0A7U8F4E2_STAAU;tr|A0A290QHV2|A0A290QHV2_STAAE;tr|A0A7U…	sp|A6U302|DAGK_STAA2;tr|A0A6B5EDF9|A0A6B5EDF9_STAAU;tr|A0A0E1XJF1|A0A0E1XJF1_STAAU;tr|A0A2X4ARA5|A0A2X4ARA5_STAA8;tr|A0A224AYF5|A0A224AYF5_STAAU;tr|A0A7U8XQ77|A0A7U8XQ77_STAAU;UPI00003B17E7;tr|W8TV46|W8TV46_STAAU;tr|T1YAA1|T1YAA1_STAAU;tr|A0A806L7L3|A0A806L7L3_STAAU;tr|A0A7U9J331|A0A7U9J331_STAAU;tr|A0A7U8XQE7|A0A7U8XQE7_STAAU;tr|A0A7U8F4E2|A0A7U8F4E2_STAAU;tr|A0A290QHV2|A0A290QHV2_STAAE;tr|A0A7U…	sp|A6U302|DAGK_STAA2 Diacylglycerol kinase OS=Staphylococcus aureus (strain JH1) OX=359787 GN=dagK PE=3 SV=1;tr|A0A6B5EDF9|A0A6B5EDF9_STAAU Diacylglycerol kinase OS=Staphylococcus aureus OX=1280 GN=G0Y40_08890 PE=3 SV=1;tr|A0A0E1XJF1|A0A0E1XJF1_STAAU Putat	3;3;3;3;3;3;3;3;3;3;3;3;3;3;3;3;3;3;3;3;3;3;3;3;3;3;3;3;3;3;3;3;3;3;3;3;2;2;1;1;1	3;3;3;3;3;3;3;3;3;3;3;3;3;3;3;3;3;3;3;3;3;3;3;3;3;3;3;3;3;3;3;3;3;3;3;3;2;2;1;1;1	3;3;3;3;3;3;3;3;3;3;3;3;3;3;3;3;3;3;3;3;3;3;3;3;3;3;3;3;3;3;3;3;3;3;3;3;2;2;1;1;1	41	3	3	3	34.886	315;315;315;315;315;315;315;315;315;315;315;315;315;315;315;315;315;315;315;315;315;315;221;261;315;315;315;315;315;315;315;315;315;315;315;315;143;267;78;199;330	0	1.1834	74268000	71185000	66938000	55957000	54971000	37716000	61052000	56085000	56454000	72201000	75594000	73274000	GFEMLPQMK;LPANFLNLER;SNLAELGHIMTLASR
sp|A7WYH9|DABA_STAA1;sp|A5IQ06|DABA_STAA9;sp|Q5HIM4|DABA_STAAC;sp|Q2G0W1|DABA_STAA8;sp|Q2FJI9|DABA_STAA3;tr|A0A5A8VFW4|A0A5A8VFW4_STAAU;sp|A8Z0V3|DABA_STAAT;tr|A0A7Z2BXN6|A0A7Z2BXN6_STAAU;sp|A6TYS8|DABA_STAA2;tr|A0A6B5GJL8|A0A6B5GJL8_STAAU;tr|A0A6B5TG17|A0A6B5TG17_STAAU;tr|A0A6B5I223|A0A6B5I223_STAAU;tr|A0A811I7T6|A0A811I7T6_STAAU;tr|A0A7U9P422|A0A7U9P422_STAAU;tr|A0A7U8XUM4|A0A7U8XUM4_STAAU;tr|A…	sp|A7WYH9|DABA_STAA1;sp|A5IQ06|DABA_STAA9;sp|Q5HIM4|DABA_STAAC;sp|Q2G0W1|DABA_STAA8;sp|Q2FJI9|DABA_STAA3;tr|A0A5A8VFW4|A0A5A8VFW4_STAAU;sp|A8Z0V3|DABA_STAAT;tr|A0A7Z2BXN6|A0A7Z2BXN6_STAAU;sp|A6TYS8|DABA_STAA2;tr|A0A6B5GJL8|A0A6B5GJL8_STAAU;tr|A0A6B5TG17|A0A6B5TG17_STAAU;tr|A0A6B5I223|A0A6B5I223_STAAU;tr|A0A811I7T6|A0A811I7T6_STAAU;tr|A0A7U9P422|A0A7U9P422_STAAU;tr|A0A7U8XUM4|A0A7U8XUM4_STAAU;tr|A…	sp|A7WYH9|DABA_STAA1 Probable inorganic carbon transporter subunit DabA OS=Staphylococcus aureus (strain Mu3 / ATCC 700698) OX=418127 GN=dabA PE=3 SV=1;sp|A5IQ06|DABA_STAA9 Probable inorganic carbon transporter subunit DabA OS=Staphylococcus aureus (strain	6;6;6;6;6;6;6;6;6;6;6;6;6;6;6;6;6;6;6;6;6;6;6;6;6;6;6;6;6;6;6;6;6;6;6;6;6;6;6;6;6;6;6;6;6;6;6;6;6;5;5;5;5;5;5;5;5;5;5;5;5;5;4;3;3;3;3;2;2	6;6;6;6;6;6;6;6;6;6;6;6;6;6;6;6;6;6;6;6;6;6;6;6;6;6;6;6;6;6;6;6;6;6;6;6;6;6;6;6;6;6;6;6;6;6;6;6;6;5;5;5;5;5;5;5;5;5;5;5;5;5;4;3;3;3;3;2;2	6;6;6;6;6;6;6;6;6;6;6;6;6;6;6;6;6;6;6;6;6;6;6;6;6;6;6;6;6;6;6;6;6;6;6;6;6;6;6;6;6;6;6;6;6;6;6;6;6;5;5;5;5;5;5;5;5;5;5;5;5;5;4;3;3;3;3;2;2	69	6	6	6	102.58	901;901;901;901;901;901;901;901;901;901;901;901;901;901;901;901;901;901;901;901;901;901;901;901;901;901;901;901;901;901;901;899;901;901;901;901;901;901;901;901;901;901;901;901;901;901;901;901;901;902;904;904;904;904;904;904;908;901;901;901;901;900;349;667;564;564;277;666;547	0	2.3664	71526000	75140000	73366000	124070000	116090000	107380000	94063000	87457000	88097000	82979000	79506000	82041000	ALIESAVAR;LVVEQLLVGDEFK;NPWEGLEADTFEDVAK;TFLHNYDWR;TTQLNINSVIENAK;YDMNVYR
sp|A7WZN6|PEPT_STAA1;sp|Q2FIP8|PEPT_STAA3;sp|A8Z018|PEPT_STAAT;sp|A6TZM2|PEPT_STAA2;tr|A0A830ZQL3|A0A830ZQL3_STAAU;sp|A6QF52|PEPT_STAAE;tr|A0A2X3Y3Y4|A0A2X3Y3Y4_STAA8;tr|A0A380E0R7|A0A380E0R7_STAAU;tr|A0A454GZH1|A0A454GZH1_STAAU;tr|A0A7U9J716|A0A7U9J716_STAAU;UPI00019F4D66;tr|T1Y7M6|T1Y7M6_STAAU;tr|A0A8B1CIQ7|A0A8B1CIQ7_STAAU;tr|A0A8B0ZR06|A0A8B0ZR06_STAAU;tr|A0A806L0J1|A0A806L0J1_STAAU;sp|A5IQU7…	sp|A7WZN6|PEPT_STAA1;sp|Q2FIP8|PEPT_STAA3;sp|A8Z018|PEPT_STAAT;sp|A6TZM2|PEPT_STAA2;tr|A0A830ZQL3|A0A830ZQL3_STAAU;sp|A6QF52|PEPT_STAAE;tr|A0A2X3Y3Y4|A0A2X3Y3Y4_STAA8;tr|A0A380E0R7|A0A380E0R7_STAAU;tr|A0A454GZH1|A0A454GZH1_STAAU;tr|A0A7U9J716|A0A7U9J716_STAAU;UPI00019F4D66;tr|T1Y7M6|T1Y7M6_STAAU;tr|A0A8B1CIQ7|A0A8B1CIQ7_STAAU;tr|A0A8B0ZR06|A0A8B0ZR06_STAAU;tr|A0A806L0J1|A0A806L0J1_STAAU;sp|A5IQU7…	sp|A7WZN6|PEPT_STAA1 Peptidase T OS=Staphylococcus aureus (strain Mu3 / ATCC 700698) OX=418127 GN=pepT PE=3 SV=1;sp|Q2FIP8|PEPT_STAA3 Peptidase T OS=Staphylococcus aureus (strain USA300) OX=367830 GN=pepT PE=3 SV=1;sp|A8Z018|PEPT_STAAT Peptidase T OS=Staph	7;7;7;7;7;7;7;7;7;7;7;7;7;7;7;7;7;7;7;7;7;7;7;7;7;7;7;7;7;7;7;7;7;7;7;7;7;7;7;7;7;7;7;7;6;6;6;6;4;4;3;2;1;1;1;1	7;7;7;7;7;7;7;7;7;7;7;7;7;7;7;7;7;7;7;7;7;7;7;7;7;7;7;7;7;7;7;7;7;7;7;7;7;7;7;7;7;7;7;7;6;6;6;6;4;4;3;2;1;1;1;1	7;7;7;7;7;7;7;7;7;7;7;7;7;7;7;7;7;7;7;7;7;7;7;7;7;7;7;7;7;7;7;7;7;7;7;7;7;7;7;7;7;7;7;7;6;6;6;6;4;4;3;2;1;1;1;1	56	7	7	7	45.819	408;408;408;408;408;408;408;408;408;408;408;408;408;408;408;408;408;408;408;408;408;408;408;408;408;408;408;408;408;391;408;408;408;408;408;408;408;408;408;408;408;408;408;408;408;408;408;342;295;178;223;119;80;408;232;409	0	2.7611	71439000	74948000	73706000	46257000	43251000	51263000	68159000	62399000	63002000	62317000	64473000	59952000	ATLQYIIR;IGFTPDEEIGR;LDIPANTEPIR;LGEQFDSLLPDSEVPER;QWDLLHLLEK;VDISDQYFNMAEK;YTTIDTQSDPK
sp|A7X0I7|CDR_STAA1;tr|A0A6N8I8K2|A0A6N8I8K2_STAAU;sp|Q8NXE8|CDR_STAAW;sp|Q7A6H1|CDR_STAAN;sp|Q6GIB7|CDR_STAAR;sp|Q6GAV6|CDR_STAAS;sp|Q5HHB4|CDR_STAAC;tr|A0A7U8F863|A0A7U8F863_STAAU;sp|A8Z076|CDR_STAAT;tr|A0A7U7EXS3|A0A7U7EXS3_STAAU;tr|A0A6B5GDB8|A0A6B5GDB8_STAAU;tr|A0A6B5IBN9|A0A6B5IBN9_STAAU;tr|A0A0D3Q5R4|A0A0D3Q5R4_STAAU;tr|A0A6B5S731|A0A6B5S731_STAAU;sp|A6QFI1|CDR_STAAE;UPI00003B1541;tr|T1Y6X…	sp|A7X0I7|CDR_STAA1;tr|A0A6N8I8K2|A0A6N8I8K2_STAAU;sp|Q8NXE8|CDR_STAAW;sp|Q7A6H1|CDR_STAAN;sp|Q6GIB7|CDR_STAAR;sp|Q6GAV6|CDR_STAAS;sp|Q5HHB4|CDR_STAAC;tr|A0A7U8F863|A0A7U8F863_STAAU;sp|A8Z076|CDR_STAAT;tr|A0A7U7EXS3|A0A7U7EXS3_STAAU;tr|A0A6B5GDB8|A0A6B5GDB8_STAAU;tr|A0A6B5IBN9|A0A6B5IBN9_STAAU;tr|A0A0D3Q5R4|A0A0D3Q5R4_STAAU;tr|A0A6B5S731|A0A6B5S731_STAAU;sp|A6QFI1|CDR_STAAE;UPI00003B1541;tr|T1Y6X…	sp|A7X0I7|CDR_STAA1 Coenzyme A disulfide reductase OS=Staphylococcus aureus (strain Mu3 / ATCC 700698) OX=418127 GN=cdr PE=3 SV=1;tr|A0A6N8I8K2|A0A6N8I8K2_STAAU Coenzyme A disulfide reductase OS=Staphylococcus aureus OX=1280 GN=cdr PE=3 SV=1;sp|Q8NXE8|CDR_	11;11;11;11;11;11;11;11;11;11;11;11;11;11;11;11;11;11;11;11;11;11;11;11;11;11;11;11;11;11;11;11;11;11;11;11;11;11;11;11;11;11;11;10;10;10;10;10;10;10;10;10;10;10;10;10;9;8;8;8;1;1;1;1	11;11;11;11;11;11;11;11;11;11;11;11;11;11;11;11;11;11;11;11;11;11;11;11;11;11;11;11;11;11;11;11;11;11;11;11;11;11;11;11;11;11;11;10;10;10;10;10;10;10;10;10;10;10;10;10;9;8;8;8;1;1;1;1	11;11;11;11;11;11;11;11;11;11;11;11;11;11;11;11;11;11;11;11;11;11;11;11;11;11;11;11;11;11;11;11;11;11;11;11;11;11;11;11;11;11;11;10;10;10;10;10;10;10;10;10;10;10;10;10;9;8;8;8;1;1;1;1	64	11	11	11	49.29	438;438;438;438;438;438;438;438;438;438;438;438;438;438;438;438;438;438;438;438;438;438;438;438;438;438;438;438;438;438;438;438;438;438;438;438;438;438;438;438;438;438;438;438;438;438;438;438;438;438;438;438;438;438;438;438;388;348;287;438;38;59;84;440	0	4.2794	132190000	139070000	134120000	118210000	114920000	145210000	117930000	110460000	111850000	137760000	140370000	149470000	AASIVAEQIAGNDTIEFK;DLINMIGYK;FFDYTFASVGVKPNELK;FIESSNIK;GFLGNNIVK;IVVVGAVAGGATCASQIR;LMDADMNQPILDELDKR;NLEDTDAIDQFIK;TYHEVIAINDER;VEHYDMIIEGVGTHPNSK;VYYDTSNR
sp|A7X2B3|TYSY_STAA1;sp|Q2FH11|TYSY_STAA3;sp|P67047|TYSY_STAAN;sp|A8Z406|TYSY_STAAT;tr|A0A290QSN7|A0A290QSN7_STAAE;sp|Q2YY40|TYSY_STAAB;sp|A5ISV8|TYSY_STAA9;tr|A0A6B5FA70|A0A6B5FA70_STAAU;tr|A0A5C8X4C8|A0A5C8X4C8_STAAU;tr|A0A7U9J613|A0A7U9J613_STAAU;tr|A0A6F9YXD1|A0A6F9YXD1_STAAU;tr|A0A6G4ZNH7|A0A6G4ZNH7_STAAU;UPI0002B8E31A;tr|A0A8B5Z7X7|A0A8B5Z7X7_STAAU;tr|A0A8B1D081|A0A8B1D081_STAAU;tr|A0A8B1CK…	sp|A7X2B3|TYSY_STAA1;sp|Q2FH11|TYSY_STAA3;sp|P67047|TYSY_STAAN;sp|A8Z406|TYSY_STAAT;tr|A0A290QSN7|A0A290QSN7_STAAE;sp|Q2YY40|TYSY_STAAB;sp|A5ISV8|TYSY_STAA9;tr|A0A6B5FA70|A0A6B5FA70_STAAU;tr|A0A5C8X4C8|A0A5C8X4C8_STAAU;tr|A0A7U9J613|A0A7U9J613_STAAU;tr|A0A6F9YXD1|A0A6F9YXD1_STAAU;tr|A0A6G4ZNH7|A0A6G4ZNH7_STAAU;UPI0002B8E31A;tr|A0A8B5Z7X7|A0A8B5Z7X7_STAAU;tr|A0A8B1D081|A0A8B1D081_STAAU;tr|A0A8B1CK…	sp|A7X2B3|TYSY_STAA1 Thymidylate synthase OS=Staphylococcus aureus (strain Mu3 / ATCC 700698) OX=418127 GN=thyA PE=3 SV=1;sp|Q2FH11|TYSY_STAA3 Thymidylate synthase OS=Staphylococcus aureus (strain USA300) OX=367830 GN=thyA PE=3 SV=1;sp|P67047|TYSY_STAAN Th	4;4;4;4;4;4;4;4;4;4;4;4;4;4;4;4;4;4;4;4;4;4;4;4;4;4;4;4;4;4;4;4;4;4;4;4;4;4;4;4;4;4;4;4;4;3;3;3;3;2;2;1;1;1	4;4;4;4;4;4;4;4;4;4;4;4;4;4;4;4;4;4;4;4;4;4;4;4;4;4;4;4;4;4;4;4;4;4;4;4;4;4;4;4;4;4;4;4;4;3;3;3;3;2;2;1;1;1	4;4;4;4;4;4;4;4;4;4;4;4;4;4;4;4;4;4;4;4;4;4;4;4;4;4;4;4;4;4;4;4;4;4;4;4;4;4;4;4;4;4;4;4;4;3;3;3;3;2;2;1;1;1	54	4	4	4	36.825	318;318;318;318;318;318;318;318;318;318;318;318;318;318;318;318;318;318;318;318;318;318;318;318;318;318;346;346;194;239;346;318;318;318;318;318;318;318;318;318;318;318;318;318;318;346;318;346;168;115;169;318;317;73	0	1.5622	41923000	39139000	40620000	32520000	32403000	32799000	39681000	38482000	38576000	45278000	38318000	40394000	DWVDKDGNHFDQLK;ESFNPPTLK;LSCQLYQR;QFGDLGNVYGK
sp|A7X4U5|ATPA_STAA1;tr|A0A290QIF4|A0A290QIF4_STAAE;tr|A0A0D1JNT4|A0A0D1JNT4_STAAU;sp|Q6GEX0|ATPA_STAAR;tr|T1YAY5|T1YAY5_STAAU;tr|A0A806L4S2|A0A806L4S2_STAAU;tr|A0A0E1VK76|A0A0E1VK76_STAA3;tr|A0A6A8FG73|A0A6A8FG73_STAAU;tr|A0A2X2WY80|A0A2X2WY80_STAAU;sp|P63676|ATPA_STAAW;UPI00000545EC;sp|A6U3J0|ATPA_STAA2;sp|A6QIU9|ATPA_STAAE;tr|A0A7U9J365|A0A7U9J365_STAAU;tr|A0A7U8XS60|A0A7U8XS60_STAAU;tr|A0A7U8…	sp|A7X4U5|ATPA_STAA1;tr|A0A290QIF4|A0A290QIF4_STAAE;tr|A0A0D1JNT4|A0A0D1JNT4_STAAU;sp|Q6GEX0|ATPA_STAAR;tr|T1YAY5|T1YAY5_STAAU;tr|A0A806L4S2|A0A806L4S2_STAAU;tr|A0A0E1VK76|A0A0E1VK76_STAA3;tr|A0A6A8FG73|A0A6A8FG73_STAAU;tr|A0A2X2WY80|A0A2X2WY80_STAAU;sp|P63676|ATPA_STAAW;UPI00000545EC;sp|A6U3J0|ATPA_STAA2;sp|A6QIU9|ATPA_STAAE;tr|A0A7U9J365|A0A7U9J365_STAAU;tr|A0A7U8XS60|A0A7U8XS60_STAAU;tr|A0A7U8…	sp|A7X4U5|ATPA_STAA1 ATP synthase subunit alpha OS=Staphylococcus aureus (strain Mu3 / ATCC 700698) OX=418127 GN=atpA PE=3 SV=1;tr|A0A290QIF4|A0A290QIF4_STAAE ATP synthase subunit alpha OS=Staphylococcus aureus (strain Newman) OX=426430 GN=CNH35_11820 PE=4	17;17;17;17;17;17;17;17;17;17;17;17;17;17;17;17;17;17;17;17;17;17;17;17;17;17;17;17;17;17;17;16;16;16;14;14;14;11;9;8;2;2;1	17;17;17;17;17;17;17;17;17;17;17;17;17;17;17;17;17;17;17;17;17;17;17;17;17;17;17;17;17;17;17;16;16;16;14;14;14;11;9;8;2;2;1	17;17;17;17;17;17;17;17;17;17;17;17;17;17;17;17;17;17;17;17;17;17;17;17;17;17;17;17;17;17;17;16;16;16;14;14;14;11;9;8;2;2;1	43	17	17	17	54.583	502;502;502;502;502;502;502;502;502;502;502;502;502;502;502;502;502;502;502;502;502;502;502;502;502;502;502;502;502;502;502;502;502;416;456;437;380;502;504;412;115;501;72	0	6.3562	1096800000	1152000000	1125900000	1.5654e+09	1.4989e+09	1.6302e+09	1269600000	1265000000	1272700000	1153500000	1176200000	1167200000	AEEISALLR;AIDALVPIGR;EAYPGDVFYLHSR;ELESFAQFGSDLDEFTASK;ELIIGDR;ELSLLLR;ETGGLPDAEKFDTAINEFK;FDTAINEFKK;FEDELNHWAESNATELLNEIR;GYLDDIPVVDITR;HVLIVYDDLTK;IMEVPVGEELIGR;LDLASYR;PAINAGQSVSR;QDQNKPLPVEHQVLIIYALTK;SVDEPLQTGIK;VVNPLGQPIDGQGPINTTK
sp|A7X5M3|URE1_STAA1;UPI00019CD77D;sp|P67405|URE1_STAAW;sp|P67404|URE1_STAAN;sp|P67403|URE1_STAAM;sp|A8Z387|URE1_STAAT;tr|A0A7U4ETD8|A0A7U4ETD8_STAAU;tr|A0A6A9GVJ7|A0A6A9GVJ7_STAAU;tr|A0A6B5QGV6|A0A6B5QGV6_STAAU;tr|A0A6B5HZX8|A0A6B5HZX8_STAAU;tr|A0A6B5KWC8|A0A6B5KWC8_STAAU;tr|A0A7U7EZU1|A0A7U7EZU1_STAAU;tr|A0A7U8SC88|A0A7U8SC88_STAAU;tr|A0A7U8SUE9|A0A7U8SUE9_STAAU;tr|A0A7U9J5D0|A0A7U9J5D0_STAAU;t…	sp|A7X5M3|URE1_STAA1;UPI00019CD77D;sp|P67405|URE1_STAAW;sp|P67404|URE1_STAAN;sp|P67403|URE1_STAAM;sp|A8Z387|URE1_STAAT;tr|A0A7U4ETD8|A0A7U4ETD8_STAAU;tr|A0A6A9GVJ7|A0A6A9GVJ7_STAAU;tr|A0A6B5QGV6|A0A6B5QGV6_STAAU;tr|A0A6B5HZX8|A0A6B5HZX8_STAAU;tr|A0A6B5KWC8|A0A6B5KWC8_STAAU;tr|A0A7U7EZU1|A0A7U7EZU1_STAAU;tr|A0A7U8SC88|A0A7U8SC88_STAAU;tr|A0A7U8SUE9|A0A7U8SUE9_STAAU;tr|A0A7U9J5D0|A0A7U9J5D0_STAAU;t…	sp|A7X5M3|URE1_STAA1 Urease subunit alpha OS=Staphylococcus aureus (strain Mu3 / ATCC 700698) OX=418127 GN=ureC PE=3 SV=1;UPI00019CD77D status=active;sp|P67405|URE1_STAAW Urease subunit alpha OS=Staphylococcus aureus (strain MW2) OX=196620 GN=ureC PE=3 SV=	4;4;4;4;4;4;4;4;4;4;4;4;4;4;4;4;4;4;4;4;4;4;4;4;4;4;4;4;4;4;4;4;4;4;4;4;3;3;3;3;2;2;2;2;2;1;1;1;1	4;4;4;4;4;4;4;4;4;4;4;4;4;4;4;4;4;4;4;4;4;4;4;4;4;4;4;4;4;4;4;4;4;4;4;4;3;3;3;3;2;2;2;2;2;1;1;1;1	4;4;4;4;4;4;4;4;4;4;4;4;4;4;4;4;4;4;4;4;4;4;4;4;4;4;4;4;4;4;4;4;4;4;4;4;3;3;3;3;2;2;2;2;2;1;1;1;1	49	4	4	4	61.779	571;571;571;571;571;571;571;571;571;571;571;571;571;571;571;571;571;571;571;571;571;571;571;571;571;571;571;571;571;571;571;571;571;571;571;571;575;571;571;571;571;571;571;571;231;70;221;169;64	0	1.5776	122280000	87959000	80276000	62195000	59193000	68772000	76878000	70968000	71430000	81541000	74637000	72313000	DYAVYGEEATFGGGK;ITSNAATELPLTQR;LDVDPQTYEVYVDGEK;MLEAAEGLPINVGFTGK
sp|A8YZN6|RL1_STAAT;sp|P66091|RL1_STAAM;sp|A5IQ92|RL1_STAA9;tr|A0A7U8F7I1|A0A7U8F7I1_STAAU;tr|A0A7U4ASA5|A0A7U4ASA5_STAAU;tr|A0A290QE20|A0A290QE20_STAAE;tr|A0A0E1VM41|A0A0E1VM41_STAA3;tr|A0A2X3Y9D3|A0A2X3Y9D3_STAA8;tr|A0A0D1HS65|A0A0D1HS65_STAAU;sp|A6QEJ0|RL1_STAAE;sp|A6TZ15|RL1_STAA2;tr|A0A7U7EXM6|A0A7U7EXM6_STAAU;sp|A7WYW1|RL1_STAA1;tr|A0A806L1P3|A0A806L1P3_STAAU;tr|A0A0E0VMX7|A0A0E0VMX7_STAA5;…	sp|A8YZN6|RL1_STAAT;sp|P66091|RL1_STAAM;sp|A5IQ92|RL1_STAA9;tr|A0A7U8F7I1|A0A7U8F7I1_STAAU;tr|A0A7U4ASA5|A0A7U4ASA5_STAAU;tr|A0A290QE20|A0A290QE20_STAAE;tr|A0A0E1VM41|A0A0E1VM41_STAA3;tr|A0A2X3Y9D3|A0A2X3Y9D3_STAA8;tr|A0A0D1HS65|A0A0D1HS65_STAAU;sp|A6QEJ0|RL1_STAAE;sp|A6TZ15|RL1_STAA2;tr|A0A7U7EXM6|A0A7U7EXM6_STAAU;sp|A7WYW1|RL1_STAA1;tr|A0A806L1P3|A0A806L1P3_STAAU;tr|A0A0E0VMX7|A0A0E0VMX7_STAA5;…	sp|A8YZN6|RL1_STAAT 50S ribosomal protein L1 OS=Staphylococcus aureus (strain USA300 / TCH1516) OX=451516 GN=rplA PE=3 SV=1;sp|P66091|RL1_STAAM 50S ribosomal protein L1 OS=Staphylococcus aureus (strain Mu50 / ATCC 700699) OX=158878 GN=rplA PE=3 SV=1;sp|A5I	8;8;8;8;8;8;8;8;8;8;8;8;8;8;8;8;8;8;8;8;8;8;8;8;8;8;8;8;8;7;6;6;5;3;3;2;2;1;1;1	8;8;8;8;8;8;8;8;8;8;8;8;8;8;8;8;8;8;8;8;8;8;8;8;8;8;8;8;8;7;6;6;5;3;3;2;2;1;1;1	8;8;8;8;8;8;8;8;8;8;8;8;8;8;8;8;8;8;8;8;8;8;8;8;8;8;8;8;8;7;6;6;5;3;3;2;2;1;1;1	40	8	8	8	24.708	230;230;230;230;230;230;230;230;230;230;230;230;230;230;230;230;230;230;230;230;230;229;230;229;229;230;230;229;230;230;166;230;122;231;111;67;205;92;91;30	0	3.1559	1.5093e+09	1.5311e+09	1.6018e+09	1.802e+09	1.7962e+09	2187700000	1.5073e+09	1.5422e+09	1.5554e+09	1340400000	1420000000	1454100000	GAVVLPNGTGK;GDKIAEAEAAGADYVGEAEYVQK;IAEAEAAGADYVGEAEYVQK;SQSVLVFAK;SVAVTTTMGPGVK;TGTVTMDVK;TQHYSVEEAIK;VSFTDEQLIENFNTLQDVLAK
sp|A8Z2R4|GATA_STAAT;tr|A0A5F0HQ22|A0A5F0HQ22_STAAU;sp|A6QIC8|GATA_STAAE;UPI00003B17E8;tr|A0A806L5W9|A0A806L5W9_STAAU;sp|Q2FFJ5|GATA_STAA3;sp|Q2FWY9|GATA_STAA8;sp|Q5HEM2|GATA_STAAC;sp|Q6GFF7|GATA_STAAR;tr|X5E0B0|X5E0B0_STAAU;tr|A0A163PN65|A0A163PN65_STAAU;tr|A0A0E1XAT2|A0A0E1XAT2_STAAU;tr|A0A290QU10|A0A290QU10_STAAE;tr|A0A7U4ETD6|A0A7U4ETD6_STAAU;tr|A0A0E0VR40|A0A0E0VR40_STAA5;tr|A0A7U8XQJ6|A0A7U…	sp|A8Z2R4|GATA_STAAT;tr|A0A5F0HQ22|A0A5F0HQ22_STAAU;sp|A6QIC8|GATA_STAAE;UPI00003B17E8;tr|A0A806L5W9|A0A806L5W9_STAAU;sp|Q2FFJ5|GATA_STAA3;sp|Q2FWY9|GATA_STAA8;sp|Q5HEM2|GATA_STAAC;sp|Q6GFF7|GATA_STAAR;tr|X5E0B0|X5E0B0_STAAU;tr|A0A163PN65|A0A163PN65_STAAU;tr|A0A0E1XAT2|A0A0E1XAT2_STAAU;tr|A0A290QU10|A0A290QU10_STAAE;tr|A0A7U4ETD6|A0A7U4ETD6_STAAU;tr|A0A0E0VR40|A0A0E0VR40_STAA5;tr|A0A7U8XQJ6|A0A7U…	sp|A8Z2R4|GATA_STAAT Glutamyl-tRNA(Gln) amidotransferase subunit A OS=Staphylococcus aureus (strain USA300 / TCH1516) OX=451516 GN=gatA PE=3 SV=1;tr|A0A5F0HQ22|A0A5F0HQ22_STAAU Glutamyl-tRNA(Gln) amidotransferase subunit A OS=Staphylococcus aureus OX=1280	15;15;15;15;15;15;15;15;15;15;15;15;15;15;15;15;15;15;15;15;15;14;14;14;14;14;14;14;14;14;14;14;14;14;14;14;13;11;6;6;5;4;3;2;1	15;15;15;15;15;15;15;15;15;15;15;15;15;15;15;15;15;15;15;15;15;14;14;14;14;14;14;14;14;14;14;14;14;14;14;14;13;11;6;6;5;4;3;2;1	14;14;14;14;14;14;14;14;14;14;14;14;14;14;14;14;14;14;14;14;14;13;13;13;13;13;13;13;13;13;13;13;13;13;13;13;12;10;5;5;5;3;3;2;1	45	15	15	14	52.82	485;485;485;485;485;485;485;485;485;485;485;485;485;485;491;485;485;485;485;491;485;491;485;485;485;485;485;491;485;485;485;491;485;485;485;485;485;428;201;120;236;485;127;43;113	0	5.8161	493600000	512170000	492390000	535660000	509870000	538520000	492370000	469910000	471670000	549920000	547160000	567780000	DIYDAIEETDPTIK;DNIITNGLETTCASK;EAHSLEELYK;FGIPSYYVIASSEASSNLSR;KAQELDELQAK;LFGIPMGIK;LHNENAVLIGK;LNMDEFAMGGSTETSYFK;MLEGFVPIYESTVMEK;PIGLQFIGKPFDEK;SFLALDKENAIK;SLGAVVEEVSLPNTK;TVNPFDHK;VAYQYETQYNLHDVYEKL;YESVENLLTLIK
sp|A8Z3T5|CODY_STAAT;sp|Q2FHI3|CODY_STAA3;tr|A0A7U8SPS7|A0A7U8SPS7_STAAU;sp|P63843|CODY_STAAM;tr|A0A7U7EY78|A0A7U7EY78_STAAU;sp|A7X1N2|CODY_STAA1;sp|A6U173|CODY_STAA2;sp|A6QGF5|CODY_STAAE;tr|A0A0E1X696|A0A0E1X696_STAAU;tr|A0A7U8F4K3|A0A7U8F4K3_STAAU;tr|A0A2X3YX54|A0A2X3YX54_STAA8;tr|A0A7U4ESH9|A0A7U4ESH9_STAAU;UPI0000054AD5;tr|W8UYB0|W8UYB0_STAAU;tr|T1Y9F3|T1Y9F3_STAAU;tr|A0A8B5ZBM2|A0A8B5ZBM2_ST…	sp|A8Z3T5|CODY_STAAT;sp|Q2FHI3|CODY_STAA3;tr|A0A7U8SPS7|A0A7U8SPS7_STAAU;sp|P63843|CODY_STAAM;tr|A0A7U7EY78|A0A7U7EY78_STAAU;sp|A7X1N2|CODY_STAA1;sp|A6U173|CODY_STAA2;sp|A6QGF5|CODY_STAAE;tr|A0A0E1X696|A0A0E1X696_STAAU;tr|A0A7U8F4K3|A0A7U8F4K3_STAAU;tr|A0A2X3YX54|A0A2X3YX54_STAA8;tr|A0A7U4ESH9|A0A7U4ESH9_STAAU;UPI0000054AD5;tr|W8UYB0|W8UYB0_STAAU;tr|T1Y9F3|T1Y9F3_STAAU;tr|A0A8B5ZBM2|A0A8B5ZBM2_ST…	sp|A8Z3T5|CODY_STAAT GTP-sensing transcriptional pleiotropic repressor CodY OS=Staphylococcus aureus (strain USA300 / TCH1516) OX=451516 GN=codY PE=3 SV=1;sp|Q2FHI3|CODY_STAA3 GTP-sensing transcriptional pleiotropic repressor CodY OS=Staphylococcus aureus	11;11;11;11;11;11;11;11;11;11;11;11;11;11;11;11;11;11;11;11;11;11;11;11;11;11;11;11;11;11;11;10;10;10;10;10;7;5;4;4;3;2;2;2;1	11;11;11;11;11;11;11;11;11;11;11;11;11;11;11;11;11;11;11;11;11;11;11;11;11;11;11;11;11;11;11;10;10;10;10;10;7;5;4;4;3;2;2;2;1	11;11;11;11;11;11;11;11;11;11;11;11;11;11;11;11;11;11;11;11;11;11;11;11;11;11;11;11;11;11;11;10;10;10;10;10;7;5;4;4;3;2;2;2;1	45	11	11	11	28.755	257;257;257;257;257;257;257;257;257;257;257;257;257;257;257;257;257;257;257;257;257;257;257;249;256;257;257;257;257;257;257;256;257;257;257;235;257;149;118;77;257;58;61;72;262	0	4.3345	2157300000	2259100000	2384000000	1300500000	1233300000	1113400000	1.8502e+09	1.6989e+09	1.71e+09	1.9044e+09	2.0582e+09	1.9827e+09	AAITMAINSLSYSEK;DKAAITMAINSLSYSEK;ELFIDSR;ELNTLLQK;IIQMLEER;ILGSSLNELLK;LESAGVIESR;LGTLVLGR;QTESNIDIDNVLTVFPPENR;SVIVNALR;TTIFPILGGGER
sp|O07319|MRAZ_STAAU;tr|A0A0D1FNC6|A0A0D1FNC6_STAAU;tr|A0A0E1X8Q2|A0A0E1X8Q2_STAAU;tr|A0A290QFK3|A0A290QFK3_STAAE;tr|A0A2X3YV85|A0A2X3YV85_STAA8;tr|A0A7U4ATB9|A0A7U4ATB9_STAAU;tr|A0A7U8F4G3|A0A7U8F4G3_STAAU;tr|A0A7U8SS13|A0A7U8SS13_STAAU;tr|A0A7U9J6A4|A0A7U9J6A4_STAAU;tr|A0A806KPF6|A0A806KPF6_STAAU;tr|T1Y9W1|T1Y9W1_STAAU;UPI00000543CE;sp|A5IS64|MRAZ_STAA9;tr|A0A0E1VKC9|A0A0E1VKC9_STAA3;sp|P65439|…	sp|O07319|MRAZ_STAAU;tr|A0A0D1FNC6|A0A0D1FNC6_STAAU;tr|A0A0E1X8Q2|A0A0E1X8Q2_STAAU;tr|A0A290QFK3|A0A290QFK3_STAAE;tr|A0A2X3YV85|A0A2X3YV85_STAA8;tr|A0A7U4ATB9|A0A7U4ATB9_STAAU;tr|A0A7U8F4G3|A0A7U8F4G3_STAAU;tr|A0A7U8SS13|A0A7U8SS13_STAAU;tr|A0A7U9J6A4|A0A7U9J6A4_STAAU;tr|A0A806KPF6|A0A806KPF6_STAAU;tr|T1Y9W1|T1Y9W1_STAAU;UPI00000543CE;sp|A5IS64|MRAZ_STAA9;tr|A0A0E1VKC9|A0A0E1VKC9_STAA3;sp|P65439|…	sp|O07319|MRAZ_STAAU Transcriptional regulator MraZ OS=Staphylococcus aureus OX=1280 GN=mraZ PE=3 SV=1;tr|A0A0D1FNC6|A0A0D1FNC6_STAAU Transcriptional regulator MraZ OS=Staphylococcus aureus OX=1280 GN=mraZ PE=3 SV=1;tr|A0A0E1X8Q2|A0A0E1X8Q2_STAAU Transcrip	3;3;3;3;3;3;3;3;3;3;3;3;3;3;3;3;3;3;3;3;3;3;3;3;3;3;3;3;3;2;2;2;2;1	3;3;3;3;3;3;3;3;3;3;3;3;3;3;3;3;3;3;3;3;3;3;3;3;3;3;3;3;3;2;2;2;2;1	3;3;3;3;3;3;3;3;3;3;3;3;3;3;3;3;3;3;3;3;3;3;3;3;3;3;3;3;3;2;2;2;2;1	34	3	3	3	17.403	144;143;143;143;143;143;143;143;143;143;143;143;143;143;143;143;143;143;143;143;143;143;143;143;143;143;143;143;143;141;75;143;143;78	0	1.1807	81109000	84715000	77010000	38362000	36391000	45241000	73301000	67301000	67740000	31241000	34533000	31891000	ECTVIGVSNR;INIPQNLR;MFMGEYDHQLDTK
sp|P0A002|ACP_STAAN;tr|A0A2X3Y8N2|A0A2X3Y8N2_STAA8;tr|A0A7U8F5D7|A0A7U8F5D7_STAAU;tr|A0A7U8XSA4|A0A7U8XSA4_STAAU;tr|A0A290QQY3|A0A290QQY3_STAAE;tr|A0A7U9P3Z7|A0A7U9P3Z7_STAAU;tr|A0A806L767|A0A806L767_STAAU;tr|T1YA07|T1YA07_STAAU;UPI0000125385;sp|A5ISB7|ACP_STAA9;tr|A0A0E1VKB1|A0A0E1VKB1_STAA3;sp|Q2FHK6|ACP_STAA3;sp|A6QGD2|ACP_STAAE;tr|A0A0E1X8J7|A0A0E1X8J7_STAAU;sp|P0A003|ACP_STAAW;sp|Q6GHK3|ACP_…	sp|P0A002|ACP_STAAN;tr|A0A2X3Y8N2|A0A2X3Y8N2_STAA8;tr|A0A7U8F5D7|A0A7U8F5D7_STAAU;tr|A0A7U8XSA4|A0A7U8XSA4_STAAU;tr|A0A290QQY3|A0A290QQY3_STAAE;tr|A0A7U9P3Z7|A0A7U9P3Z7_STAAU;tr|A0A806L767|A0A806L767_STAAU;tr|T1YA07|T1YA07_STAAU;UPI0000125385;sp|A5ISB7|ACP_STAA9;tr|A0A0E1VKB1|A0A0E1VKB1_STAA3;sp|Q2FHK6|ACP_STAA3;sp|A6QGD2|ACP_STAAE;tr|A0A0E1X8J7|A0A0E1X8J7_STAAU;sp|P0A003|ACP_STAAW;sp|Q6GHK3|ACP_…	sp|P0A002|ACP_STAAN Acyl carrier protein OS=Staphylococcus aureus (strain N315) OX=158879 GN=acpP PE=3 SV=1;tr|A0A2X3Y8N2|A0A2X3Y8N2_STAA8 Acyl carrier protein OS=Staphylococcus aureus (strain NCTC 8325 / PS 47) OX=93061 GN=hmrB PE=3 SV=1;tr|A0A7U8F5D7|A0A	6;6;6;6;6;6;6;6;6;6;6;6;6;6;6;6;6;6;6;6;6;6;6;6;6;6;6;6;5;4;3;3;2;2	6;6;6;6;6;6;6;6;6;6;6;6;6;6;6;6;6;6;6;6;6;6;6;6;6;6;6;6;5;4;3;3;2;2	6;6;6;6;6;6;6;6;6;6;6;6;6;6;6;6;6;6;6;6;6;6;6;6;6;6;6;6;5;4;3;3;2;2	34	6	6	6	8.5493	77;77;77;77;77;77;77;77;77;77;77;77;77;77;77;77;77;77;77;77;77;77;77;77;77;77;77;77;77;97;65;71;77;34	0	2.3659	12494000000	10725000000	11967000000	28117000000	27361000000	37704000000	18584000000	27766000000	27965000000	13337000000	13408000000	11360000000	FINSLEK;INTVGDAVK;LGVDADKVTEDASFK;MENFDKVK;VKDIIVDR;VTEDASFK
sp|P0A022|DPO3B_STAAM;tr|A0A2X3YSK6|A0A2X3YSK6_STAA8;UPI0000050CC9;tr|W8U7I3|W8U7I3_STAAU;tr|A0A7U8I9Q2|A0A7U8I9Q2_STAAU;tr|A0A6B5I2V3|A0A6B5I2V3_STAAU;tr|A0A806L3T3|A0A806L3T3_STAAU;tr|A0A7U9P4E3|A0A7U9P4E3_STAAU;tr|A0A7U8XJE1|A0A7U8XJE1_STAAU;tr|A0A7U8SV86|A0A7U8SV86_STAAU;tr|A0A7U7EWI2|A0A7U7EWI2_STAAU;tr|A0A7U4ARG1|A0A7U4ARG1_STAAU;tr|T1Y634|T1Y634_STAAU;tr|Q2G2H4|Q2G2H4_STAA8;tr|A0A0H3K645|A…	sp|P0A022|DPO3B_STAAM;tr|A0A2X3YSK6|A0A2X3YSK6_STAA8;UPI0000050CC9;tr|W8U7I3|W8U7I3_STAAU;tr|A0A7U8I9Q2|A0A7U8I9Q2_STAAU;tr|A0A6B5I2V3|A0A6B5I2V3_STAAU;tr|A0A806L3T3|A0A806L3T3_STAAU;tr|A0A7U9P4E3|A0A7U9P4E3_STAAU;tr|A0A7U8XJE1|A0A7U8XJE1_STAAU;tr|A0A7U8SV86|A0A7U8SV86_STAAU;tr|A0A7U7EWI2|A0A7U7EWI2_STAAU;tr|A0A7U4ARG1|A0A7U4ARG1_STAAU;tr|T1Y634|T1Y634_STAAU;tr|Q2G2H4|Q2G2H4_STAA8;tr|A0A0H3K645|A…	sp|P0A022|DPO3B_STAAM Beta sliding clamp OS=Staphylococcus aureus (strain Mu50 / ATCC 700699) OX=158878 GN=dnaN PE=3 SV=1;tr|A0A2X3YSK6|A0A2X3YSK6_STAA8 Beta sliding clamp OS=Staphylococcus aureus (strain NCTC 8325 / PS 47) OX=93061 GN=dnaN PE=3 SV=1;UPI00	12;12;12;12;12;12;12;12;12;12;12;12;12;12;12;12;12;12;12;12;12;12;12;12;12;12;11;11;11;7;7;6;5;2;1	12;12;12;12;12;12;12;12;12;12;12;12;12;12;12;12;12;12;12;12;12;12;12;12;12;12;11;11;11;7;7;6;5;2;1	12;12;12;12;12;12;12;12;12;12;12;12;12;12;12;12;12;12;12;12;12;12;12;12;12;12;11;11;11;7;7;6;5;2;1	35	12	12	12	41.913	377;377;377;377;377;377;377;377;377;377;377;377;377;377;377;377;377;377;376;377;377;377;377;377;377;377;377;377;377;236;193;377;174;377;82	0	4.732	256630000	266240000	270690000	229960000	219230000	217260000	227720000	211440000	213230000	252330000	259950000	255080000	DDAIQLSVK;DYFITQLNDTLK;FFVDIIK;GDDSVTQLILPIR;KLQLEDVSENK;LLEGHYPDTTR;LSIDNGEFYHAIDR;LSTGDDVVELSSTSPEIGTVK;MMEFTIK;TTLPILTGIK;VGNVNFISR;YMMDALK
sp|P0A036|G3P1_STAAM;sp|P0A038|G3P_STAAU;tr|A0A0H3KBK6|A0A0H3KBK6_STAAE;tr|A0A0H2XHX6|A0A0H2XHX6_STAA3;tr|A0A0E1XHR9|A0A0E1XHR9_STAAU;tr|A0A0E1VJE4|A0A0E1VJE4_STAA3;sp|Q6GIL8|G3P1_STAAR;tr|A0A7U7EXZ5|A0A7U7EXZ5_STAAU;sp|Q6GB58|G3P1_STAAS;sp|Q5HHP5|G3P1_STAAC;sp|P99136|G3P1_STAAN;tr|A0A7U4ASZ4|A0A7U4ASZ4_STAAU;tr|A0A7U8F6U4|A0A7U8F6U4_STAAU;UPI000005229B;tr|A0A0E0VNZ9|A0A0E0VNZ9_STAA5;tr|A0A2X3Y41…	sp|P0A036|G3P1_STAAM;sp|P0A038|G3P_STAAU;tr|A0A0H3KBK6|A0A0H3KBK6_STAAE;tr|A0A0H2XHX6|A0A0H2XHX6_STAA3;tr|A0A0E1XHR9|A0A0E1XHR9_STAAU;tr|A0A0E1VJE4|A0A0E1VJE4_STAA3;sp|Q6GIL8|G3P1_STAAR;tr|A0A7U7EXZ5|A0A7U7EXZ5_STAAU;sp|Q6GB58|G3P1_STAAS;sp|Q5HHP5|G3P1_STAAC;sp|P99136|G3P1_STAAN;tr|A0A7U4ASZ4|A0A7U4ASZ4_STAAU;tr|A0A7U8F6U4|A0A7U8F6U4_STAAU;UPI000005229B;tr|A0A0E0VNZ9|A0A0E0VNZ9_STAA5;tr|A0A2X3Y41…	sp|P0A036|G3P1_STAAM Glyceraldehyde-3-phosphate dehydrogenase 1 OS=Staphylococcus aureus (strain Mu50 / ATCC 700699) OX=158878 GN=gapA1 PE=3 SV=1;sp|P0A038|G3P_STAAU Glyceraldehyde-3-phosphate dehydrogenase OS=Staphylococcus aureus OX=1280 GN=gapA PE=3 SV=	18;18;18;18;18;18;18;18;18;18;18;18;18;18;18;18;18;18;18;18;18;18;18;18;17;17;17;17;17;15;15;15;14;14;14;14;14;14;14;13;13;13;13;13;13;11;11;11;10;8;6;5;4;2;2;2;1;1;1	18;18;18;18;18;18;18;18;18;18;18;18;18;18;18;18;18;18;18;18;18;18;18;18;17;17;17;17;17;15;15;15;14;14;14;14;14;14;14;13;13;13;13;13;13;11;11;11;10;8;6;5;4;2;2;2;1;1;1	4;4;4;4;4;4;4;4;4;4;4;4;4;4;4;4;4;4;4;4;4;4;4;4;4;4;3;4;4;1;1;1;0;1;0;1;0;1;0;0;2;0;0;1;0;0;0;0;0;0;0;1;2;1;0;2;1;0;1	59	18	18	4	36.28	336;336;336;336;336;336;336;336;336;336;336;336;336;336;336;336;336;336;336;336;336;336;336;336;336;336;336;336;336;273;294;262;264;293;271;293;282;294;240;224;227;238;247;280;271;244;176;176;208;94;182;93;335;91;244;74;99;198;336	0	6.971	9118100000	9597600000	10230000000	8.2326e+09	7.8697e+09	8.5391e+09	8700500000	8.2767e+09	8.3075e+09	10423000000	10367000000	10478000000	AAAENIIPNSTGAAK;AQAHIEAGAK;DLNIDVVLECTGFYTDKDK;FTGEVEVVDGGFR;IQEVEGLEVVAVNDLTDDDMLAHLLK;KVLISAPATGDLK;QDVTVEQVNEAMK;SFSEPDASK;SFSEPDASKLPWK;TIVFNTNHQELDGSETVVSGASCTTNSLAPVAK;TLAYLAELSK;VAAWYDNEMSYTAQLVR;VAINGFGR;VIPEIDGK;VLISAPATGDLK;VLNDDFGLVEGLMTTIHAYTGDQNTQDAPHR;VPVATGSLTELTVVLEK;YDTMQGR
sp|P0A078|MAP1_STAAM;tr|A0A6B5CFQ8|A0A6B5CFQ8_STAAU;UPI0000054498;tr|T1YBW0|T1YBW0_STAAU;tr|Q2FX05|Q2FX05_STAA8;tr|A0A8B1CUY4|A0A8B1CUY4_STAAU;tr|A0A8B1CG80|A0A8B1CG80_STAAU;tr|A0A806L7J8|A0A806L7J8_STAAU;tr|A0A7U9J322|A0A7U9J322_STAAU;tr|A0A7U8SRI5|A0A7U8SRI5_STAAU;tr|A0A7U8SN31|A0A7U8SN31_STAAU;tr|A0A7U8F760|A0A7U8F760_STAAU;tr|A0A7U7EZ65|A0A7U7EZ65_STAAU;tr|A0A7U4ESR1|A0A7U4ESR1_STAAU;tr|A0A2X…	sp|P0A078|MAP1_STAAM;tr|A0A6B5CFQ8|A0A6B5CFQ8_STAAU;UPI0000054498;tr|T1YBW0|T1YBW0_STAAU;tr|Q2FX05|Q2FX05_STAA8;tr|A0A8B1CUY4|A0A8B1CUY4_STAAU;tr|A0A8B1CG80|A0A8B1CG80_STAAU;tr|A0A806L7J8|A0A806L7J8_STAAU;tr|A0A7U9J322|A0A7U9J322_STAAU;tr|A0A7U8SRI5|A0A7U8SRI5_STAAU;tr|A0A7U8SN31|A0A7U8SN31_STAAU;tr|A0A7U8F760|A0A7U8F760_STAAU;tr|A0A7U7EZ65|A0A7U7EZ65_STAAU;tr|A0A7U4ESR1|A0A7U4ESR1_STAAU;tr|A0A2X…	sp|P0A078|MAP1_STAAM Methionine aminopeptidase OS=Staphylococcus aureus (strain Mu50 / ATCC 700699) OX=158878 GN=map PE=1 SV=1;tr|A0A6B5CFQ8|A0A6B5CFQ8_STAAU Methionine aminopeptidase OS=Staphylococcus aureus OX=1280 GN=map PE=3 SV=1;UPI0000054498 status=a	5;5;5;5;5;5;5;5;5;5;5;5;5;5;5;5;5;5;5;5;5;5;5;5;5;5;5;5;5;4;3;2;2	5;5;5;5;5;5;5;5;5;5;5;5;5;5;5;5;5;5;5;5;5;5;5;5;5;5;5;5;5;4;3;2;2	3;3;3;3;3;3;3;3;3;3;3;3;3;3;3;3;3;3;3;3;3;3;3;3;3;3;3;3;3;3;1;2;1	33	5	5	3	27.502	252;252;252;252;252;252;252;252;252;252;252;252;252;252;252;252;252;252;252;252;252;252;252;252;252;252;252;252;252;252;108;160;47	0	1.9702	225650000	237470000	251850000	197530000	183090000	164540000	223990000	207830000	209210000	161180000	153760000	169760000	EGDLVNIDVSALK;EIGYICAK;NTMQAATKPGITTK;SFVAQIEHTVIVTK;VCDVATMAFENAIAK
sp|P0A085|MSRA2_STAAW;tr|A0A2X3YBR9|A0A2X3YBR9_STAA8;UPI00003B1688;tr|X5DZP8|X5DZP8_STAAU;tr|T1Y8B2|T1Y8B2_STAAU;tr|A0A811HX07|A0A811HX07_STAAU;tr|A0A806KQU5|A0A806KQU5_STAAU;tr|A0A7U9J668|A0A7U9J668_STAAU;tr|A0A7U8XQD6|A0A7U8XQD6_STAAU;tr|A0A7U8SSH4|A0A7U8SSH4_STAAU;tr|A0A7U8F6K8|A0A7U8F6K8_STAAU;tr|A0A7U7EYE6|A0A7U7EYE6_STAAU;tr|A0A7U4ESN2|A0A7U4ESN2_STAAU;tr|A0A6B3IN44|A0A6B3IN44_STAAU;tr|A0A3…	sp|P0A085|MSRA2_STAAW;tr|A0A2X3YBR9|A0A2X3YBR9_STAA8;UPI00003B1688;tr|X5DZP8|X5DZP8_STAAU;tr|T1Y8B2|T1Y8B2_STAAU;tr|A0A811HX07|A0A811HX07_STAAU;tr|A0A806KQU5|A0A806KQU5_STAAU;tr|A0A7U9J668|A0A7U9J668_STAAU;tr|A0A7U8XQD6|A0A7U8XQD6_STAAU;tr|A0A7U8SSH4|A0A7U8SSH4_STAAU;tr|A0A7U8F6K8|A0A7U8F6K8_STAAU;tr|A0A7U7EYE6|A0A7U7EYE6_STAAU;tr|A0A7U4ESN2|A0A7U4ESN2_STAAU;tr|A0A6B3IN44|A0A6B3IN44_STAAU;tr|A0A3…	sp|P0A085|MSRA2_STAAW Peptide methionine sulfoxide reductase MsrA 2 OS=Staphylococcus aureus (strain MW2) OX=196620 GN=msrA2 PE=3 SV=1;tr|A0A2X3YBR9|A0A2X3YBR9_STAA8 Peptide methionine sulfoxide reductase MsrA OS=Staphylococcus aureus (strain NCTC 8325 / P	6;6;6;6;6;6;6;6;6;6;6;6;6;6;6;6;6;6;6;6;6;6;6;6;6;6;6;5;5	6;6;6;6;6;6;6;6;6;6;6;6;6;6;6;6;6;6;6;6;6;6;6;6;6;6;6;5;5	6;6;6;6;6;6;6;6;6;6;6;6;6;6;6;6;6;6;6;6;6;6;6;6;6;6;6;5;5	29	6	6	6	20.588	177;177;177;177;177;177;177;177;177;177;177;177;177;177;177;177;177;177;177;177;177;177;177;177;177;177;177;177;177	0	2.2548	42614000	43924000	40671000	37113000	34794000	30062000	41885000	37812000	38306000	38805000	37792000	35921000	AFIESHWGNQNA;NFYPAEDYHQDYYK;NFYPAEDYHQDYYKK;NPVHYYQYQR;QQLNEQGIFK;TFDPTDDQGQFFDR
sp|P0A095|NUSG_STAAM;tr|A0A0E1X884|A0A0E1X884_STAAU;UPI0000054843;tr|W8U699|W8U699_STAAU;tr|A0A7U7EX89|A0A7U7EX89_STAAU;tr|A0A2X3YVC7|A0A2X3YVC7_STAA8;tr|A0A7U9J7T2|A0A7U9J7T2_STAAU;tr|A0A7U8STD4|A0A7U8STD4_STAAU;tr|A0A7U8SS20|A0A7U8SS20_STAAU;tr|A0A7U8F6G5|A0A7U8F6G5_STAAU;tr|A0A7U4ERU7|A0A7U4ERU7_STAAU;tr|A0A6H3QAJ1|A0A6H3QAJ1_STAAU;tr|T1Y6G5|T1Y6G5_STAAU;tr|A0A806KLH2|A0A806KLH2_STAAU;tr|A0A0E…	sp|P0A095|NUSG_STAAM;tr|A0A0E1X884|A0A0E1X884_STAAU;UPI0000054843;tr|W8U699|W8U699_STAAU;tr|A0A7U7EX89|A0A7U7EX89_STAAU;tr|A0A2X3YVC7|A0A2X3YVC7_STAA8;tr|A0A7U9J7T2|A0A7U9J7T2_STAAU;tr|A0A7U8STD4|A0A7U8STD4_STAAU;tr|A0A7U8SS20|A0A7U8SS20_STAAU;tr|A0A7U8F6G5|A0A7U8F6G5_STAAU;tr|A0A7U4ERU7|A0A7U4ERU7_STAAU;tr|A0A6H3QAJ1|A0A6H3QAJ1_STAAU;tr|T1Y6G5|T1Y6G5_STAAU;tr|A0A806KLH2|A0A806KLH2_STAAU;tr|A0A0E…	sp|P0A095|NUSG_STAAM Transcription termination/antitermination protein NusG OS=Staphylococcus aureus (strain Mu50 / ATCC 700699) OX=158878 GN=nusG PE=3 SV=1;tr|A0A0E1X884|A0A0E1X884_STAAU Transcription termination/antitermination protein NusG OS=Staphyloco	7;7;7;7;7;7;7;7;7;7;7;7;7;7;7;7;7;7;7;7;7;7;7;7;7;7;6;6;6;4;4;3;3;1;1	7;7;7;7;7;7;7;7;7;7;7;7;7;7;7;7;7;7;7;7;7;7;7;7;7;7;6;6;6;4;4;3;3;1;1	7;7;7;7;7;7;7;7;7;7;7;7;7;7;7;7;7;7;7;7;7;7;7;7;7;7;6;6;6;4;4;3;3;1;1	35	7	7	7	20.663	182;182;182;182;182;182;182;182;182;182;182;182;182;182;182;182;182;182;182;182;182;182;182;182;182;182;182;182;182;78;62;107;182;127;104	0	2.7615	372340000	392000000	339860000	267160000	248600000	208470000	303440000	277440000	280420000	348840000	339280000	359430000	ETPVEVEFDQIEKL;NTPGVTGFVGSAGAGSK;RVESMNMTEQIFR;SGPFANQVGEVQEIETDKFK;VESMNMTEQIFR;VVIPEEEETQVKDGK;WYAVHTYSGYENK
sp|P0A0A1|ODPB_STAAM;sp|P99063|ODPB_STAAN;UPI0000054B50;tr|T1Y7B9|T1Y7B9_STAAU;tr|Q2G2A5|Q2G2A5_STAA8;tr|A0A806L6S6|A0A806L6S6_STAAU;tr|A0A7U9J6U7|A0A7U9J6U7_STAAU;tr|A0A7U8ST29|A0A7U8ST29_STAAU;tr|A0A7U4ESM0|A0A7U4ESM0_STAAU;tr|A0A2X3Y4M8|A0A2X3Y4M8_STAA8;tr|A0A7U8SPV9|A0A7U8SPV9_STAAU;tr|A0A0H2XFH8|A0A0H2XFH8_STAA3;sp|P0A0A3|ODPB_STAAU;sp|P0A0A2|ODPB_STAAW;tr|A0A0H3K828|A0A0H3K828_STAAE;sp|Q5HG…	sp|P0A0A1|ODPB_STAAM;sp|P99063|ODPB_STAAN;UPI0000054B50;tr|T1Y7B9|T1Y7B9_STAAU;tr|Q2G2A5|Q2G2A5_STAA8;tr|A0A806L6S6|A0A806L6S6_STAAU;tr|A0A7U9J6U7|A0A7U9J6U7_STAAU;tr|A0A7U8ST29|A0A7U8ST29_STAAU;tr|A0A7U4ESM0|A0A7U4ESM0_STAAU;tr|A0A2X3Y4M8|A0A2X3Y4M8_STAA8;tr|A0A7U8SPV9|A0A7U8SPV9_STAAU;tr|A0A0H2XFH8|A0A0H2XFH8_STAA3;sp|P0A0A3|ODPB_STAAU;sp|P0A0A2|ODPB_STAAW;tr|A0A0H3K828|A0A0H3K828_STAAE;sp|Q5HG…	sp|P0A0A1|ODPB_STAAM Pyruvate dehydrogenase E1 component subunit beta OS=Staphylococcus aureus (strain Mu50 / ATCC 700699) OX=158878 GN=pdhB PE=3 SV=1;sp|P99063|ODPB_STAAN Pyruvate dehydrogenase E1 component subunit beta OS=Staphylococcus aureus (strain N3	15;15;15;15;15;15;15;15;15;15;15;15;15;15;15;15;15;15;15;15;15;15;14;14;14;14;12;10;8;5;3;1	15;15;15;15;15;15;15;15;15;15;15;15;15;15;15;15;15;15;15;15;15;15;14;14;14;14;12;10;8;5;3;1	10;10;10;10;10;10;10;10;10;10;10;10;10;10;10;10;10;10;10;10;10;10;9;10;9;10;7;7;6;3;3;1	32	15	15	10	35.246	325;325;325;325;325;325;325;325;325;325;325;325;325;325;325;325;325;325;325;325;325;325;325;325;325;325;190;150;154;181;59;154	0	5.917	1.5931e+09	1.6397e+09	1.6463e+09	2.0707e+09	1.9696e+09	2.0247e+09	1.4684e+09	1.6109e+09	1.6196e+09	1.5956e+09	1.5446e+09	1.6843e+09	AAEELEKDGYSVEVIDLR;AILSLEAPIGR;AQMTMVQAINDALK;AVVVQEAQR;DGYSVEVIDLR;EGNDISIITYGAMVQESMK;KEGNDISIITYGAMVQESMK;NDQDVLIFGEDVGVNGGVFR;QAGVGAAVVAELSER;SFREEVPEEEYTIDIGK;SNDPVVYLEHMK;TELKNDQDVLIFGEDVGVNGGVFR;TVQPIDVDTIVASVEK;VAAADTIYPFTQAENVWLPNK;VVIPSGPYDAK
sp|P0A0B5|AHPC_STAAM;sp|P99074|AHPC_STAAN;UPI0000054552;tr|T1Y5H0|T1Y5H0_STAAU;tr|A0A806L176|A0A806L176_STAAU;tr|A0A7U9J3U0|A0A7U9J3U0_STAAU;tr|A0A7U8SY03|A0A7U8SY03_STAAU;tr|A0A7U8SN75|A0A7U8SN75_STAAU;tr|A0A7U8F8F7|A0A7U8F8F7_STAAU;tr|A0A7U7EX95|A0A7U7EX95_STAAU;tr|A0A2X4AM86|A0A2X4AM86_STAA8;tr|A0A7U4AS83|A0A7U4AS83_STAAU;tr|A0A0E1X9L1|A0A0E1X9L1_STAAU;sp|P0A0B7|AHPC_STAA8;sp|P0A0B6|AHPC_STAAW…	sp|P0A0B5|AHPC_STAAM;sp|P99074|AHPC_STAAN;UPI0000054552;tr|T1Y5H0|T1Y5H0_STAAU;tr|A0A806L176|A0A806L176_STAAU;tr|A0A7U9J3U0|A0A7U9J3U0_STAAU;tr|A0A7U8SY03|A0A7U8SY03_STAAU;tr|A0A7U8SN75|A0A7U8SN75_STAAU;tr|A0A7U8F8F7|A0A7U8F8F7_STAAU;tr|A0A7U7EX95|A0A7U7EX95_STAAU;tr|A0A2X4AM86|A0A2X4AM86_STAA8;tr|A0A7U4AS83|A0A7U4AS83_STAAU;tr|A0A0E1X9L1|A0A0E1X9L1_STAAU;sp|P0A0B7|AHPC_STAA8;sp|P0A0B6|AHPC_STAAW…	sp|P0A0B5|AHPC_STAAM Alkyl hydroperoxide reductase C OS=Staphylococcus aureus (strain Mu50 / ATCC 700699) OX=158878 GN=ahpC PE=3 SV=1;sp|P99074|AHPC_STAAN Alkyl hydroperoxide reductase C OS=Staphylococcus aureus (strain N315) OX=158879 GN=ahpC PE=1 SV=1;UP	8;8;8;8;8;8;8;8;8;8;8;8;8;8;8;8;8;8;8;8;8;8;8;8;7;7;5;2;2;1;1;1	8;8;8;8;8;8;8;8;8;8;8;8;8;8;8;8;8;8;8;8;8;8;8;8;7;7;5;2;2;1;1;1	5;5;5;5;5;5;5;5;5;5;5;5;5;5;5;5;5;5;5;5;5;5;5;5;4;4;5;2;0;0;1;1	32	8	8	5	20.976	189;189;189;189;189;189;189;189;189;189;189;189;189;189;189;189;189;189;189;189;189;189;189;189;189;189;110;45;71;69;189;30	0	3.1545	5494500000	5792100000	5.8707e+09	2412500000	2314200000	2431300000	5364700000	4878200000	4926600000	3.7057e+09	3.6121e+09	3.5726e+09	AWHDHSDAISK;EILPFTAQAFDPK;EVTQEDLK;ITYTMIGDPSQTITR;LGVNVFSVSTDTHFVHK;NFDVLDEATGLAQR;NPGEVCPAK;TLQPGLDLVGK
sp|P0A0E6|DLDH_STAAM;sp|Q5HGY8|DLDH_STAAC;UPI0000129471;tr|T1Y8Y3|T1Y8Y3_STAAU;tr|A0A806L549|A0A806L549_STAAU;tr|A0A7U8STL9|A0A7U8STL9_STAAU;tr|A0A7U8SPT6|A0A7U8SPT6_STAAU;tr|A0A7U9J6Q3|A0A7U9J6Q3_STAAU;tr|A0A7U7IER0|A0A7U7IER0_STAAU;tr|W8URN4|W8URN4_STAAU;sp|P0A0E7|DLDH_STAAW;sp|P99084|DLDH_STAAN;sp|Q6GAB8|DLDH_STAAS;sp|Q6GHY9|DLDH_STAAR;sp|P0A0E8|DLDH_STAAU;tr|A0A0E1VSG9|A0A0E1VSG9_STAA3;tr|A0A…	sp|P0A0E6|DLDH_STAAM;sp|Q5HGY8|DLDH_STAAC;UPI0000129471;tr|T1Y8Y3|T1Y8Y3_STAAU;tr|A0A806L549|A0A806L549_STAAU;tr|A0A7U8STL9|A0A7U8STL9_STAAU;tr|A0A7U8SPT6|A0A7U8SPT6_STAAU;tr|A0A7U9J6Q3|A0A7U9J6Q3_STAAU;tr|A0A7U7IER0|A0A7U7IER0_STAAU;tr|W8URN4|W8URN4_STAAU;sp|P0A0E7|DLDH_STAAW;sp|P99084|DLDH_STAAN;sp|Q6GAB8|DLDH_STAAS;sp|Q6GHY9|DLDH_STAAR;sp|P0A0E8|DLDH_STAAU;tr|A0A0E1VSG9|A0A0E1VSG9_STAA3;tr|A0A…	sp|P0A0E6|DLDH_STAAM Dihydrolipoyl dehydrogenase OS=Staphylococcus aureus (strain Mu50 / ATCC 700699) OX=158878 GN=pdhD PE=3 SV=1;sp|Q5HGY8|DLDH_STAAC Dihydrolipoyl dehydrogenase OS=Staphylococcus aureus (strain COL) OX=93062 GN=pdhD PE=3 SV=1;UPI000012947	18;18;18;18;18;18;18;18;18;18;18;18;18;18;18;18;18;18;18;18;18;18;17;17;17;16;16;14;6;6;5;4;2;2;2;2	18;18;18;18;18;18;18;18;18;18;18;18;18;18;18;18;18;18;18;18;18;18;17;17;17;16;16;14;6;6;5;4;2;2;2;2	18;18;18;18;18;18;18;18;18;18;18;18;18;18;18;18;18;18;18;18;18;18;17;17;17;16;16;14;6;6;5;4;2;2;2;2	36	18	18	18	49.451	468;468;468;468;468;468;468;468;468;468;468;468;468;468;468;468;468;468;468;468;468;468;468;468;468;468;468;339;89;468;468;179;105;147;88;88	0	7.0865	1.468e+09	1.5229e+09	1.5558e+09	1.559e+09	1.4812e+09	1.5915e+09	1383100000	1304700000	1313500000	1331500000	1388300000	1445100000	AIGYPIHTM;ALSLDDTNGFVK;DILGGFEK;EKGVEIVTEAMAK;FPYAANGR;FVEAQHSENLGVIAESVSLNFQK;GEAYFVDNNSLR;GNLGGVCLNVGCIPSK;GVEIVTEAMAK;LTGGVEGLLK;NAIIATGSR;NAIIATGSRPIEIPNFK;PIEIPNFK;RPNTDELGLEELGVK;SAQTYNFK;TIEADYVLVTVGR;TSISNIYAIGDIVPGLPLAHK;VIDSTGALNLQEVPGK
sp|P0A0H9|FABG_STAAM;tr|A0A6B2IUZ7|A0A6B2IUZ7_STAAU;sp|P99093|FABG_STAAN;sp|Q5HGK2|FABG_STAAC;sp|Q6G9Y2|FABG_STAAS;tr|A0A7U9J674|A0A7U9J674_STAAU;sp|Q6GHK4|FABG_STAAR;tr|A0A8B5ZD99|A0A8B5ZD99_STAAU;tr|A0A0D1H721|A0A0D1H721_STAAU;tr|A0A0H2XJC9|A0A0H2XJC9_STAA3;tr|Q2FZ53|Q2FZ53_STAA8;tr|A0A2X3YMT0|A0A2X3YMT0_STAA8;tr|A0A0H3KCE2|A0A0H3KCE2_STAAE;UPI00004B5BBF;tr|A0A806KPT0|A0A806KPT0_STAAU;tr|A0A7U8…	sp|P0A0H9|FABG_STAAM;tr|A0A6B2IUZ7|A0A6B2IUZ7_STAAU;sp|P99093|FABG_STAAN;sp|Q5HGK2|FABG_STAAC;sp|Q6G9Y2|FABG_STAAS;tr|A0A7U9J674|A0A7U9J674_STAAU;sp|Q6GHK4|FABG_STAAR;tr|A0A8B5ZD99|A0A8B5ZD99_STAAU;tr|A0A0D1H721|A0A0D1H721_STAAU;tr|A0A0H2XJC9|A0A0H2XJC9_STAA3;tr|Q2FZ53|Q2FZ53_STAA8;tr|A0A2X3YMT0|A0A2X3YMT0_STAA8;tr|A0A0H3KCE2|A0A0H3KCE2_STAAE;UPI00004B5BBF;tr|A0A806KPT0|A0A806KPT0_STAAU;tr|A0A7U8…	sp|P0A0H9|FABG_STAAM 3-oxoacyl-[acyl-carrier-protein] reductase FabG OS=Staphylococcus aureus (strain Mu50 / ATCC 700699) OX=158878 GN=fabG PE=1 SV=1;tr|A0A6B2IUZ7|A0A6B2IUZ7_STAAU 3-oxoacyl-[acyl-carrier-protein] reductase OS=Staphylococcus aureus OX=1280	14;14;14;14;14;14;14;14;14;14;14;14;14;14;14;14;14;14;14;14;14;14;14;14;13;13;13;13;13;13;13;12;10;10;10;4;3;2;1;1	14;14;14;14;14;14;14;14;14;14;14;14;14;14;14;14;14;14;14;14;14;14;14;14;13;13;13;13;13;13;13;12;10;10;10;4;3;2;1;1	1;1;1;1;1;1;1;1;1;1;1;1;1;1;1;1;1;1;1;1;1;1;1;1;1;1;1;1;1;1;1;1;0;0;1;0;0;0;0;0	40	14	14	1	26.146	246;244;246;246;246;246;246;244;244;244;244;244;244;244;244;244;244;244;246;246;246;246;244;246;246;244;244;244;244;244;244;246;175;175;159;77;245;141;76;42	0	5.5215	2223300000	2333800000	2383800000	3.0762e+09	2.9513e+09	3.1125e+09	2277700000	2348900000	2365200000	2653500000	2633100000	2632300000	ATPQMLR;EKAEAVVEEIK;EQEWDDVIDTNLK;EQMLTQIPLAR;EVVSQFGSLDVLVNNAGITR;FGQDTDIANTVAFLASDK;FGQDTDIANTVAFLASDKAK;GVDSFAIQANVADADEVK;GVFNCIQK;MKEQEWDDVIDTNLK;SALVTGASR;SGAIINLSSVVGAVGNPGQANYVATK;SIALQLAEEGYNVAVNYAGSK;YITGQTIHVNGGMYM
sp|P0A0J0|SIGA_STAA8;UPI00000542BF;tr|A0A8B5ZEF2|A0A8B5ZEF2_STAAU;tr|A0A2X3YA11|A0A2X3YA11_STAA8;sp|P0A0I9|SIGA_STAAW;tr|A0A806L350|A0A806L350_STAAU;tr|A0A7U9P3P9|A0A7U9P3P9_STAAU;tr|A0A7U8XQK0|A0A7U8XQK0_STAAU;tr|A0A7U8F6J1|A0A7U8F6J1_STAAU;tr|A0A7U7EYM5|A0A7U7EYM5_STAAU;tr|A0A7U8SSU4|A0A7U8SSU4_STAAU;tr|A0A844R369|A0A844R369_STAAU;tr|A0A808JIJ7|A0A808JIJ7_STAAU;tr|A0A0E1X508|A0A0E1X508_STAAU;tr…	sp|P0A0J0|SIGA_STAA8;UPI00000542BF;tr|A0A8B5ZEF2|A0A8B5ZEF2_STAAU;tr|A0A2X3YA11|A0A2X3YA11_STAA8;sp|P0A0I9|SIGA_STAAW;tr|A0A806L350|A0A806L350_STAAU;tr|A0A7U9P3P9|A0A7U9P3P9_STAAU;tr|A0A7U8XQK0|A0A7U8XQK0_STAAU;tr|A0A7U8F6J1|A0A7U8F6J1_STAAU;tr|A0A7U7EYM5|A0A7U7EYM5_STAAU;tr|A0A7U8SSU4|A0A7U8SSU4_STAAU;tr|A0A844R369|A0A844R369_STAAU;tr|A0A808JIJ7|A0A808JIJ7_STAAU;tr|A0A0E1X508|A0A0E1X508_STAAU;tr…	sp|P0A0J0|SIGA_STAA8 RNA polymerase sigma factor SigA OS=Staphylococcus aureus (strain NCTC 8325 / PS 47) OX=93061 GN=sigA PE=1 SV=1;UPI00000542BF status=active;tr|A0A8B5ZEF2|A0A8B5ZEF2_STAAU RNA polymerase sigma factor RpoD OS=Staphylococcus aureus OX=128	7;7;7;7;7;7;7;7;7;7;7;7;7;7;7;7;7;7;7;7;7;7;7;7;7;7;6;6;5;4;3;3;3;2;1	7;7;7;7;7;7;7;7;7;7;7;7;7;7;7;7;7;7;7;7;7;7;7;7;7;7;6;6;5;4;3;3;3;2;1	7;7;7;7;7;7;7;7;7;7;7;7;7;7;7;7;7;7;7;7;7;7;7;7;7;7;6;6;5;4;3;3;3;2;1	35	7	7	7	42.17	368;368;368;368;368;368;368;368;368;368;368;368;368;368;368;368;368;368;368;368;368;368;368;368;368;368;368;316;368;141;369;336;214;122;163	0	2.7537	171160000	179370000	166520000	174440000	166990000	149620000	158060000	161330000	162350000	185330000	177070000	174830000	DSSDTDEKLNPSDLSAPPGVK;EQLEDVLDTLTDREENVLR;IPVHMVETINK;QLLQDLGR;QTIDPTLTLEDVK;QTIDPTLTLEDVKK;VNLLSAQEEIELAK
sp|P0A0J3|SODM1_STAA8;tr|A0A0H3K8D3|A0A0H3K8D3_STAAE;UPI00000542C7;tr|T1Y9R2|T1Y9R2_STAAU;tr|A0A0E1X7A1|A0A0E1X7A1_STAAU;sp|P0A0J2|SODM1_STAAW;tr|A0A7U8SSQ6|A0A7U8SSQ6_STAAU;tr|A0A7U8SQ15|A0A7U8SQ15_STAAU;tr|A0A7U7EYM8|A0A7U7EYM8_STAAU;tr|A0A7U4AU66|A0A7U4AU66_STAAU;tr|A0A2X4AUH4|A0A2X4AUH4_STAA8;tr|A0A7U8I8D9|A0A7U8I8D9_STAAU;tr|A0A806L3C8|A0A806L3C8_STAAU;tr|A0A7U9J5T1|A0A7U9J5T1_STAAU;tr|A0A0E…	sp|P0A0J3|SODM1_STAA8;tr|A0A0H3K8D3|A0A0H3K8D3_STAAE;UPI00000542C7;tr|T1Y9R2|T1Y9R2_STAAU;tr|A0A0E1X7A1|A0A0E1X7A1_STAAU;sp|P0A0J2|SODM1_STAAW;tr|A0A7U8SSQ6|A0A7U8SSQ6_STAAU;tr|A0A7U8SQ15|A0A7U8SQ15_STAAU;tr|A0A7U7EYM8|A0A7U7EYM8_STAAU;tr|A0A7U4AU66|A0A7U4AU66_STAAU;tr|A0A2X4AUH4|A0A2X4AUH4_STAA8;tr|A0A7U8I8D9|A0A7U8I8D9_STAAU;tr|A0A806L3C8|A0A806L3C8_STAAU;tr|A0A7U9J5T1|A0A7U9J5T1_STAAU;tr|A0A0E…	sp|P0A0J3|SODM1_STAA8 Superoxide dismutase [Mn] 1 OS=Staphylococcus aureus (strain NCTC 8325 / PS 47) OX=93061 GN=sodA PE=1 SV=1;tr|A0A0H3K8D3|A0A0H3K8D3_STAAE Superoxide dismutase OS=Staphylococcus aureus (strain Newman) OX=426430 GN=sodA PE=3 SV=1;UPI000	11;11;11;11;11;11;11;11;11;11;11;11;11;11;11;11;11;11;11;11;11;11;11;11;10;10;9;8;8;7;4;4;3;2;1	11;11;11;11;11;11;11;11;11;11;11;11;11;11;11;11;11;11;11;11;11;11;11;11;10;10;9;8;8;7;4;4;3;2;1	8;8;8;8;8;8;8;8;8;8;8;8;8;8;8;8;8;8;8;8;8;8;8;8;8;7;8;5;8;4;4;4;0;0;1	35	11	11	8	22.711	199;199;199;199;199;199;199;199;199;199;199;199;199;199;199;199;199;199;199;199;199;199;199;199;199;199;184;154;137;199;72;112;70;199;200	0	4.3387	11306000000	11857000000	10704000000	16877000000	16583000000	19619000000	14489000000	16720000000	16671000000	14953000000	15524000000	15300000000	EQWGSLEEFK;EQWGSLEEFKK;IKEQWGSLEEFK;IKEQWGSLEEFKK;LNAAVEGTDLESK;LPYAFDALEPHFDK;MAFELPK;RPDYIGAFWNVVNWEK;SIEEIVANLDSVPANIQTAVR;TPILGLDVWEHAYYLK;VDELYNATK
sp|P0A0K7|GYRB_STAAW;tr|A0A7U8SCL4|A0A7U8SCL4_STAAU;tr|A0A7U7EWY8|A0A7U7EWY8_STAAU;tr|A0A7U4ERA6|A0A7U4ERA6_STAAU;tr|A0A2Y2JFY9|A0A2Y2JFY9_STAAU;tr|A0A2X3YK12|A0A2X3YK12_STAA8;tr|A0A806KJ07|A0A806KJ07_STAAU;tr|A0A0H3KD61|A0A0H3KD61_STAAE;sp|P0A0K8|GYRB_STAAU;tr|A0A068DT46|A0A068DT46_STAAU;tr|A0A0E1XCW9|A0A0E1XCW9_STAAU;tr|A0A0E1VM98|A0A0E1VM98_STAA3;tr|A0A5S9C2W3|A0A5S9C2W3_STAAU;tr|A0A0E0VKB8|A0…	sp|P0A0K7|GYRB_STAAW;tr|A0A7U8SCL4|A0A7U8SCL4_STAAU;tr|A0A7U7EWY8|A0A7U7EWY8_STAAU;tr|A0A7U4ERA6|A0A7U4ERA6_STAAU;tr|A0A2Y2JFY9|A0A2Y2JFY9_STAAU;tr|A0A2X3YK12|A0A2X3YK12_STAA8;tr|A0A806KJ07|A0A806KJ07_STAAU;tr|A0A0H3KD61|A0A0H3KD61_STAAE;sp|P0A0K8|GYRB_STAAU;tr|A0A068DT46|A0A068DT46_STAAU;tr|A0A0E1XCW9|A0A0E1XCW9_STAAU;tr|A0A0E1VM98|A0A0E1VM98_STAA3;tr|A0A5S9C2W3|A0A5S9C2W3_STAAU;tr|A0A0E0VKB8|A0…	sp|P0A0K7|GYRB_STAAW DNA gyrase subunit B OS=Staphylococcus aureus (strain MW2) OX=196620 GN=gyrB PE=3 SV=2;tr|A0A7U8SCL4|A0A7U8SCL4_STAAU DNA gyrase subunit B OS=Staphylococcus aureus subsp. aureus WBG10049 OX=585160 GN=gyrB PE=3 SV=1;tr|A0A7U7EWY8|A0A7U7	10;10;10;10;10;10;10;10;10;10;10;10;10;10;10;10;10;10;10;10;10;10;10;10;10;10;10;10;7;7;7;7;7;7;7;7;7;6;6;6;6;6;6;6;6;6;6;6;6;6;6;6;6;6;6;6;6;6;5;5;5;5;5;5;5;5;5;5;5;5;4;4;4;3;3;3;2;2;1	10;10;10;10;10;10;10;10;10;10;10;10;10;10;10;10;10;10;10;10;10;10;10;10;10;10;10;10;7;7;7;7;7;7;7;7;7;6;6;6;6;6;6;6;6;6;6;6;6;6;6;6;6;6;6;6;6;6;5;5;5;5;5;5;5;5;5;5;5;5;4;4;4;3;3;3;2;2;1	10;10;10;10;10;10;10;10;10;10;10;10;10;10;10;10;10;10;10;10;10;10;10;10;10;10;10;10;7;7;7;7;7;7;7;7;7;6;6;6;6;6;6;6;6;6;6;6;6;6;6;6;6;6;6;6;6;6;5;5;5;5;5;5;5;5;5;5;5;5;4;4;4;3;3;3;2;2;1	79	10	10	10	72.539	644;644;644;644;644;644;644;644;644;644;644;644;643;644;644;644;644;644;644;644;644;644;644;644;644;644;644;644;372;372;644;392;372;372;366;372;372;372;372;372;307;372;263;372;372;372;372;372;372;372;372;372;372;372;372;372;372;372;372;372;372;372;229;372;372;372;372;372;372;372;372;644;398;640;257;254;208;252;120	0	3.8336	156940000	161500000	156000000	173970000	166760000	179820000	167490000	158290000	158600000	140790000	146150000	146590000	ELAFLNK;FLYENPQVAR;GIPVDIQEK;GIQITLR;GLGEMNADQLWETTMNPEHR;GVPQFDLK;ILNNNEIR;NETIYHQAYK;SELNPTPK;VLNSYGLSSK
sp|P0A0N0|Y749_STAAM;tr|A0A7U7IE28|A0A7U7IE28_STAAU;tr|A0A7U8SQH7|A0A7U8SQH7_STAAU;tr|A0A6B5PZE7|A0A6B5PZE7_STAAU;tr|A0A6B5ELE8|A0A6B5ELE8_STAAU;tr|A0A6B5I7M3|A0A6B5I7M3_STAAU;tr|A0A6B5UZV1|A0A6B5UZV1_STAAU;tr|A0A6G4Q3Y1|A0A6G4Q3Y1_STAAU;tr|A0A7U4ASN9|A0A7U4ASN9_STAAU;sp|P0A0N1|Y704_STAAN;tr|A0A0H3K6S0|A0A0H3K6S0_STAAE;sp|Q8NXM4|Y711_STAAW;tr|A0A7U8STU0|A0A7U8STU0_STAAU;tr|A0A7U9J751|A0A7U9J751_S…	sp|P0A0N0|Y749_STAAM;tr|A0A7U7IE28|A0A7U7IE28_STAAU;tr|A0A7U8SQH7|A0A7U8SQH7_STAAU;tr|A0A6B5PZE7|A0A6B5PZE7_STAAU;tr|A0A6B5ELE8|A0A6B5ELE8_STAAU;tr|A0A6B5I7M3|A0A6B5I7M3_STAAU;tr|A0A6B5UZV1|A0A6B5UZV1_STAAU;tr|A0A6G4Q3Y1|A0A6G4Q3Y1_STAAU;tr|A0A7U4ASN9|A0A7U4ASN9_STAAU;sp|P0A0N1|Y704_STAAN;tr|A0A0H3K6S0|A0A0H3K6S0_STAAE;sp|Q8NXM4|Y711_STAAW;tr|A0A7U8STU0|A0A7U8STU0_STAAU;tr|A0A7U9J751|A0A7U9J751_S…	sp|P0A0N0|Y749_STAAM DegV domain-containing protein SAV0749 OS=Staphylococcus aureus (strain Mu50 / ATCC 700699) OX=158878 GN=SAV0749 PE=3 SV=1;tr|A0A7U7IE28|A0A7U7IE28_STAAU DegV domain-containing protein OS=Staphylococcus aureus subsp. aureus ST228 OX=10	4;4;4;4;4;4;4;4;4;4;4;4;4;4;4;4;4;4;4;4;4;4;4;4;4;4;4;4;4;4;4;4;3;3;3;1;1;1;1	4;4;4;4;4;4;4;4;4;4;4;4;4;4;4;4;4;4;4;4;4;4;4;4;4;4;4;4;4;4;4;4;3;3;3;1;1;1;1	4;4;4;4;4;4;4;4;4;4;4;4;4;4;4;4;4;4;4;4;4;4;4;4;4;4;4;4;4;4;4;4;3;3;3;1;1;1;1	39	4	4	4	32.068	288;288;288;288;288;288;288;288;288;288;288;288;288;288;288;288;288;288;288;288;288;288;257;288;288;288;288;288;288;288;288;288;218;191;288;127;288;127;127	0	1.4836	71092000	74676000	73883000	47594000	46465000	32344000	61286000	55427000	56663000	76952000	71341000	73738000	AIQTLEK;EHTGAYLIVDDLK;ITGAQAWVGTLLK;NFTESNEIAIEEFYNK
sp|P0A0P7|ASP23_STAAW;sp|Q5HE23|ASP23_STAAC;tr|W0G6J3|W0G6J3_STAAU;tr|T1YBM0|T1YBM0_STAAU;tr|A0A7U9P322|A0A7U9P322_STAAU;tr|A0A7U8SWG3|A0A7U8SWG3_STAAU;tr|A0A7U8SCP5|A0A7U8SCP5_STAAU;tr|A0A7U8I956|A0A7U8I956_STAAU;tr|A0A7U4AV53|A0A7U4AV53_STAAU;tr|A0A7U7F051|A0A7U7F051_STAAU;tr|A0A806LA01|A0A806LA01_STAAU;tr|A0A2X4ARZ2|A0A2X4ARZ2_STAA8;sp|P0A0P8|ASP23_STAAU;sp|Q2FEV0|ASP23_STAA3;sp|Q2YYG3|ASP23_S…	sp|P0A0P7|ASP23_STAAW;sp|Q5HE23|ASP23_STAAC;tr|W0G6J3|W0G6J3_STAAU;tr|T1YBM0|T1YBM0_STAAU;tr|A0A7U9P322|A0A7U9P322_STAAU;tr|A0A7U8SWG3|A0A7U8SWG3_STAAU;tr|A0A7U8SCP5|A0A7U8SCP5_STAAU;tr|A0A7U8I956|A0A7U8I956_STAAU;tr|A0A7U4AV53|A0A7U4AV53_STAAU;tr|A0A7U7F051|A0A7U7F051_STAAU;tr|A0A806LA01|A0A806LA01_STAAU;tr|A0A2X4ARZ2|A0A2X4ARZ2_STAA8;sp|P0A0P8|ASP23_STAAU;sp|Q2FEV0|ASP23_STAA3;sp|Q2YYG3|ASP23_S…	sp|P0A0P7|ASP23_STAAW Alkaline shock protein 23 OS=Staphylococcus aureus (strain MW2) OX=196620 GN=asp23 PE=3 SV=1;sp|Q5HE23|ASP23_STAAC Alkaline shock protein 23 OS=Staphylococcus aureus (strain COL) OX=93062 GN=asp23 PE=3 SV=1;tr|W0G6J3|W0G6J3_STAAU Alka	7;7;7;7;7;7;7;7;7;7;7;7;7;7;7;7;7;7;7;7;7;7;7;7;7;7;6;6;5;5;3;2;2;2;1;1	7;7;7;7;7;7;7;7;7;7;7;7;7;7;7;7;7;7;7;7;7;7;7;7;7;7;6;6;5;5;3;2;2;2;1;1	7;7;7;7;7;7;7;7;7;7;7;7;7;7;7;7;7;7;7;7;7;7;7;7;7;7;6;6;5;5;3;2;2;2;1;1	36	7	7	7	19.191	169;169;169;169;169;169;169;169;169;169;169;169;169;169;169;169;169;169;169;169;169;169;148;169;169;169;169;169;112;98;49;177;177;80;171;41	0	2.7613	3.8676e+09	4.0544e+09	4.2456e+09	2.9971e+09	2853200000	3.3794e+09	3.8672e+09	3.5692e+09	3.5956e+09	3.1752e+09	3.0763e+09	3.222e+09	GGLTDTFTNAFSSGNNVTQGVSVEVGEK;LTFSDEVVEK;QAYDNQTGVNEK;QKQQEQNQEPQFK;QQEQNQEPQFK;VILEYGESAPK;YITGLDVVEVNMQVDDVMTQK
sp|P0C0Z1|VRAR_STAA1;tr|A0A6B5I0N8|A0A6B5I0N8_STAAU;UPI000002E89F;tr|W8TS97|W8TS97_STAAU;tr|D9IFM7|D9IFM7_STAAU;tr|A0A806L4A0|A0A806L4A0_STAAU;tr|A0A7U9J323|A0A7U9J323_STAAU;tr|A0A7U8XRY7|A0A7U8XRY7_STAAU;tr|A0A7U8F3S3|A0A7U8F3S3_STAAU;tr|A0A7U4AUP7|A0A7U4AUP7_STAAU;tr|A0A7U8XPE5|A0A7U8XPE5_STAAU;tr|A0A6A9H0R4|A0A6A9H0R4_STAAU;tr|A0A0H3K9D7|A0A0H3K9D7_STAAE;sp|Q5HEP0|VRAR_STAAC;sp|Q6GFH3|VRAR_STA…	sp|P0C0Z1|VRAR_STAA1;tr|A0A6B5I0N8|A0A6B5I0N8_STAAU;UPI000002E89F;tr|W8TS97|W8TS97_STAAU;tr|D9IFM7|D9IFM7_STAAU;tr|A0A806L4A0|A0A806L4A0_STAAU;tr|A0A7U9J323|A0A7U9J323_STAAU;tr|A0A7U8XRY7|A0A7U8XRY7_STAAU;tr|A0A7U8F3S3|A0A7U8F3S3_STAAU;tr|A0A7U4AUP7|A0A7U4AUP7_STAAU;tr|A0A7U8XPE5|A0A7U8XPE5_STAAU;tr|A0A6A9H0R4|A0A6A9H0R4_STAAU;tr|A0A0H3K9D7|A0A0H3K9D7_STAAE;sp|Q5HEP0|VRAR_STAAC;sp|Q6GFH3|VRAR_STA…	sp|P0C0Z1|VRAR_STAA1 Response regulator protein VraR OS=Staphylococcus aureus (strain Mu3 / ATCC 700698) OX=418127 GN=vraR PE=3 SV=1;tr|A0A6B5I0N8|A0A6B5I0N8_STAAU Response regulator transcription factor OS=Staphylococcus aureus OX=1280 GN=G0X69_04160 PE=4	9;9;9;9;9;9;9;9;9;9;9;9;9;9;9;9;9;9;9;9;9;9;9;9;9;9;8;8;8;8;8;8;7;6;3;2;1;1	9;9;9;9;9;9;9;9;9;9;9;9;9;9;9;9;9;9;9;9;9;9;9;9;9;9;8;8;8;8;8;8;7;6;3;2;1;1	9;9;9;9;9;9;9;9;9;9;9;9;9;9;9;9;9;9;9;9;9;9;9;9;9;9;8;8;8;8;8;8;7;6;3;2;1;1	38	9	9	9	23.559	209;209;209;209;209;209;209;209;209;209;209;209;209;209;209;209;209;209;209;209;209;209;209;209;209;209;209;209;209;199;197;202;209;209;209;45;79;37	0	3.5497	592140000	628240000	605110000	457950000	433880000	382400000	537780000	496150000	500090000	684550000	713330000	727580000	AELYEMLTER;ALDAGVDSYILK;EMEILLLIAK;GESVFEPEVLVK;THVSNILSK;TQAVIYAFQHNLIQ;VLFVDDHEMVR;VLMLTSFIEDK;VLMLTSFIEDKEVYR
sp|P0C1S0|MGRA_STAAU;UPI00000548AE;tr|T1Y807|T1Y807_STAAU;tr|A0A806L400|A0A806L400_STAAU;tr|A0A7U9J722|A0A7U9J722_STAAU;tr|A0A7U8XQH2|A0A7U8XQH2_STAAU;tr|A0A7U8STX6|A0A7U8STX6_STAAU;tr|A0A7U8F9J7|A0A7U8F9J7_STAAU;tr|A0A7U4ES22|A0A7U4ES22_STAAU;tr|A0A2X3YCL1|A0A2X3YCL1_STAA8;tr|A0A0H3K7F4|A0A0H3K7F4_STAAE;tr|A0A0H2XDE4|A0A0H2XDE4_STAA3;tr|A0A0E1X9C9|A0A0E1X9C9_STAAU;tr|A0A0E1VJU2|A0A0E1VJU2_STAA3;…	sp|P0C1S0|MGRA_STAAU;UPI00000548AE;tr|T1Y807|T1Y807_STAAU;tr|A0A806L400|A0A806L400_STAAU;tr|A0A7U9J722|A0A7U9J722_STAAU;tr|A0A7U8XQH2|A0A7U8XQH2_STAAU;tr|A0A7U8STX6|A0A7U8STX6_STAAU;tr|A0A7U8F9J7|A0A7U8F9J7_STAAU;tr|A0A7U4ES22|A0A7U4ES22_STAAU;tr|A0A2X3YCL1|A0A2X3YCL1_STAA8;tr|A0A0H3K7F4|A0A0H3K7F4_STAAE;tr|A0A0H2XDE4|A0A0H2XDE4_STAA3;tr|A0A0E1X9C9|A0A0E1X9C9_STAAU;tr|A0A0E1VJU2|A0A0E1VJU2_STAA3;…	sp|P0C1S0|MGRA_STAAU HTH-type transcriptional regulator MgrA OS=Staphylococcus aureus OX=1280 GN=mgrA PE=1 SV=2;UPI00000548AE status=active;tr|T1Y807|T1Y807_STAAU Transcriptional regulator, MarR family protein OS=Staphylococcus aureus subsp. aureus CN1 OX=	9;9;9;9;9;9;9;9;9;9;9;9;9;9;9;9;9;9;9;9;9;9;9;2	9;9;9;9;9;9;9;9;9;9;9;9;9;9;9;9;9;9;9;9;9;9;9;2	9;9;9;9;9;9;9;9;9;9;9;9;9;9;9;9;9;9;9;9;9;9;9;2	24	9	9	9	17.089	147;147;147;147;147;147;147;147;147;147;147;147;147;147;147;147;147;147;147;147;147;147;147;145	0	3.5452	263710000	276640000	266700000	157860000	152300000	180730000	196590000	180330000	181530000	228460000	277790000	211640000	EQLCFSLYNAQR;EVFIHLTDK;MEQVDLIK;SETIRPELSNASDK;VASASSLSQDEVK;VASASSLSQDEVKELNR;VIHAFDETK;VIHAFDETKEK;VVTELALDTGTVSPLLK
sp|P0C2W6|TOP3_STAAB;tr|A0A8B1CIK4|A0A8B1CIK4_STAAU;UPI00003B18AA;tr|A0A8B1CV22|A0A8B1CV22_STAAU;tr|T1YAR1|T1YAR1_STAAU;sp|Q6GEH9|TOP3_STAAR;tr|A0A0D1HMN3|A0A0D1HMN3_STAAU;tr|A0A0E0VR91|A0A0E0VR91_STAA5;tr|A0A0E1XMA2|A0A0E1XMA2_STAAU;tr|A0A0U1MTG2|A0A0U1MTG2_STAAU;tr|A0A168USR9|A0A168USR9_STAAU;tr|A0A2S6D097|A0A2S6D097_STAAU;tr|A0A2S6DCD5|A0A2S6DCD5_STAAU;tr|A0A380DU86|A0A380DU86_STAAU;tr|A0A806K…	sp|P0C2W6|TOP3_STAAB;tr|A0A8B1CIK4|A0A8B1CIK4_STAAU;UPI00003B18AA;tr|A0A8B1CV22|A0A8B1CV22_STAAU;tr|T1YAR1|T1YAR1_STAAU;sp|Q6GEH9|TOP3_STAAR;tr|A0A0D1HMN3|A0A0D1HMN3_STAAU;tr|A0A0E0VR91|A0A0E0VR91_STAA5;tr|A0A0E1XMA2|A0A0E1XMA2_STAAU;tr|A0A0U1MTG2|A0A0U1MTG2_STAAU;tr|A0A168USR9|A0A168USR9_STAAU;tr|A0A2S6D097|A0A2S6D097_STAAU;tr|A0A2S6DCD5|A0A2S6DCD5_STAAU;tr|A0A380DU86|A0A380DU86_STAAU;tr|A0A806K…	sp|P0C2W6|TOP3_STAAB Putative DNA topoisomerase 3 OS=Staphylococcus aureus (strain bovine RF122 / ET3-1) OX=273036 GN=topB PE=5 SV=1;tr|A0A8B1CIK4|A0A8B1CIK4_STAAU DNA topoisomerase III OS=Staphylococcus aureus OX=1280 GN=JYA46_002490 PE=4 SV=1;UPI00003B18	2;2;2;2;2;2;2;2;2;2;2;2;2;2;2;2;2;2;2;2;2;2;2;2;2;2;1;1;1;1;1;1;1;1;1;1;1;1;1;1;1;1;1;1;1;1;1;1;1	2;2;2;2;2;2;2;2;2;2;2;2;2;2;2;2;2;2;2;2;2;2;2;2;2;2;1;1;1;1;1;1;1;1;1;1;1;1;1;1;1;1;1;1;1;1;1;1;1	2;2;2;2;2;2;2;2;2;2;2;2;2;2;2;2;2;2;2;2;2;2;2;2;2;2;1;1;1;1;1;1;1;1;1;1;1;1;1;1;1;1;1;1;1;1;1;1;1	49	2	2	2	81.551	711;711;711;711;711;711;711;711;711;711;711;711;711;711;711;711;711;711;711;711;711;711;711;711;711;711;711;711;711;711;711;711;711;711;711;711;711;711;711;711;711;711;711;711;711;711;711;197;84	0.0019881	0.78672	11161000	11531000	11067000	19998000	19381000	19508000	12595000	12395000	12487000	11463000	11858000	11293000	DIADALQINQK;ETLEQIVNNLK
sp|P21222|NP30_STAAU	sp|P21222|NP30_STAAU	sp|P21222|NP30_STAAU 30 kDa neutral phosphatase (Fragment) OS=Staphylococcus aureus OX=1280 PE=1 SV=2	2	1	1	1	2	1	1	3.5479	35	0.01048	0.3945	664420000	696800000	612780000	629440000	846800000	1362100000	770930000	865470000	872470000	385030000	408110000	435280000	KSSAEVQQTQQASIPASQK;SSAEVQQTQQASIPASQK
sp|P55177|YAG5_STAAU;tr|A0A7U4ESS7|A0A7U4ESS7_STAAU;tr|A0A5F0HPR9|A0A5F0HPR9_STAAU;tr|A0A2X3Y7A6|A0A2X3Y7A6_STAA8;tr|A0A2S6DJP2|A0A2S6DJP2_STAAU;tr|A0A0U1MQK8|A0A0U1MQK8_STAAU;tr|A0A0H2XHP6|A0A0H2XHP6_STAA3;tr|A0A0H2WXM0|A0A0H2WXM0_STAAC;tr|A0A0E1XAX3|A0A0E1XAX3_STAAU;tr|A0A7U8F5R9|A0A7U8F5R9_STAAU;tr|A0A0E0VRW1|A0A0E0VRW1_STAA5;tr|A0A0D6HBS7|A0A0D6HBS7_STAAU;tr|A0A0D1JSL7|A0A0D1JSL7_STAAU;tr|A0A…	sp|P55177|YAG5_STAAU;tr|A0A7U4ESS7|A0A7U4ESS7_STAAU;tr|A0A5F0HPR9|A0A5F0HPR9_STAAU;tr|A0A2X3Y7A6|A0A2X3Y7A6_STAA8;tr|A0A2S6DJP2|A0A2S6DJP2_STAAU;tr|A0A0U1MQK8|A0A0U1MQK8_STAAU;tr|A0A0H2XHP6|A0A0H2XHP6_STAA3;tr|A0A0H2WXM0|A0A0H2WXM0_STAAC;tr|A0A0E1XAX3|A0A0E1XAX3_STAAU;tr|A0A7U8F5R9|A0A7U8F5R9_STAAU;tr|A0A0E0VRW1|A0A0E0VRW1_STAA5;tr|A0A0D6HBS7|A0A0D6HBS7_STAAU;tr|A0A0D1JSL7|A0A0D1JSL7_STAAU;tr|A0A…	sp|P55177|YAG5_STAAU Hydrolase in agr operon OS=Staphylococcus aureus OX=1280 PE=3 SV=1;tr|A0A7U4ESS7|A0A7U4ESS7_STAAU Carbon-nitrogen family hydrolase OS=Staphylococcus aureus subsp. aureus M013 OX=1118959 GN=M013TW_1986 PE=3 SV=1;tr|A0A5F0HPR9|A0A5F0HPR9	3;3;3;3;3;3;3;3;3;3;3;3;3;3;3;3;3;3;3;3;3;3;3;3;3;3;3;3;2;2;2;2;2;2;2;2;2;2;2;2;2;2;2;2;2;2;2;2;2;2;1;1;1;1;1;1;1;1;1;1	3;3;3;3;3;3;3;3;3;3;3;3;3;3;3;3;3;3;3;3;3;3;3;3;3;3;3;3;2;2;2;2;2;2;2;2;2;2;2;2;2;2;2;2;2;2;2;2;2;2;1;1;1;1;1;1;1;1;1;1	3;3;3;3;3;3;3;3;3;3;3;3;3;3;3;3;3;3;3;3;3;3;3;3;3;3;3;3;2;2;2;2;2;2;2;2;2;2;2;2;2;2;2;2;2;2;2;2;2;2;1;1;1;1;1;1;1;1;1;1	60	3	3	3	29.825	261;261;261;261;261;261;261;261;261;261;261;261;261;261;261;261;261;261;261;261;261;261;261;261;176;261;261;261;215;215;261;261;261;261;261;261;261;261;215;261;215;261;215;258;215;215;215;215;215;122;261;215;215;261;127;215;261;232;153;261	0	1.1829	54577000	57237000	65192000	31447000	30457000	4195600	54770000	50994000	51190000	55528000	51085000	52472000	IAFYVAQWPMSR;NETQITQWFEK;NNQIFNTAFSVNK
sp|P60070|RSBV_STAA8;tr|A0A0E1X8N3|A0A0E1X8N3_STAAU;UPI00000545BE;tr|T1YA78|T1YA78_STAAU;tr|Q6XZ93|Q6XZ93_STAAU;tr|A0A806L4M1|A0A806L4M1_STAAU;tr|A0A7U9P1U0|A0A7U9P1U0_STAAU;tr|A0A7U8XQD8|A0A7U8XQD8_STAAU;tr|A0A7U8SQY2|A0A7U8SQY2_STAAU;tr|A0A7U8I7J4|A0A7U8I7J4_STAAU;tr|A0A2X3YDY8|A0A2X3YDY8_STAA8;tr|A0A7U4ETF9|A0A7U4ETF9_STAAU;tr|A0A0H2XG98|A0A0H2XG98_STAA3;tr|A0A0E1VK92|A0A0E1VK92_STAA3;tr|A0A0E…	sp|P60070|RSBV_STAA8;tr|A0A0E1X8N3|A0A0E1X8N3_STAAU;UPI00000545BE;tr|T1YA78|T1YA78_STAAU;tr|Q6XZ93|Q6XZ93_STAAU;tr|A0A806L4M1|A0A806L4M1_STAAU;tr|A0A7U9P1U0|A0A7U9P1U0_STAAU;tr|A0A7U8XQD8|A0A7U8XQD8_STAAU;tr|A0A7U8SQY2|A0A7U8SQY2_STAAU;tr|A0A7U8I7J4|A0A7U8I7J4_STAAU;tr|A0A2X3YDY8|A0A2X3YDY8_STAA8;tr|A0A7U4ETF9|A0A7U4ETF9_STAAU;tr|A0A0H2XG98|A0A0H2XG98_STAA3;tr|A0A0E1VK92|A0A0E1VK92_STAA3;tr|A0A0E…	sp|P60070|RSBV_STAA8 Anti-sigma-B factor antagonist OS=Staphylococcus aureus (strain NCTC 8325 / PS 47) OX=93061 GN=rsbV PE=3 SV=1;tr|A0A0E1X8N3|A0A0E1X8N3_STAAU Anti-sigma factor antagonist OS=Staphylococcus aureus subsp. aureus MN8 OX=548470 GN=HMPREF076	5;5;5;5;5;5;5;5;5;5;5;5;5;5;5;5;5;5;5;5;5;5;4;3;3;2;1;1	5;5;5;5;5;5;5;5;5;5;5;5;5;5;5;5;5;5;5;5;5;5;4;3;3;2;1;1	5;5;5;5;5;5;5;5;5;5;5;5;5;5;5;5;5;5;5;5;5;5;4;3;3;2;1;1	28	5	5	5	12.205	108;108;108;108;108;108;108;108;108;108;108;108;108;108;108;108;108;108;108;108;108;108;72;108;108;25;43;75	0	1.972	245620000	254700000	263400000	305990000	290280000	268130000	330180000	306470000	308490000	221230000	234970000	215450000	ALNQNDKELYILGVSDR;DLMHVNEGTEVE;ELYILGVSDR;LFEITGLK;MNLNIETTTQDK
sp|P60086|ARGI_STAAC;tr|A0A8B0Z3M6|A0A8B0Z3M6_STAAU;tr|A0A641A545|A0A641A545_STAAU;tr|A0A6B0CK23|A0A6B0CK23_STAAU;UPI00003B187E;tr|W8TUJ2|W8TUJ2_STAAU;tr|T1YAJ3|T1YAJ3_STAAU;tr|Q9ZAI7|Q9ZAI7_STAAU;tr|Q2FW91|Q2FW91_STAA8;tr|A0A806KVK3|A0A806KVK3_STAAU;tr|A0A4P7P7V0|A0A4P7P7V0_STAAU;tr|A0A7U9P2B5|A0A7U9P2B5_STAAU;tr|A0A7U8XQT7|A0A7U8XQT7_STAAU;tr|A0A7U8SPC7|A0A7U8SPC7_STAAU;tr|A0A7U8F4V2|A0A7U8F4V2…	sp|P60086|ARGI_STAAC;tr|A0A8B0Z3M6|A0A8B0Z3M6_STAAU;tr|A0A641A545|A0A641A545_STAAU;tr|A0A6B0CK23|A0A6B0CK23_STAAU;UPI00003B187E;tr|W8TUJ2|W8TUJ2_STAAU;tr|T1YAJ3|T1YAJ3_STAAU;tr|Q9ZAI7|Q9ZAI7_STAAU;tr|Q2FW91|Q2FW91_STAA8;tr|A0A806KVK3|A0A806KVK3_STAAU;tr|A0A4P7P7V0|A0A4P7P7V0_STAAU;tr|A0A7U9P2B5|A0A7U9P2B5_STAAU;tr|A0A7U8XQT7|A0A7U8XQT7_STAAU;tr|A0A7U8SPC7|A0A7U8SPC7_STAAU;tr|A0A7U8F4V2|A0A7U8F4V2…	sp|P60086|ARGI_STAAC Arginase OS=Staphylococcus aureus (strain COL) OX=93062 GN=arg PE=3 SV=1;tr|A0A8B0Z3M6|A0A8B0Z3M6_STAAU Arginase OS=Staphylococcus aureus OX=1280 GN=rocF PE=4 SV=1;tr|A0A641A545|A0A641A545_STAAU Arginase OS=Staphylococcus aureus OX=128	2;2;2;2;2;2;2;2;2;2;2;2;2;2;2;2;2;2;2;2;2;2;2;2;2;2;2;2;2;2;2;2;2;2;2;1;1;1;1;1;1	2;2;2;2;2;2;2;2;2;2;2;2;2;2;2;2;2;2;2;2;2;2;2;2;2;2;2;2;2;2;2;2;2;2;2;1;1;1;1;1;1	2;2;2;2;2;2;2;2;2;2;2;2;2;2;2;2;2;2;2;2;2;2;2;2;2;2;2;2;2;2;2;2;2;2;2;1;1;1;1;1;1	41	2	2	2	33.264	302;302;302;302;302;302;302;302;302;302;302;302;302;302;302;302;302;302;302;302;302;302;302;302;302;302;302;302;302;246;302;302;302;302;302;172;204;172;302;302;127	0.0019417	0.78374	15439000	11355000	12012000	6666500	6553400	19057000	9182000	8430500	8485400	9633900	10102000	10792000	ELLELNSNVIK;EVIENTIEYLK
sp|P60089|ODPA_STAAM;tr|A0A0H2XHD5|A0A0H2XHD5_STAA3;UPI00003B1599;tr|W8TMM6|W8TMM6_STAAU;tr|T1Y8D2|T1Y8D2_STAAU;tr|Q2FZG4|Q2FZG4_STAA8;tr|A0A806KP19|A0A806KP19_STAAU;tr|A0A7U9J6R8|A0A7U9J6R8_STAAU;tr|A0A7U8SPI8|A0A7U8SPI8_STAAU;tr|A0A831E333|A0A831E333_STAAU;tr|A0A7U7EY01|A0A7U7EY01_STAAU;tr|A0A7U4ATD7|A0A7U4ATD7_STAAU;tr|A0A6C2A0W1|A0A6C2A0W1_STAAU;tr|A0A2X3YWN8|A0A2X3YWN8_STAA8;tr|A0A167UJZ4|A0…	sp|P60089|ODPA_STAAM;tr|A0A0H2XHD5|A0A0H2XHD5_STAA3;UPI00003B1599;tr|W8TMM6|W8TMM6_STAAU;tr|T1Y8D2|T1Y8D2_STAAU;tr|Q2FZG4|Q2FZG4_STAA8;tr|A0A806KP19|A0A806KP19_STAAU;tr|A0A7U9J6R8|A0A7U9J6R8_STAAU;tr|A0A7U8SPI8|A0A7U8SPI8_STAAU;tr|A0A831E333|A0A831E333_STAAU;tr|A0A7U7EY01|A0A7U7EY01_STAAU;tr|A0A7U4ATD7|A0A7U4ATD7_STAAU;tr|A0A6C2A0W1|A0A6C2A0W1_STAAU;tr|A0A2X3YWN8|A0A2X3YWN8_STAA8;tr|A0A167UJZ4|A0…	sp|P60089|ODPA_STAAM Pyruvate dehydrogenase E1 component subunit alpha OS=Staphylococcus aureus (strain Mu50 / ATCC 700699) OX=158878 GN=pdhA PE=3 SV=1;tr|A0A0H2XHD5|A0A0H2XHD5_STAA3 Pyruvate dehydrogenase E1 component subunit alpha OS=Staphylococcus aureu	11;11;11;11;11;11;11;11;11;11;11;11;11;11;11;11;11;11;11;11;11;11;11;11;11;10;10;10;10;10;10;9;9;8;6;6;6;5;2;2;1	11;11;11;11;11;11;11;11;11;11;11;11;11;11;11;11;11;11;11;11;11;11;11;11;11;10;10;10;10;10;10;9;9;8;6;6;6;5;2;2;1	11;11;11;11;11;11;11;11;11;11;11;11;11;11;11;11;11;11;11;11;11;11;11;11;11;10;10;10;10;10;10;9;9;8;6;6;6;5;2;2;1	41	11	11	11	41.382	370;370;370;370;370;370;370;370;370;370;370;370;370;370;370;370;370;370;370;370;370;370;370;370;370;370;347;370;370;370;370;370;304;223;120;124;370;120;292;370;41	0	4.3388	1.4997e+09	1.4758e+09	1218900000	1.511e+09	1432900000	1295900000	1276100000	1286400000	1295100000	1431300000	1400900000	1339900000	AIAVGIPGIQVDGMDALAVYQATK;APAIFVIQNNNYAISTPR;AVAGEGPTLIETMTYR;DRAVAGEGPTLIETMTYR;EDYILPGYR;GLWNEDKENEVIER;LGFYAPTAGQEASQLASQYALEK;LQAQFDAVK;QTVTSLMEIMYEDMPQNLAEQYEIYK;SKQTAAETLAQK;YGPHTMAGDDPTR
sp|P60912|SYH_STAAW;tr|W8U5E3|W8U5E3_STAAU;sp|A8Z2F8|SYH_STAAT;tr|A0A6A8FCC6|A0A6A8FCC6_STAAU;sp|A5ITF5|SYH_STAA9;tr|A0A380E4L4|A0A380E4L4_STAAU;tr|A0A898CM06|A0A898CM06_STAAU;UPI000002FBCF;tr|A0A7U9P339|A0A7U9P339_STAAU;sp|P60910|SYH_STAAN;tr|A0A7U8ST12|A0A7U8ST12_STAAU;tr|A0A7U8SP83|A0A7U8SP83_STAAU;tr|A0A7U8I9M1|A0A7U8I9M1_STAAU;tr|A0A7U7IF58|A0A7U7IF58_STAAU;tr|A0A6G4J2I3|A0A6G4J2I3_STAAU;tr|…	sp|P60912|SYH_STAAW;tr|W8U5E3|W8U5E3_STAAU;sp|A8Z2F8|SYH_STAAT;tr|A0A6A8FCC6|A0A6A8FCC6_STAAU;sp|A5ITF5|SYH_STAA9;tr|A0A380E4L4|A0A380E4L4_STAAU;tr|A0A898CM06|A0A898CM06_STAAU;UPI000002FBCF;tr|A0A7U9P339|A0A7U9P339_STAAU;sp|P60910|SYH_STAAN;tr|A0A7U8ST12|A0A7U8ST12_STAAU;tr|A0A7U8SP83|A0A7U8SP83_STAAU;tr|A0A7U8I9M1|A0A7U8I9M1_STAAU;tr|A0A7U7IF58|A0A7U7IF58_STAAU;tr|A0A6G4J2I3|A0A6G4J2I3_STAAU;tr|…	sp|P60912|SYH_STAAW Histidine--tRNA ligase OS=Staphylococcus aureus (strain MW2) OX=196620 GN=hisS PE=3 SV=1;tr|W8U5E3|W8U5E3_STAAU Histidine--tRNA ligase OS=Staphylococcus aureus OX=1280 GN=hisS PE=3 SV=1;sp|A8Z2F8|SYH_STAAT Histidine--tRNA ligase OS=Stap	7;7;7;7;7;7;7;7;7;7;7;7;7;7;7;7;7;7;7;7;7;7;7;7;7;7;7;7;7;7;7;7;7;7;7;6;6;6;6;6;6;4;3;2;1	7;7;7;7;7;7;7;7;7;7;7;7;7;7;7;7;7;7;7;7;7;7;7;7;7;7;7;7;7;7;7;7;7;7;7;6;6;6;6;6;6;4;3;2;1	7;7;7;7;7;7;7;7;7;7;7;7;7;7;7;7;7;7;7;7;7;7;7;7;7;7;7;7;7;7;7;7;7;7;7;6;6;6;6;6;6;4;3;2;1	45	7	7	7	48.282	420;420;420;420;420;420;420;420;420;420;420;420;420;420;420;420;420;420;420;420;289;391;420;420;420;420;420;420;420;420;420;420;420;420;420;420;420;420;420;420;420;208;422;121;421	0	1.6628	92259000	93090000	87752000	72487000	68446000	67871000	80458000	75628000	76141000	96252000	96694000	93156000	AYLDDLGIPYIEDPNLVR;AYYEQVK;GVGDSTDVVQK;HFEPVIHEFCSDCQSR;LVINSVGDMASR;SITLRPEGTAAVVR;TPIFESTDLFAR
sp|P61084|DEOC2_STAAM;tr|A0A6B5ILI7|A0A6B5ILI7_STAAU;tr|A0A7U7IGC0|A0A7U7IGC0_STAAU;tr|Q2FWB9|Q2FWB9_STAA8;tr|A0A5A8VF33|A0A5A8VF33_STAAU;tr|A0A7U9J2Y4|A0A7U9J2Y4_STAAU;tr|A0A641A393|A0A641A393_STAAU;sp|Q5HE63|DEOC2_STAAC;tr|A0A3A2IQK1|A0A3A2IQK1_STAAU;tr|A0A2X3YE65|A0A2X3YE65_STAA8;tr|A0A2I7Y9P0|A0A2I7Y9P0_STAAU;tr|A0A0H2XFP3|A0A0H2XFP3_STAA3;sp|Q8NVF5|DEOC2_STAAW;sp|Q6G7H3|DEOC2_STAAS;tr|A0A8B0…	sp|P61084|DEOC2_STAAM;tr|A0A6B5ILI7|A0A6B5ILI7_STAAU;tr|A0A7U7IGC0|A0A7U7IGC0_STAAU;tr|Q2FWB9|Q2FWB9_STAA8;tr|A0A5A8VF33|A0A5A8VF33_STAAU;tr|A0A7U9J2Y4|A0A7U9J2Y4_STAAU;tr|A0A641A393|A0A641A393_STAAU;sp|Q5HE63|DEOC2_STAAC;tr|A0A3A2IQK1|A0A3A2IQK1_STAAU;tr|A0A2X3YE65|A0A2X3YE65_STAA8;tr|A0A2I7Y9P0|A0A2I7Y9P0_STAAU;tr|A0A0H2XFP3|A0A0H2XFP3_STAA3;sp|Q8NVF5|DEOC2_STAAW;sp|Q6G7H3|DEOC2_STAAS;tr|A0A8B0…	sp|P61084|DEOC2_STAAM Deoxyribose-phosphate aldolase 2 OS=Staphylococcus aureus (strain Mu50 / ATCC 700699) OX=158878 GN=deoC2 PE=3 SV=1;tr|A0A6B5ILI7|A0A6B5ILI7_STAAU Deoxyribose-phosphate aldolase OS=Staphylococcus aureus OX=1280 GN=deoC PE=3 SV=1;tr|A0A	9;9;9;9;9;9;9;9;9;9;9;9;9;9;9;9;9;9;9;9;9;9;9;8;8;8;8;8;8;8;8;8;8;8;8;8;8;7;7;7;7;7;7;7;7;7;6;6;6;6;6;5;5;4;4;3;3;3;3;2;2;2;2;2;2;2;2;2;1;1;1;1;1;1;1;1	1;1;1;1;1;1;1;1;1;1;1;1;1;1;1;1;1;1;1;1;1;1;1;1;1;1;1;1;1;1;1;1;1;1;1;1;1;1;1;1;0;0;1;1;1;1;0;1;1;0;1;0;0;0;1;1;0;1;0;0;1;1;1;1;1;0;0;0;0;0;0;0;0;0;0;0	1;1;1;1;1;1;1;1;1;1;1;1;1;1;1;1;1;1;1;1;1;1;1;1;1;1;1;1;1;1;1;1;1;1;1;1;1;1;1;1;0;0;1;1;1;1;0;1;1;0;1;0;0;0;1;1;0;1;0;0;1;1;1;1;1;0;0;0;0;0;0;0;0;0;0;0	76	9	1	1	23.341	220;220;220;220;220;220;220;220;220;220;220;220;220;220;220;220;220;220;220;220;220;220;220;220;220;220;220;220;220;220;220;220;220;220;220;220;220;220;220;220;198;196;195;146;145;138;220;130;120;164;135;106;128;128;105;53;111;71;153;106;32;32;32;37;31;71;81;85;39;41;47;60;60;66;92;24	0.010248	0.39445	30693000	32188000	21584000	13877000	14178000	15728000	20933000	19383000	19512000	33768000	30940000	34499000	DGRFDDVQQDIEAVVK;FDDVQQDIEAVVK;IGASAGVQIMQGLEADSDY;LADSEVLVCTVIGFPLGASTTATK;LIDHTLLKPESTR;SVCVNPTHVK;TQIDQIIDEAK;TSTGFAGGGATAEDVK;VIIETVLLDHDEIVK
sp|P61108|DEOC1_STAAM;tr|A0A7U8F803|A0A7U8F803_STAAU;tr|A0A0H2XIA2|A0A0H2XIA2_STAA3;tr|A0A0E1XAD3|A0A0E1XAD3_STAAU;sp|Q6GKG7|DEOC1_STAAR;sp|Q5HJN0|DEOC1_STAAC;sp|P99102|DEOC1_STAAN;tr|A0A7H4E170|A0A7H4E170_STAAU;tr|A0A7Z7KAV3|A0A7Z7KAV3_STAA8;tr|A0A7U8SXG3|A0A7U8SXG3_STAAU;sp|Q8NYR1|DEOC1_STAAW;tr|A0A7U8SCS0|A0A7U8SCS0_STAAU;UPI00003B1325;tr|T1Y5U4|T1Y5U4_STAAU;tr|Q2G224|Q2G224_STAA8;tr|A0A831EJP…	sp|P61108|DEOC1_STAAM;tr|A0A7U8F803|A0A7U8F803_STAAU;tr|A0A0H2XIA2|A0A0H2XIA2_STAA3;tr|A0A0E1XAD3|A0A0E1XAD3_STAAU;sp|Q6GKG7|DEOC1_STAAR;sp|Q5HJN0|DEOC1_STAAC;sp|P99102|DEOC1_STAAN;tr|A0A7H4E170|A0A7H4E170_STAAU;tr|A0A7Z7KAV3|A0A7Z7KAV3_STAA8;tr|A0A7U8SXG3|A0A7U8SXG3_STAAU;sp|Q8NYR1|DEOC1_STAAW;tr|A0A7U8SCS0|A0A7U8SCS0_STAAU;UPI00003B1325;tr|T1Y5U4|T1Y5U4_STAAU;tr|Q2G224|Q2G224_STAA8;tr|A0A831EJP…	sp|P61108|DEOC1_STAAM Deoxyribose-phosphate aldolase 1 OS=Staphylococcus aureus (strain Mu50 / ATCC 700699) OX=158878 GN=deoC1 PE=3 SV=1;tr|A0A7U8F803|A0A7U8F803_STAAU Deoxyribose-phosphate aldolase OS=Staphylococcus aureus subsp. aureus 65-1322 OX=585145	9;9;9;9;9;9;9;9;9;9;9;9;9;9;9;9;9;9;9;9;9;9;9;9;9;9;9;9;9;8;8;8;8;8;8;8;8;7;6;6;6;6;4;4;3;3;2;2	9;9;9;9;9;9;9;9;9;9;9;9;9;9;9;9;9;9;9;9;9;9;9;9;9;9;9;9;9;8;8;8;8;8;8;8;8;7;6;6;6;6;4;4;3;3;2;2	1;1;1;1;1;1;1;1;1;1;1;1;1;1;1;1;1;1;1;1;1;1;1;1;1;1;1;1;1;1;1;1;1;1;1;1;1;1;1;1;1;1;1;1;1;1;1;1	48	9	9	1	23.472	220;220;220;220;220;220;220;220;220;220;220;220;220;220;220;220;220;220;220;220;220;220;220;220;220;220;220;220;220;220;220;220;220;220;220;220;220;220;135;146;124;120;105;100;71;53;37;32	0	3.5209	603260000	631970000	575450000	456810000	436780000	449710000	593450000	543860000	547410000	608610000	632630000	612840000	DGRFDDVQQDIEAVVK;FDDVQQDIEAVVK;IGASAGVQIMQGLEADSDY;LADSEVLVCTVIGFPLGASTTATK;SVCVNPTHVK;TQIDQIIDEAK;TSTGFAGGGATAEDVK;VIIETVLLDHDEIVK;YIDHTLLKPESTR
sp|P63334|6PGD_STAAN;tr|A0A7U4AU83|A0A7U4AU83_STAAU;tr|A0A6B3IGE6|A0A6B3IGE6_STAAU;tr|A0A7U8STY6|A0A7U8STY6_STAAU;tr|A0A7U7IEL0|A0A7U7IEL0_STAAU;tr|A0A7U8F570|A0A7U8F570_STAAU;tr|A0A7U8SNQ0|A0A7U8SNQ0_STAAU;tr|A0A7U9P3R6|A0A7U9P3R6_STAAU;tr|Q2FY60|Q2FY60_STAA8;tr|T1Y8K9|T1Y8K9_STAAU;tr|W8TW35|W8TW35_STAAU;UPI00000542F9;sp|P63335|6PGD_STAAW;tr|A0A2X4AUE0|A0A2X4AUE0_STAA8;sp|Q5HFR2|6PGD_STAAC;tr|A0…	sp|P63334|6PGD_STAAN;tr|A0A7U4AU83|A0A7U4AU83_STAAU;tr|A0A6B3IGE6|A0A6B3IGE6_STAAU;tr|A0A7U8STY6|A0A7U8STY6_STAAU;tr|A0A7U7IEL0|A0A7U7IEL0_STAAU;tr|A0A7U8F570|A0A7U8F570_STAAU;tr|A0A7U8SNQ0|A0A7U8SNQ0_STAAU;tr|A0A7U9P3R6|A0A7U9P3R6_STAAU;tr|Q2FY60|Q2FY60_STAA8;tr|T1Y8K9|T1Y8K9_STAAU;tr|W8TW35|W8TW35_STAAU;UPI00000542F9;sp|P63335|6PGD_STAAW;tr|A0A2X4AUE0|A0A2X4AUE0_STAA8;sp|Q5HFR2|6PGD_STAAC;tr|A0…	sp|P63334|6PGD_STAAN 6-phosphogluconate dehydrogenase, decarboxylating OS=Staphylococcus aureus (strain N315) OX=158879 GN=gnd PE=1 SV=1;tr|A0A7U4AU83|A0A7U4AU83_STAAU 6-phosphogluconate dehydrogenase, decarboxylating OS=Staphylococcus aureus subsp. aureus	21;21;21;21;21;21;21;21;21;21;21;21;21;21;21;21;21;21;21;21;21;21;21;19;18;11;10;10;6;6;4;4;2;1	21;21;21;21;21;21;21;21;21;21;21;21;21;21;21;21;21;21;21;21;21;21;21;19;18;11;10;10;6;6;4;4;2;1	19;19;19;19;19;19;19;19;19;19;19;19;19;19;19;19;19;19;19;19;19;19;19;17;18;11;8;8;6;6;4;2;2;1	34	21	21	19	51.802	468;468;468;468;468;468;468;468;468;468;468;468;468;468;468;468;468;468;468;468;468;468;468;468;449;316;143;185;165;468;468;45;467;91	0	8.2786	849880000	891120000	924550000	735010000	695100000	607760000	799900000	734210000	739620000	1.0124e+09	998980000	1.0061e+09	AADLPANLIQAQR;ATDATIDSLLPLLDDGDILIDGGNTNYQDTIR;DAYDNNPGLQNLLLDPYFK;DGASCVTYIGPNGAGHYVK;DKEGVFHTQWIEE;DVVATGVQNGVPTPGFSSSINYYDSYR;DYFGAHTYER;EGVFHTQWIEE;ELLGMSHEDIAQTFK;GYSVSVFNR;IKDAYDNNPGLQNLLLDPYFK;ILDTAGQK;ILLMVQAGK;KASEDNEWNLK;LGDLAMIWR;MVHNGIEYADMQLIAESYAMMK;NIHPTYSLEEFVNSLEKPR;NIVTEYQDALR;NLAWNIESR;TQQIGVIGLAVMGK;VADILDAIAAK
sp|P63539|END4_STAAW;tr|A0A3M8W4M2|A0A3M8W4M2_STAAU;sp|Q2FY16|END4_STAA8;sp|Q2FGG6|END4_STAA3;sp|A6U229|END4_STAA2;tr|A0A7U8F6Y6|A0A7U8F6Y6_STAAU;sp|P63538|END4_STAAN;tr|A0A806L6L7|A0A806L6L7_STAAU;sp|P63537|END4_STAAM;tr|A0A6F9YSB7|A0A6F9YSB7_STAAU;sp|A8Z497|END4_STAAT;tr|A0A6B1RLI9|A0A6B1RLI9_STAAU;tr|A0A7U9J5X3|A0A7U9J5X3_STAAU;tr|A0A7U8SSZ8|A0A7U8SSZ8_STAAU;tr|A0A7U8XP25|A0A7U8XP25_STAAU;UPI0…	sp|P63539|END4_STAAW;tr|A0A3M8W4M2|A0A3M8W4M2_STAAU;sp|Q2FY16|END4_STAA8;sp|Q2FGG6|END4_STAA3;sp|A6U229|END4_STAA2;tr|A0A7U8F6Y6|A0A7U8F6Y6_STAAU;sp|P63538|END4_STAAN;tr|A0A806L6L7|A0A806L6L7_STAAU;sp|P63537|END4_STAAM;tr|A0A6F9YSB7|A0A6F9YSB7_STAAU;sp|A8Z497|END4_STAAT;tr|A0A6B1RLI9|A0A6B1RLI9_STAAU;tr|A0A7U9J5X3|A0A7U9J5X3_STAAU;tr|A0A7U8SSZ8|A0A7U8SSZ8_STAAU;tr|A0A7U8XP25|A0A7U8XP25_STAAU;UPI0…	sp|P63539|END4_STAAW Probable endonuclease 4 OS=Staphylococcus aureus (strain MW2) OX=196620 GN=nfo PE=3 SV=1;tr|A0A3M8W4M2|A0A3M8W4M2_STAAU Probable endonuclease 4 OS=Staphylococcus aureus OX=1280 GN=nfo PE=3 SV=1;sp|Q2FY16|END4_STAA8 Probable endonucleas	5;5;5;5;5;5;5;5;5;5;5;5;5;5;5;5;5;5;5;5;5;5;5;5;5;5;5;5;5;5;5;5;5;5;5;5;4;4;4;4;4;4;3;1;1;1;1;1;1;1;1;1	5;5;5;5;5;5;5;5;5;5;5;5;5;5;5;5;5;5;5;5;5;5;5;5;5;5;5;5;5;5;5;5;5;5;5;5;4;4;4;4;4;4;3;1;1;1;1;1;1;1;1;1	5;5;5;5;5;5;5;5;5;5;5;5;5;5;5;5;5;5;5;5;5;5;5;5;5;5;5;5;5;5;5;5;5;5;5;5;4;4;4;4;4;4;3;1;1;1;1;1;1;1;1;1	52	5	5	5	33.184	296;296;296;296;296;296;296;296;296;296;296;296;296;296;296;296;296;296;296;296;296;296;296;296;296;296;296;296;296;296;296;296;296;296;296;296;299;299;299;299;299;237;157;296;296;52;185;153;131;99;63;43	0	1.9643	80492000	84415000	83709000	50301000	47103000	55988000	70993000	65182000	65606000	61547000	62126000	62280000	IALETMAGK;IIEGLNEVLTNDNNVR;LEIEMLK;MLLGSHVSMSGK;SFEELAR
sp|P63830|COAE_STAAM;tr|A0A0E1VQI5|A0A0E1VQI5_STAA3;UPI0002B8D382;tr|W8TVM6|W8TVM6_STAAU;tr|T1YAR2|T1YAR2_STAAU;tr|A0A808MAD3|A0A808MAD3_STAAU;tr|A0A806KSQ1|A0A806KSQ1_STAAU;tr|A0A7Z7P7T3|A0A7Z7P7T3_STAA8;tr|Q2FXP1|Q2FXP1_STAA8;tr|A0A7U8XP59|A0A7U8XP59_STAAU;sp|P63831|COAE_STAAN;sp|P63832|COAE_STAAW;sp|Q5HF85|COAE_STAAC;tr|A0A7U9P263|A0A7U9P263_STAAU;tr|A0A0E0VRH3|A0A0E0VRH3_STAA5;sp|Q2FG49|COAE_…	sp|P63830|COAE_STAAM;tr|A0A0E1VQI5|A0A0E1VQI5_STAA3;UPI0002B8D382;tr|W8TVM6|W8TVM6_STAAU;tr|T1YAR2|T1YAR2_STAAU;tr|A0A808MAD3|A0A808MAD3_STAAU;tr|A0A806KSQ1|A0A806KSQ1_STAAU;tr|A0A7Z7P7T3|A0A7Z7P7T3_STAA8;tr|Q2FXP1|Q2FXP1_STAA8;tr|A0A7U8XP59|A0A7U8XP59_STAAU;sp|P63831|COAE_STAAN;sp|P63832|COAE_STAAW;sp|Q5HF85|COAE_STAAC;tr|A0A7U9P263|A0A7U9P263_STAAU;tr|A0A0E0VRH3|A0A0E0VRH3_STAA5;sp|Q2FG49|COAE_…	sp|P63830|COAE_STAAM Dephospho-CoA kinase OS=Staphylococcus aureus (strain Mu50 / ATCC 700699) OX=158878 GN=coaE PE=3 SV=1;tr|A0A0E1VQI5|A0A0E1VQI5_STAA3 Dephospho-CoA kinase OS=Staphylococcus aureus subsp. aureus USA300_TCH959 OX=450394 GN=coaE PE=3 SV=1;	6;6;6;6;6;6;6;6;6;6;6;6;6;6;6;6;6;6;6;6;6;6;6;6;5;5;5;5;5;5;5;5;5;4;2;2;2;2;2;2;1	6;6;6;6;6;6;6;6;6;6;6;6;6;6;6;6;6;6;6;6;6;6;6;6;5;5;5;5;5;5;5;5;5;4;2;2;2;2;2;2;1	6;6;6;6;6;6;6;6;6;6;6;6;6;6;6;6;6;6;6;6;6;6;6;6;5;5;5;5;5;5;5;5;5;4;2;2;2;2;2;2;1	41	6	6	6	23.623	207;207;207;207;207;207;207;207;207;207;207;207;207;207;207;207;207;207;207;207;207;207;207;207;207;207;207;207;207;207;207;207;207;161;79;64;78;135;46;39;202	0	2.0793	170700000	180020000	197330000	151860000	146200000	137580000	177090000	164040000	164970000	174300000	185570000	190380000	LELNAIIHPIVR;LLEEEGYIEKPNYGEED;STVSELLSVFGFK;VIGLTGGIASGK;VYSQISIDK;YMGDLVFNHPEK
sp|P63872|CYSK_STAAW;tr|A0A0E1XEF1|A0A0E1XEF1_STAAU;tr|Q2G0Q8|Q2G0Q8_STAA8;tr|A0A850FXK9|A0A850FXK9_STAAU;tr|W8TRW6|W8TRW6_STAAU;tr|A0A7U8F7U7|A0A7U8F7U7_STAAU;tr|A0A7U9J369|A0A7U9J369_STAAU;tr|A0A7U4ES52|A0A7U4ES52_STAAU;sp|P63871|CYSK_STAAN;tr|A0A806KLG0|A0A806KLG0_STAAU;sp|Q5HIG2|CYSK_STAAC;sp|Q6GBX5|CYSK_STAAS;tr|A0A7U7IE37|A0A7U7IE37_STAAU;tr|A0A0E1VMP9|A0A0E1VMP9_STAA3;sp|Q6GJF8|CYSK_STAAR;…	sp|P63872|CYSK_STAAW;tr|A0A0E1XEF1|A0A0E1XEF1_STAAU;tr|Q2G0Q8|Q2G0Q8_STAA8;tr|A0A850FXK9|A0A850FXK9_STAAU;tr|W8TRW6|W8TRW6_STAAU;tr|A0A7U8F7U7|A0A7U8F7U7_STAAU;tr|A0A7U9J369|A0A7U9J369_STAAU;tr|A0A7U4ES52|A0A7U4ES52_STAAU;sp|P63871|CYSK_STAAN;tr|A0A806KLG0|A0A806KLG0_STAAU;sp|Q5HIG2|CYSK_STAAC;sp|Q6GBX5|CYSK_STAAS;tr|A0A7U7IE37|A0A7U7IE37_STAAU;tr|A0A0E1VMP9|A0A0E1VMP9_STAA3;sp|Q6GJF8|CYSK_STAAR;…	sp|P63872|CYSK_STAAW Cysteine synthase OS=Staphylococcus aureus (strain MW2) OX=196620 GN=cysK PE=3 SV=1;tr|A0A0E1XEF1|A0A0E1XEF1_STAAU Cysteine synthase OS=Staphylococcus aureus subsp. aureus MN8 OX=548470 GN=cysK PE=3 SV=1;tr|Q2G0Q8|Q2G0Q8_STAA8 Cysteine	11;11;11;11;11;11;11;11;11;11;11;11;11;11;11;11;11;11;11;11;11;11;11;11;11;11;11;10;10;10;10;10;10;7;6;5;4;4;3;2;1	11;11;11;11;11;11;11;11;11;11;11;11;11;11;11;11;11;11;11;11;11;11;11;11;11;11;11;10;10;10;10;10;10;7;6;5;4;4;3;2;1	10;10;10;10;10;10;10;10;10;10;10;10;10;10;10;10;10;10;10;10;10;10;10;10;10;10;10;9;9;9;9;9;9;6;5;5;4;4;3;2;1	41	11	11	10	32.975	310;310;310;310;310;310;310;310;310;310;310;310;310;310;310;310;310;310;310;310;310;310;310;310;310;310;310;313;313;313;310;310;310;258;206;136;310;161;97;44;309	0	4.3256	1183900000	1255800000	1276500000	1351900000	1283200000	1277500000	1316300000	1223200000	1232800000	1233800000	1223400000	1235600000	AQKPVDNITQIIGGTPVVK;AVFTMPETMSQER;AYGAELVLTPGSEAMK;EEGILAGISSGAAIYAAIQK;IALAMIEK;LEYQNPGGSVK;NVVDDNAADVYVK;TIDAFLAGVGTGGTLSGVGK;TVVTVLPSNGER;VGNDTAMEMSR;YLSTPLYSFDD
sp|P64335|HEM2_STAAW;tr|A0A7U4AUC9|A0A7U4AUC9_STAAU;sp|P64334|HEM2_STAAN;tr|A0A7U8SSX6|A0A7U8SSX6_STAAU;tr|A0A2X3YCM4|A0A2X3YCM4_STAA8;tr|A0A7U7EYV1|A0A7U7EYV1_STAAU;tr|A0A6A8FC99|A0A6A8FC99_STAAU;tr|A0A6B5FFT5|A0A6B5FFT5_STAAU;tr|A0A7U8F5G2|A0A7U8F5G2_STAAU;sp|Q6GG37|HEM2_STAAR;tr|A0A7U8SQ82|A0A7U8SQ82_STAAU;tr|A0A7U9J5R4|A0A7U9J5R4_STAAU;sp|P64333|HEM2_STAAM;tr|A0A806KSH3|A0A806KSH3_STAAU;tr|T1…	sp|P64335|HEM2_STAAW;tr|A0A7U4AUC9|A0A7U4AUC9_STAAU;sp|P64334|HEM2_STAAN;tr|A0A7U8SSX6|A0A7U8SSX6_STAAU;tr|A0A2X3YCM4|A0A2X3YCM4_STAA8;tr|A0A7U7EYV1|A0A7U7EYV1_STAAU;tr|A0A6A8FC99|A0A6A8FC99_STAAU;tr|A0A6B5FFT5|A0A6B5FFT5_STAAU;tr|A0A7U8F5G2|A0A7U8F5G2_STAAU;sp|Q6GG37|HEM2_STAAR;tr|A0A7U8SQ82|A0A7U8SQ82_STAAU;tr|A0A7U9J5R4|A0A7U9J5R4_STAAU;sp|P64333|HEM2_STAAM;tr|A0A806KSH3|A0A806KSH3_STAAU;tr|T1…	sp|P64335|HEM2_STAAW Delta-aminolevulinic acid dehydratase OS=Staphylococcus aureus (strain MW2) OX=196620 GN=hemB PE=3 SV=1;tr|A0A7U4AUC9|A0A7U4AUC9_STAAU Delta-aminolevulinic acid dehydratase OS=Staphylococcus aureus subsp. aureus M013 OX=1118959 GN=hemB	8;8;8;8;8;8;8;8;8;8;8;8;8;8;8;8;8;8;8;8;8;8;8;8;8;8;8;7;7;7;7;6;4;4;4;3;3;2;1;1	8;8;8;8;8;8;8;8;8;8;8;8;8;8;8;8;8;8;8;8;8;8;8;8;8;8;8;7;7;7;7;6;4;4;4;3;3;2;1;1	8;8;8;8;8;8;8;8;8;8;8;8;8;8;8;8;8;8;8;8;8;8;8;8;8;8;8;7;7;7;7;6;4;4;4;3;3;2;1;1	40	8	8	8	36.582	324;324;324;324;324;324;324;324;324;324;324;324;324;324;324;324;324;324;324;324;324;324;324;324;324;324;324;324;324;323;324;259;324;145;129;156;142;327;259;68	0	3.1559	121050000	126710000	121680000	96222000	90365000	70250000	106260000	97582000	98365000	123880000	127980000	119200000	AGADMIITYFAK;AIMFFGVPNSK;DDIGTGAYIHDGVIQQATR;EAYDLGIR;GLDEAGYYNIPIMSYGVK;KEDLIYPIFVVEK;TYQMDPANR;YASSFFGPFR
sp|P65099|IDH_STAAM;sp|Q8NW61|IDH_STAAW;sp|Q5HF79|IDH_STAAC;sp|P99167|IDH_STAAN;tr|A0A641A5E4|A0A641A5E4_STAAU;tr|A0A7U8I9P1|A0A7U8I9P1_STAAU;tr|A0A6G4Z5Z1|A0A6G4Z5Z1_STAAU;tr|A0A7U4AUJ0|A0A7U4AUJ0_STAAU;UPI00003B1752;tr|T1YA62|T1YA62_STAAU;tr|Q2FXN4|Q2FXN4_STAA8;tr|A0A8B0Z4R0|A0A8B0Z4R0_STAAU;tr|A0A830ZNP4|A0A830ZNP4_STAAU;tr|A0A806KSL5|A0A806KSL5_STAAU;tr|A0A7Z8DCP5|A0A7Z8DCP5_STAAU;tr|A0A7U9J3…	sp|P65099|IDH_STAAM;sp|Q8NW61|IDH_STAAW;sp|Q5HF79|IDH_STAAC;sp|P99167|IDH_STAAN;tr|A0A641A5E4|A0A641A5E4_STAAU;tr|A0A7U8I9P1|A0A7U8I9P1_STAAU;tr|A0A6G4Z5Z1|A0A6G4Z5Z1_STAAU;tr|A0A7U4AUJ0|A0A7U4AUJ0_STAAU;UPI00003B1752;tr|T1YA62|T1YA62_STAAU;tr|Q2FXN4|Q2FXN4_STAA8;tr|A0A8B0Z4R0|A0A8B0Z4R0_STAAU;tr|A0A830ZNP4|A0A830ZNP4_STAAU;tr|A0A806KSL5|A0A806KSL5_STAAU;tr|A0A7Z8DCP5|A0A7Z8DCP5_STAAU;tr|A0A7U9J3…	sp|P65099|IDH_STAAM Isocitrate dehydrogenase [NADP] OS=Staphylococcus aureus (strain Mu50 / ATCC 700699) OX=158878 GN=icd PE=3 SV=1;sp|Q8NW61|IDH_STAAW Isocitrate dehydrogenase [NADP] OS=Staphylococcus aureus (strain MW2) OX=196620 GN=icd PE=3 SV=1;sp|Q5HF	11;11;11;11;11;11;11;11;11;11;11;11;11;11;11;11;11;11;11;11;11;11;11;11;11;11;11;11;11;11;11;11;11;10;10;9;8;8;6;4;4;4;3;3;3	11;11;11;11;11;11;11;11;11;11;11;11;11;11;11;11;11;11;11;11;11;11;11;11;11;11;11;11;11;11;11;11;11;10;10;9;8;8;6;4;4;4;3;3;3	11;11;11;11;11;11;11;11;11;11;11;11;11;11;11;11;11;11;11;11;11;11;11;11;11;11;11;11;11;11;11;11;11;10;10;9;8;8;6;4;4;4;3;3;3	45	11	11	11	46.422	422;422;422;422;422;422;422;422;422;422;422;422;422;422;422;422;422;422;422;422;422;422;422;422;422;422;422;422;422;422;422;422;422;422;416;422;360;299;280;422;422;415;98;173;55	0	4.2091	326590000	281120000	295740000	229800000	219370000	234290000	276690000	254740000	256220000	279870000	269970000	246130000	AAIQYAIDNNRK;AFDTTGEWLPQETLDTIK;FPETSGIGIKPVSK;FTEGSFK;GPLTTPIGGGIR;ITDSIEDTIASK;LMDGAEEVSTSAFADELIK;QELDLFTCLRPVR;RPQDVDMVIFR;VIDFLQNEMGATNIR;VVTYDFAR
sp|P65825|SSPP_STAAM;tr|A0A6B5AUZ4|A0A6B5AUZ4_STAAU;tr|A0A641A3T5|A0A641A3T5_STAAU;tr|A0A389PZW7|A0A389PZW7_STAAU;tr|T1Y9R5|T1Y9R5_STAAU;tr|A0A2X4AVM6|A0A2X4AVM6_STAA8;tr|A0A2X2MMD1|A0A2X2MMD1_STAAU;tr|A0A224AYH6|A0A224AYH6_STAAU;tr|A0A0Z0LUL3|A0A0Z0LUL3_STAAU;tr|A0A0U1MQ17|A0A0U1MQ17_STAAU;tr|A0A6B5F244|A0A6B5F244_STAAU;tr|A0A0H2XEH7|A0A0H2XEH7_STAA3;tr|A0A8B1CZQ0|A0A8B1CZQ0_STAAU;tr|A0A6B5G322|…	sp|P65825|SSPP_STAAM;tr|A0A6B5AUZ4|A0A6B5AUZ4_STAAU;tr|A0A641A3T5|A0A641A3T5_STAAU;tr|A0A389PZW7|A0A389PZW7_STAAU;tr|T1Y9R5|T1Y9R5_STAAU;tr|A0A2X4AVM6|A0A2X4AVM6_STAA8;tr|A0A2X2MMD1|A0A2X2MMD1_STAAU;tr|A0A224AYH6|A0A224AYH6_STAAU;tr|A0A0Z0LUL3|A0A0Z0LUL3_STAAU;tr|A0A0U1MQ17|A0A0U1MQ17_STAAU;tr|A0A6B5F244|A0A6B5F244_STAAU;tr|A0A0H2XEH7|A0A0H2XEH7_STAA3;tr|A0A8B1CZQ0|A0A8B1CZQ0_STAAU;tr|A0A6B5G322|…	sp|P65825|SSPP_STAAM Staphopain A OS=Staphylococcus aureus (strain Mu50 / ATCC 700699) OX=158878 GN=sspP PE=3 SV=1;tr|A0A6B5AUZ4|A0A6B5AUZ4_STAAU Cysteine protease staphopain A OS=Staphylococcus aureus OX=1280 GN=scpA PE=3 SV=1;tr|A0A641A3T5|A0A641A3T5_STA	2;2;2;2;2;2;2;2;2;2;2;2;2;2;2;2;2;2;2;2;2;2;2;2;2;2;2;2;2;2;2;2;2;2;2;2;2;2;2;2;2;2;2;2;2;2;2;2;2;2;2;2;2;2;2;2;1;1;1;1;1;1;1;1;1;1;1;1;1;1	2;2;2;2;2;2;2;2;2;2;2;2;2;2;2;2;2;2;2;2;2;2;2;2;2;2;2;2;2;2;2;2;2;2;2;2;2;2;2;2;2;2;2;2;2;2;2;2;2;2;2;2;2;2;2;2;1;1;1;1;1;1;1;1;1;1;1;1;1;1	2;2;2;2;2;2;2;2;2;2;2;2;2;2;2;2;2;2;2;2;2;2;2;2;2;2;2;2;2;2;2;2;2;2;2;2;2;2;2;2;2;2;2;2;2;2;2;2;2;2;2;2;2;2;2;2;1;1;1;1;1;1;1;1;1;1;1;1;1;1	70	2	2	2	44.204	388;385;388;388;388;388;388;388;388;388;388;388;388;388;388;388;388;388;388;388;388;388;388;388;388;388;388;388;388;388;388;380;388;387;388;372;372;373;373;343;388;379;388;388;376;388;388;388;388;388;388;388;379;388;388;370;191;191;198;254;186;388;311;159;186;388;388;388;298;63	0.0022099	0.78893	20417000	21317000	20287000	38018000	37565000	33521000	28464000	27236000	27494000	17696000	17329000	17955000	DYLSYVTSLDK;EMIYFGQTQGR
sp|P65884|PURA_STAAM;sp|Q6GKS8|PURA_STAAR;tr|Q2G1S3|Q2G1S3_STAA8;tr|A0A8B1D2Y9|A0A8B1D2Y9_STAAU;tr|A0A806KX07|A0A806KX07_STAAU;tr|A0A7U9P325|A0A7U9P325_STAAU;tr|A0A7U8XJE6|A0A7U8XJE6_STAAU;tr|A0A7U8SV95|A0A7U8SV95_STAAU;tr|A0A2B7W1L9|A0A2B7W1L9_STAAU;tr|A0A7U4ARM8|A0A7U4ARM8_STAAU;tr|A0A7H2KB17|A0A7H2KB17_STAAU;tr|A0A6B5D630|A0A6B5D630_STAAU;tr|A0A4T9Y937|A0A4T9Y937_STAAU;tr|T1Y648|T1Y648_STAAU;t…	sp|P65884|PURA_STAAM;sp|Q6GKS8|PURA_STAAR;tr|Q2G1S3|Q2G1S3_STAA8;tr|A0A8B1D2Y9|A0A8B1D2Y9_STAAU;tr|A0A806KX07|A0A806KX07_STAAU;tr|A0A7U9P325|A0A7U9P325_STAAU;tr|A0A7U8XJE6|A0A7U8XJE6_STAAU;tr|A0A7U8SV95|A0A7U8SV95_STAAU;tr|A0A2B7W1L9|A0A2B7W1L9_STAAU;tr|A0A7U4ARM8|A0A7U4ARM8_STAAU;tr|A0A7H2KB17|A0A7H2KB17_STAAU;tr|A0A6B5D630|A0A6B5D630_STAAU;tr|A0A4T9Y937|A0A4T9Y937_STAAU;tr|T1Y648|T1Y648_STAAU;t…	sp|P65884|PURA_STAAM Adenylosuccinate synthetase OS=Staphylococcus aureus (strain Mu50 / ATCC 700699) OX=158878 GN=purA PE=3 SV=1;sp|Q6GKS8|PURA_STAAR Adenylosuccinate synthetase OS=Staphylococcus aureus (strain MRSA252) OX=282458 GN=purA PE=3 SV=1;tr|Q2G1	3;3;3;3;3;3;3;3;3;3;3;3;3;3;3;3;3;3;3;3;3;3;3;3;3;3;3;3;3;3;3;2;2;2;1	3;3;3;3;3;3;3;3;3;3;3;3;3;3;3;3;3;3;3;3;3;3;3;3;3;3;3;3;3;3;3;2;2;2;1	3;3;3;3;3;3;3;3;3;3;3;3;3;3;3;3;3;3;3;3;3;3;3;3;3;3;3;3;3;3;3;2;2;2;1	35	3	3	3	47.551	427;427;427;427;427;427;427;427;427;427;427;427;427;427;427;427;427;427;199;295;427;427;427;427;427;427;427;427;427;427;427;427;427;113;281	0	1.1825	54858000	57594000	48917000	35955000	33837000	30685000	41661000	38696000	38634000	41272000	43521000	47948000	FSGGNNAGHTIQFGGETYK;ITDFLAEQSDVIAR;MADLLEKETFER
sp|P66012|AHPF_STAAM;tr|T1Y6I7|T1Y6I7_STAAU;sp|P99118|AHPF_STAAN;tr|A0A229LYY6|A0A229LYY6_STAAU;tr|A0A2X3QKU9|A0A2X3QKU9_STAAU;tr|A0A380DKY8|A0A380DKY8_STAAU;tr|A0A6B5M230|A0A6B5M230_STAAU;tr|A0A5S9EUP9|A0A5S9EUP9_STAAU;tr|A0A7Z8D9T0|A0A7Z8D9T0_STAAU;tr|A0A831EDT2|A0A831EDT2_STAAU;sp|P66013|AHPF_STAAW;tr|A0A0U1MWV0|A0A0U1MWV0_STAAU;tr|A0A7U7IEN6|A0A7U7IEN6_STAAU;sp|Q6GC92|AHPF_STAAS;tr|A0A6B0D0C8…	sp|P66012|AHPF_STAAM;tr|T1Y6I7|T1Y6I7_STAAU;sp|P99118|AHPF_STAAN;tr|A0A229LYY6|A0A229LYY6_STAAU;tr|A0A2X3QKU9|A0A2X3QKU9_STAAU;tr|A0A380DKY8|A0A380DKY8_STAAU;tr|A0A6B5M230|A0A6B5M230_STAAU;tr|A0A5S9EUP9|A0A5S9EUP9_STAAU;tr|A0A7Z8D9T0|A0A7Z8D9T0_STAAU;tr|A0A831EDT2|A0A831EDT2_STAAU;sp|P66013|AHPF_STAAW;tr|A0A0U1MWV0|A0A0U1MWV0_STAAU;tr|A0A7U7IEN6|A0A7U7IEN6_STAAU;sp|Q6GC92|AHPF_STAAS;tr|A0A6B0D0C8…	sp|P66012|AHPF_STAAM Alkyl hydroperoxide reductase subunit F OS=Staphylococcus aureus (strain Mu50 / ATCC 700699) OX=158878 GN=ahpF PE=3 SV=1;tr|T1Y6I7|T1Y6I7_STAAU Alkyl hydroperoxide reductase subunit F OS=Staphylococcus aureus subsp. aureus CN1 OX=11935	14;14;14;14;14;14;14;14;14;14;14;14;14;13;13;13;13;13;13;12;12;12;12;12;12;12;12;12;12;12;12;12;12;12;11;10;7;7;5;3;2;1	1;1;1;1;1;1;1;1;1;1;1;1;1;1;1;1;0;0;1;1;1;1;1;1;1;1;1;1;1;1;1;1;1;1;1;1;0;0;0;1;0;0	1;1;1;1;1;1;1;1;1;1;1;1;1;1;1;1;0;0;1;1;1;1;1;1;1;1;1;1;1;1;1;1;1;1;1;1;0;0;0;1;0;0	42	14	1	1	54.707	507;507;507;507;507;507;507;507;507;507;507;507;507;507;478;507;507;507;507;507;507;507;507;507;507;507;507;507;507;507;507;507;507;507;507;507;198;224;507;157;256;155	0.0092736	0.39383	15375000	16124000	10861000	6807800	14099000	9275900	11941000	10318000	10385000	10289000	10221000	11040000	EESENIMAVPAVFLNGEEFGNGR;EKQSIIDQIK;ELKELLTEISDMSPR;ELLTEISDMSPR;GVAFCPHCDGPLFENK;IGGQVNDTAGIENFITVK;KLNIPGEEQLINK;MTIQDILSK;NNNTNVPGIFAAGDVTDQK;QSIIDQIK;SLSNVDIK;TPSFSVNR;TTEVVGEDHVTGIR;TVIIATGAGWR
sp|P67594|SYW_STAAW;tr|A0A7U7IEM8|A0A7U7IEM8_STAAU;sp|Q6GAT0|SYW_STAAS;tr|A0A7U8F4Q6|A0A7U8F4Q6_STAAU;sp|P67593|SYW_STAAN;tr|A0A6B1RTJ4|A0A6B1RTJ4_STAAU;tr|A0A7U8SRN2|A0A7U8SRN2_STAAU;tr|A0A7U4AT04|A0A7U4AT04_STAAU;UPI0002B8E834;tr|A0A0E0VMI8|A0A0E0VMI8_STAA5;tr|W8U075|W8U075_STAAU;tr|T1Y8L7|T1Y8L7_STAAU;tr|Q2FZQ7|Q2FZQ7_STAA8;tr|A0A8B1CHZ4|A0A8B1CHZ4_STAAU;tr|A0A806L180|A0A806L180_STAAU;tr|A0A7U…	sp|P67594|SYW_STAAW;tr|A0A7U7IEM8|A0A7U7IEM8_STAAU;sp|Q6GAT0|SYW_STAAS;tr|A0A7U8F4Q6|A0A7U8F4Q6_STAAU;sp|P67593|SYW_STAAN;tr|A0A6B1RTJ4|A0A6B1RTJ4_STAAU;tr|A0A7U8SRN2|A0A7U8SRN2_STAAU;tr|A0A7U4AT04|A0A7U4AT04_STAAU;UPI0002B8E834;tr|A0A0E0VMI8|A0A0E0VMI8_STAA5;tr|W8U075|W8U075_STAAU;tr|T1Y8L7|T1Y8L7_STAAU;tr|Q2FZQ7|Q2FZQ7_STAA8;tr|A0A8B1CHZ4|A0A8B1CHZ4_STAAU;tr|A0A806L180|A0A806L180_STAAU;tr|A0A7U…	sp|P67594|SYW_STAAW Tryptophan--tRNA ligase OS=Staphylococcus aureus (strain MW2) OX=196620 GN=trpS PE=3 SV=1;tr|A0A7U7IEM8|A0A7U7IEM8_STAAU Tryptophan--tRNA ligase OS=Staphylococcus aureus subsp. aureus ST228 OX=1074919 GN=trpS PE=3 SV=1;sp|Q6GAT0|SYW_STA	7;7;7;7;7;7;7;7;7;7;7;7;7;7;7;7;7;7;7;7;7;7;7;7;7;7;7;7;7;7;7;7;6;6;6;6;6;6;5;5;5;4;1;1;1	7;7;7;7;7;7;7;7;7;7;7;7;7;7;7;7;7;7;7;7;7;7;7;7;7;7;7;7;7;7;7;7;6;6;6;6;6;6;5;5;5;4;1;1;1	7;7;7;7;7;7;7;7;7;7;7;7;7;7;7;7;7;7;7;7;7;7;7;7;7;7;7;7;7;7;7;7;6;6;6;6;6;6;5;5;5;4;1;1;1	45	7	7	7	36.909	329;329;329;329;329;329;329;329;329;329;329;329;329;329;329;329;329;329;329;329;329;301;324;329;329;329;329;329;329;329;329;329;329;329;329;187;233;210;329;259;329;329;167;207;331	0	2.7295	244420000	257820000	217080000	146630000	141830000	156700000	185650000	167420000	169640000	235780000	230240000	224950000	NFISLLDEPNVAAK;QLAAIYLASGIDPDK;SAVTDSDGIIK;SAVTDSDGIIKFDR;VMSLQDPTR;YESFYNSDKLDDILDQGR;YNDVLVKPEIR
sp|P67716|DUS_STAAM;sp|Q5HJT5|DUS_STAAC;tr|A0A0E1VM64|A0A0E1VM64_STAA3;tr|A0A0E0VKI5|A0A0E0VKI5_STAA5;sp|Q8NYV4|DUS_STAAW;sp|Q6GD38|DUS_STAAS;tr|A0A0H3KD80|A0A0H3KD80_STAAE;sp|P67717|DUS_STAAN;tr|A0A2S1FUP6|A0A2S1FUP6_STAAU;tr|C1PH99|C1PH99_STAAU;tr|A0A0N9R551|A0A0N9R551_STAAU;tr|A0A0H2XGZ4|A0A0H2XGZ4_STAA3;tr|Q2G1R3|Q2G1R3_STAA8;tr|A0A2S6DDX9|A0A2S6DDX9_STAAU;UPI0009350EB7;tr|A0A2S6D836|A0A2S6D8…	sp|P67716|DUS_STAAM;sp|Q5HJT5|DUS_STAAC;tr|A0A0E1VM64|A0A0E1VM64_STAA3;tr|A0A0E0VKI5|A0A0E0VKI5_STAA5;sp|Q8NYV4|DUS_STAAW;sp|Q6GD38|DUS_STAAS;tr|A0A0H3KD80|A0A0H3KD80_STAAE;sp|P67717|DUS_STAAN;tr|A0A2S1FUP6|A0A2S1FUP6_STAAU;tr|C1PH99|C1PH99_STAAU;tr|A0A0N9R551|A0A0N9R551_STAAU;tr|A0A0H2XGZ4|A0A0H2XGZ4_STAA3;tr|Q2G1R3|Q2G1R3_STAA8;tr|A0A2S6DDX9|A0A2S6DDX9_STAAU;UPI0009350EB7;tr|A0A2S6D836|A0A2S6D8…	sp|P67716|DUS_STAAM Probable tRNA-dihydrouridine synthase OS=Staphylococcus aureus (strain Mu50 / ATCC 700699) OX=158878 GN=dus PE=3 SV=1;sp|Q5HJT5|DUS_STAAC Probable tRNA-dihydrouridine synthase OS=Staphylococcus aureus (strain COL) OX=93062 GN=dus PE=3 S	4;4;4;4;4;4;4;4;4;4;4;4;4;4;4;4;4;4;4;4;4;4;4;4;4;4;4;4;4;4;4;4;4;4;4;4;4;4;4;4;4;4;4;4;4;4;4;4;4;4;4;4;3;3;3;3;3;2;2;2;1;1;1;1;1;1;1;1;1;1;1;1;1;1;1;1;1;1;1;1;1	4;4;4;4;4;4;4;4;4;4;4;4;4;4;4;4;4;4;4;4;4;4;4;4;4;4;4;4;4;4;4;4;4;4;4;4;4;4;4;4;4;4;4;4;4;4;4;4;4;4;4;4;3;3;3;3;3;2;2;2;1;1;1;1;1;1;1;1;1;1;1;1;1;1;1;1;1;1;1;1;1	4;4;4;4;4;4;4;4;4;4;4;4;4;4;4;4;4;4;4;4;4;4;4;4;4;4;4;4;4;4;4;4;4;4;4;4;4;4;4;4;4;4;4;4;4;4;4;4;4;4;4;4;3;3;3;3;3;2;2;2;1;1;1;1;1;1;1;1;1;1;1;1;1;1;1;1;1;1;1;1;1	81	4	4	4	37.776	328;328;328;328;328;328;328;328;328;312;328;310;310;310;310;310;310;310;328;328;310;328;328;328;328;328;328;328;328;328;328;328;328;328;328;328;328;328;310;310;295;289;310;310;310;310;310;310;310;310;275;295;150;190;135;310;310;326;101;74;140;91;81;103;111;111;112;112;125;186;150;150;150;150;150;150;150;188;196;325;52	0	1.4477	38753000	41396000	43334000	21909000	20297000	20075000	36108000	33704000	33926000	24920000	26695000	24534000	ELLDLLR;GIDLNMGCPVANVAK;GIFHNPFAFEK;YGIDGVMIGR
sp|P84058|MURA1_STAAN;tr|A0A0E1XIT0|A0A0E1XIT0_STAAU;tr|A0A7Z7P893|A0A7Z7P893_STAA8;tr|Q2FWF4|Q2FWF4_STAA8;tr|T1YAW9|T1YAW9_STAAU;UPI00003B185E;tr|A0A7U8SMZ3|A0A7U8SMZ3_STAAU;tr|A0A7U9P1Y8|A0A7U9P1Y8_STAAU;tr|A0A7U8F552|A0A7U8F552_STAAU;tr|A0A7U8XQ22|A0A7U8XQ22_STAAU;tr|A0A7H9C7G5|A0A7H9C7G5_STAAU;sp|Q5HEA0|MURA1_STAAC;sp|Q6GEX5|MURA1_STAAR;sp|Q931H5|MURA1_STAAM;tr|A0A0E0VQQ2|A0A0E0VQQ2_STAA5;tr|…	sp|P84058|MURA1_STAAN;tr|A0A0E1XIT0|A0A0E1XIT0_STAAU;tr|A0A7Z7P893|A0A7Z7P893_STAA8;tr|Q2FWF4|Q2FWF4_STAA8;tr|T1YAW9|T1YAW9_STAAU;UPI00003B185E;tr|A0A7U8SMZ3|A0A7U8SMZ3_STAAU;tr|A0A7U9P1Y8|A0A7U9P1Y8_STAAU;tr|A0A7U8F552|A0A7U8F552_STAAU;tr|A0A7U8XQ22|A0A7U8XQ22_STAAU;tr|A0A7H9C7G5|A0A7H9C7G5_STAAU;sp|Q5HEA0|MURA1_STAAC;sp|Q6GEX5|MURA1_STAAR;sp|Q931H5|MURA1_STAAM;tr|A0A0E0VQQ2|A0A0E0VQQ2_STAA5;tr|…	sp|P84058|MURA1_STAAN UDP-N-acetylglucosamine 1-carboxyvinyltransferase 1 OS=Staphylococcus aureus (strain N315) OX=158879 GN=murA1 PE=1 SV=1;tr|A0A0E1XIT0|A0A0E1XIT0_STAAU UDP-N-acetylglucosamine 1-carboxyvinyltransferase OS=Staphylococcus aureus subsp. a	11;11;11;11;11;11;11;11;11;11;11;11;11;11;11;11;11;11;11;11;11;11;11;11;11;11;11;10;10;10;10;10;10;10;10;9;8;5;4;3;3;2;1;1	11;11;11;11;11;11;11;11;11;11;11;11;11;11;11;11;11;11;11;11;11;11;11;11;11;11;11;10;10;10;10;10;10;10;10;9;8;5;4;3;3;2;1;1	11;11;11;11;11;11;11;11;11;11;11;11;11;11;11;11;11;11;11;11;11;11;11;11;11;11;11;10;10;10;10;10;10;10;10;9;8;5;4;3;3;2;1;1	44	11	11	11	44.995	421;421;421;421;421;421;421;421;421;421;421;421;421;421;421;421;421;421;421;421;421;421;421;421;421;421;421;421;421;421;421;421;421;421;421;421;346;421;282;247;237;421;156;29	0	4.3264	295660000	305170000	320600000	430550000	413960000	430660000	344020000	329690000	332420000	315170000	337550000	349190000	AAAALILAGLVADGK;EHMASLVYK;FMHVAEFK;IEAGTLLIAGAITR;MNANINVEGR;NAVLPILTASLLASDKPSK;SQLQGAQVK;TLIENAAK;TLNEEAPYEYVSK;TSVTELTHLDR;VVTETVFENR
sp|P99133|TPIS_STAAN;sp|A7WZS8|TPIS_STAA1;UPI000013722C;sp|Q6GB56|TPIS_STAAS;sp|Q6GIL6|TPIS_STAAR;tr|A0A0E1X7F9|A0A0E1X7F9_STAAU;tr|A0A290QMX4|A0A290QMX4_STAAE;tr|A0A7U8F9Q6|A0A7U8F9Q6_STAAU;tr|A0A7U8SQQ8|A0A7U8SQQ8_STAAU;tr|A0A7U8SVT5|A0A7U8SVT5_STAAU;sp|Q5HHP3|TPIS_STAAC;tr|W8U0T0|W8U0T0_STAAU;sp|Q2FIL9|TPIS_STAA3;sp|P68824|TPIS_STAAW;sp|A6TZQ3|TPIS_STAA2;sp|A6QF83|TPIS_STAAE;sp|A8Z1A2|TPIS_STA…	sp|P99133|TPIS_STAAN;sp|A7WZS8|TPIS_STAA1;UPI000013722C;sp|Q6GB56|TPIS_STAAS;sp|Q6GIL6|TPIS_STAAR;tr|A0A0E1X7F9|A0A0E1X7F9_STAAU;tr|A0A290QMX4|A0A290QMX4_STAAE;tr|A0A7U8F9Q6|A0A7U8F9Q6_STAAU;tr|A0A7U8SQQ8|A0A7U8SQQ8_STAAU;tr|A0A7U8SVT5|A0A7U8SVT5_STAAU;sp|Q5HHP3|TPIS_STAAC;tr|W8U0T0|W8U0T0_STAAU;sp|Q2FIL9|TPIS_STAA3;sp|P68824|TPIS_STAAW;sp|A6TZQ3|TPIS_STAA2;sp|A6QF83|TPIS_STAAE;sp|A8Z1A2|TPIS_STA…	sp|P99133|TPIS_STAAN Triosephosphate isomerase OS=Staphylococcus aureus (strain N315) OX=158879 GN=tpiA PE=1 SV=1;sp|A7WZS8|TPIS_STAA1 Triosephosphate isomerase OS=Staphylococcus aureus (strain Mu3 / ATCC 700698) OX=418127 GN=tpiA PE=3 SV=1;UPI000013722C s	15;15;15;15;15;15;15;15;15;15;15;15;15;15;15;15;15;15;15;15;15;15;15;15;14;14;14;14;14;14;14;14;14;14;14;14;13;13;13;13;13;13;12;12;12;11;11;11;10;9;9;9;9;8;8;8;8;8;8;8;7;7;6;6;5;3;1;1	15;15;15;15;15;15;15;15;15;15;15;15;15;15;15;15;15;15;15;15;15;15;15;15;14;14;14;14;14;14;14;14;14;14;14;14;13;13;13;13;13;13;12;12;12;11;11;11;10;9;9;9;9;8;8;8;8;8;8;8;7;7;6;6;5;3;1;1	4;4;4;4;4;4;4;4;4;4;4;4;4;4;4;4;4;4;4;4;4;4;4;4;3;4;3;3;4;4;4;4;4;3;3;4;4;2;4;4;4;4;4;4;3;1;1;3;1;1;0;0;0;0;0;0;0;0;0;0;0;0;0;0;3;3;0;0	68	15	15	4	27.261	253;253;253;253;253;253;253;253;253;253;253;253;253;253;253;253;253;253;286;286;286;269;253;253;253;286;253;253;253;253;253;253;253;253;253;286;253;237;253;253;286;253;253;253;253;169;170;233;170;137;152;165;155;134;134;134;134;134;134;129;134;134;134;118;130;108;134;134	0	5.9157	5350100000	5646200000	5.8356e+09	6.5735e+09	6.415e+09	6.2323e+09	6.1448e+09	6.1597e+09	6.2018e+09	6.2919e+09	6.2986e+09	6.1689e+09	ANDVVGEQVKK;AVAGLSEDQLK;DFVNALPTLPDSK;ELFHETDEEINK;ELFHETDEEINKK;EVESVICAPAIQLDALTTAVK;EYMAQTDIDGALVGGASLK;HGMTPIICVGETDEER;HGMTPIICVGETDEERESGK;IQYGGSVKPNNIK;QTIADLSSK;SSTSEDANEMCAFVR;SVVIAYEPIWAIGTGK;TPIIAGNWK;VEDFVQLLEGAK
sp|P99151|DHA1_STAAN;tr|A0A7U8F5F3|A0A7U8F5F3_STAAU;UPI00003B1692;sp|P63478|DHA1_STAAM;tr|A0A7U8SUE4|A0A7U8SUE4_STAAU;tr|A0A7U8XNX0|A0A7U8XNX0_STAAU;sp|Q5HFY4|DHA1_STAAC;sp|Q6GGW9|DHA1_STAAR;tr|A0A0D1I6T2|A0A0D1I6T2_STAAU;tr|A0A8B1CK92|A0A8B1CK92_STAAU;tr|A0A0H3KCR5|A0A0H3KCR5_STAAE;tr|A0A0Z1B7M1|A0A0Z1B7M1_STAAU;tr|A0A0D6GYJ2|A0A0D6GYJ2_STAAU;tr|A0A6B5M2V3|A0A6B5M2V3_STAAU;tr|A0A6B5UTP1|A0A6B5UT…	sp|P99151|DHA1_STAAN;tr|A0A7U8F5F3|A0A7U8F5F3_STAAU;UPI00003B1692;sp|P63478|DHA1_STAAM;tr|A0A7U8SUE4|A0A7U8SUE4_STAAU;tr|A0A7U8XNX0|A0A7U8XNX0_STAAU;sp|Q5HFY4|DHA1_STAAC;sp|Q6GGW9|DHA1_STAAR;tr|A0A0D1I6T2|A0A0D1I6T2_STAAU;tr|A0A8B1CK92|A0A8B1CK92_STAAU;tr|A0A0H3KCR5|A0A0H3KCR5_STAAE;tr|A0A0Z1B7M1|A0A0Z1B7M1_STAAU;tr|A0A0D6GYJ2|A0A0D6GYJ2_STAAU;tr|A0A6B5M2V3|A0A6B5M2V3_STAAU;tr|A0A6B5UTP1|A0A6B5UT…	sp|P99151|DHA1_STAAN Alanine dehydrogenase 1 OS=Staphylococcus aureus (strain N315) OX=158879 GN=ald1 PE=1 SV=1;tr|A0A7U8F5F3|A0A7U8F5F3_STAAU Alanine dehydrogenase OS=Staphylococcus aureus subsp. aureus 65-1322 OX=585145 GN=SABG_01378 PE=3 SV=1;UPI00003B1	15;15;15;15;15;15;15;15;15;15;15;15;15;15;15;15;15;15;15;15;15;15;15;15;15;15;14;14;14;14;14;14;14;14;13;13;13;13;13;13;13;13;13;13;13;13;13;13;9;8;8;7;3;1;1	15;15;15;15;15;15;15;15;15;15;15;15;15;15;15;15;15;15;15;15;15;15;15;15;15;15;14;14;14;14;14;14;14;14;13;13;13;13;13;13;13;13;13;13;13;13;13;13;9;8;8;7;3;1;1	15;15;15;15;15;15;15;15;15;15;15;15;15;15;15;15;15;15;15;15;15;15;15;15;15;15;14;14;14;14;14;14;14;14;13;13;13;13;13;13;13;13;13;13;13;13;13;13;9;8;8;7;3;1;1	55	15	15	15	40.234	372;372;372;372;372;372;372;372;372;372;372;372;372;372;372;372;372;384;384;384;372;279;384;384;372;372;339;350;372;372;372;372;372;372;375;372;372;372;372;384;372;372;372;372;372;350;331;214;372;372;370;118;89;98;45	0	5.9132	450040000	474670000	496770000	569690000	558360000	631850000	430480000	453550000	454990000	756360000	764340000	848780000	ADVFISTILIPGAKPPK;AELLAPMSAIAGQR;EPHESEYQYFK;IVTHEQAWEADLVIK;MQEVGVTAISGETIIK;NAGIGSGFSNDMYEK;NAGIGSGFSNDMYEKEGAK;NQIIWGFLHLASSK;STPENLAEQIK;VACTPENVR;VIIIELNDDR;VIIIELNDDRIK;VKEPHESEYQYFK;YLEDMYAEK;YLEDMYAEKDVTVVK
sp|Q2FEZ8|COAW_STAA3;tr|A0A7Z8GB88|A0A7Z8GB88_STAAU;tr|A0A5F0HMS8|A0A5F0HMS8_STAAU;tr|A0A4T9XYM9|A0A4T9XYM9_STAAU;tr|A0A7U9P1V8|A0A7U9P1V8_STAAU;UPI00000CAA65;tr|T1YC65|T1YC65_STAAU;tr|A0A8B1CV53|A0A8B1CV53_STAAU;tr|A0A898CLZ0|A0A898CLZ0_STAAU;tr|A0A6B5GHX8|A0A6B5GHX8_STAAU;tr|A0A224AYV0|A0A224AYV0_STAAU;tr|A0A7U8ST19|A0A7U8ST19_STAAU;tr|A0A6B0C7C8|A0A6B0C7C8_STAAU;tr|A0A7U8SMZ6|A0A7U8SMZ6_STAAU;…	sp|Q2FEZ8|COAW_STAA3;tr|A0A7Z8GB88|A0A7Z8GB88_STAAU;tr|A0A5F0HMS8|A0A5F0HMS8_STAAU;tr|A0A4T9XYM9|A0A4T9XYM9_STAAU;tr|A0A7U9P1V8|A0A7U9P1V8_STAAU;UPI00000CAA65;tr|T1YC65|T1YC65_STAAU;tr|A0A8B1CV53|A0A8B1CV53_STAAU;tr|A0A898CLZ0|A0A898CLZ0_STAAU;tr|A0A6B5GHX8|A0A6B5GHX8_STAAU;tr|A0A224AYV0|A0A224AYV0_STAAU;tr|A0A7U8ST19|A0A7U8ST19_STAAU;tr|A0A6B0C7C8|A0A6B0C7C8_STAAU;tr|A0A7U8SMZ6|A0A7U8SMZ6_STAAU;…	sp|Q2FEZ8|COAW_STAA3 Type II pantothenate kinase OS=Staphylococcus aureus (strain USA300) OX=367830 GN=coaW PE=3 SV=1;tr|A0A7Z8GB88|A0A7Z8GB88_STAAU Type II pantothenate kinase OS=Staphylococcus aureus OX=1280 GN=coaW PE=3 SV=1;tr|A0A5F0HMS8|A0A5F0HMS8_STA	2;2;2;2;2;2;2;2;2;2;2;2;2;2;2;2;2;2;2;2;2;2;2;2;2;2;2;2;2;2;2;2;2;2;2;1;1;1;1;1	2;2;2;2;2;2;2;2;2;2;2;2;2;2;2;2;2;2;2;2;2;2;2;2;2;2;2;2;2;2;2;2;2;2;2;1;1;1;1;1	2;2;2;2;2;2;2;2;2;2;2;2;2;2;2;2;2;2;2;2;2;2;2;2;2;2;2;2;2;2;2;2;2;2;2;1;1;1;1;1	40	2	2	2	29.097	267;267;267;267;267;267;267;267;267;267;267;267;267;267;267;267;267;267;267;267;267;267;267;267;267;267;267;267;267;267;267;267;267;267;267;187;139;266;267;100	0.002181	0.78885	29172000	26499000	27163000	28756000	27304000	34061000	26455000	26848000	27065000	24340000	27576000	26444000	VGIDAGGTLIK;VVEDYTVLR
sp|Q2FFH4|Y1902_STAA3;sp|Q99SW6|Y1921_STAAM;UPI000005446D;tr|A0A7U9J3P8|A0A7U9J3P8_STAAU;sp|Q2FWX8|Y2143_STAA8;tr|X5DW21|X5DW21_STAAU;tr|T1YAU5|T1YAU5_STAAU;tr|A0A6B5I1F6|A0A6B5I1F6_STAAU;tr|A0A7U7EZ84|A0A7U7EZ84_STAAU;sp|Q6GFD5|Y2014_STAAR;sp|Q7A4P4|Y1737_STAAN;sp|Q8NVS2|Y1862_STAAW;tr|A0A8B5ZCE8|A0A8B5ZCE8_STAAU;tr|A0A0E1XBB9|A0A0E1XBB9_STAAU;tr|A0A0H3K9H6|A0A0H3K9H6_STAAE;sp|Q5HEJ8|Y1985_STAAC…	sp|Q2FFH4|Y1902_STAA3;sp|Q99SW6|Y1921_STAAM;UPI000005446D;tr|A0A7U9J3P8|A0A7U9J3P8_STAAU;sp|Q2FWX8|Y2143_STAA8;tr|X5DW21|X5DW21_STAAU;tr|T1YAU5|T1YAU5_STAAU;tr|A0A6B5I1F6|A0A6B5I1F6_STAAU;tr|A0A7U7EZ84|A0A7U7EZ84_STAAU;sp|Q6GFD5|Y2014_STAAR;sp|Q7A4P4|Y1737_STAAN;sp|Q8NVS2|Y1862_STAAW;tr|A0A8B5ZCE8|A0A8B5ZCE8_STAAU;tr|A0A0E1XBB9|A0A0E1XBB9_STAAU;tr|A0A0H3K9H6|A0A0H3K9H6_STAAE;sp|Q5HEJ8|Y1985_STAAC…	sp|Q2FFH4|Y1902_STAA3 Uncharacterized protein SAUSA300_1902 OS=Staphylococcus aureus (strain USA300) OX=367830 GN=SAUSA300_1902 PE=3 SV=1;sp|Q99SW6|Y1921_STAAM Uncharacterized protein SAV1921 OS=Staphylococcus aureus (strain Mu50 / ATCC 700699) OX=158878 G	15;15;15;15;15;15;15;15;15;15;15;15;15;15;15;15;15;15;15;15;15;15;15;14;14;14;14;14;14;14;14;14;14;13;13;13;13;12;12;12;12;12;2;2;2;2;1	15;15;15;15;15;15;15;15;15;15;15;15;15;15;15;15;15;15;15;15;15;15;15;14;14;14;14;14;14;14;14;14;14;13;13;13;13;12;12;12;12;12;2;2;2;2;1	15;15;15;15;15;15;15;15;15;15;15;15;15;15;15;15;15;15;15;15;15;15;15;14;14;14;14;14;14;14;14;14;14;13;13;13;13;12;12;12;12;12;2;2;2;2;1	47	15	15	15	38.546	342;342;342;342;342;342;342;342;342;342;342;342;342;342;342;342;342;342;342;342;342;342;342;342;342;342;342;342;342;342;342;342;342;279;298;342;342;342;342;342;342;342;66;80;53;58;46	0	5.9085	286710000	302140000	281600000	424030000	402960000	410490000	329450000	356210000	356730000	331890000	350840000	353840000	AGTGCYVSISEDKR;EGEQCGVASLK;FDDNGFEFYK;FELNENQSR;GHDSIAIFK;HLTIPENFDGDTK;IDDNGELHLLNK;ITLCDNTR;LIQELAHDFPTGTHER;LSHDQQFLYVSNR;MYELNTHTGEIIR;NNEVLYGINK;TNGYIGSYTK;VASEGVCVIF;YLFEAVYGAGIIR
sp|Q2FH01|TDCB_STAA3;tr|A0A0E0VQ87|A0A0E0VQ87_STAA5;tr|T1Y9E1|T1Y9E1_STAAU;tr|A0A8B1CKT0|A0A8B1CKT0_STAAU;tr|X5DUS6|X5DUS6_STAAU;UPI0000054A49;tr|A0A7U9J5Y8|A0A7U9J5Y8_STAAU;tr|A0A7U8F6M2|A0A7U8F6M2_STAAU;sp|Q5HFY5|TDCB_STAAC;sp|Q6GGX0|TDCB_STAAR;sp|Q8NWQ4|TDCB_STAAW;tr|A0A806L2Q0|A0A806L2Q0_STAAU;tr|A0A0E1XFY8|A0A0E1XFY8_STAAU;tr|A0A0H3K8M5|A0A0H3K8M5_STAAE;sp|Q2FYJ3|TDCB_STAA8;tr|A0A6B5M120|A0A…	sp|Q2FH01|TDCB_STAA3;tr|A0A0E0VQ87|A0A0E0VQ87_STAA5;tr|T1Y9E1|T1Y9E1_STAAU;tr|A0A8B1CKT0|A0A8B1CKT0_STAAU;tr|X5DUS6|X5DUS6_STAAU;UPI0000054A49;tr|A0A7U9J5Y8|A0A7U9J5Y8_STAAU;tr|A0A7U8F6M2|A0A7U8F6M2_STAAU;sp|Q5HFY5|TDCB_STAAC;sp|Q6GGX0|TDCB_STAAR;sp|Q8NWQ4|TDCB_STAAW;tr|A0A806L2Q0|A0A806L2Q0_STAAU;tr|A0A0E1XFY8|A0A0E1XFY8_STAAU;tr|A0A0H3K8M5|A0A0H3K8M5_STAAE;sp|Q2FYJ3|TDCB_STAA8;tr|A0A6B5M120|A0A…	sp|Q2FH01|TDCB_STAA3 L-threonine dehydratase catabolic TdcB OS=Staphylococcus aureus (strain USA300) OX=367830 GN=tdcB PE=3 SV=1;tr|A0A0E0VQ87|A0A0E0VQ87_STAA5 L-threonine dehydratase catabolic TdcB OS=Staphylococcus aureus subsp. aureus 71193 OX=1155084 G	10;10;10;10;10;10;10;10;10;10;10;10;10;10;10;10;10;10;10;10;10;10;9;9;9;9;9;9;9;8;8;8;6;6;6;6;6;6;5;4;3;1	10;10;10;10;10;10;10;10;10;10;10;10;10;10;10;10;10;10;10;10;10;10;9;9;9;9;9;9;9;8;8;8;6;6;6;6;6;6;5;4;3;1	10;10;10;10;10;10;10;10;10;10;10;10;10;10;10;10;10;10;10;10;10;10;9;9;9;9;9;9;9;8;8;8;6;6;6;6;6;6;5;4;3;1	42	10	10	10	37.305	346;346;346;346;346;346;346;346;346;346;346;346;346;346;346;346;346;346;346;346;346;346;346;346;346;346;346;346;346;346;346;305;346;346;346;346;346;249;334;100;104;58	0	3.9056	1204900000	1206200000	1205600000	1.5853e+09	1.5005e+09	1.4648e+09	1155300000	1171000000	1181400000	1.7317e+09	1.8324e+09	1.6983e+09	ENGMTIVHPYDDK;GIIAASAGNHAQGVALTAK;HLVDEFILVTEEEIEHAMK;IITEGAGALPTAAILSGK;LENMQFTGSFK;LLGIDATIVMPETAPQAK;LYMEELAK;NVVALVSGGNVDLTR;TTNTVTLQTAHIVSLGDIEEAK;VPGEQTYEVVK
sp|Q2FH29|Y1302_STAA3;sp|Q99U78|Y1409_STAAM;UPI0000054A6B;tr|W8U606|W8U606_STAAU;tr|T1Y898|T1Y898_STAAU;tr|A0A806L7S1|A0A806L7S1_STAAU;tr|A0A7U9J675|A0A7U9J675_STAAU;tr|A0A7U8XQD0|A0A7U8XQD0_STAAU;tr|A0A7U7EYG0|A0A7U7EYG0_STAAU;tr|A0A7U4ATS1|A0A7U4ATS1_STAAU;tr|A0A7U8F6J8|A0A7U8F6J8_STAAU;sp|Q6G9F2|Y1352_STAAS;tr|A0A1S6BRU3|A0A1S6BRU3_STAAU;tr|A0A7U8SUC1|A0A7U8SUC1_STAAU;tr|A0A0H3KCQ2|A0A0H3KCQ2_…	sp|Q2FH29|Y1302_STAA3;sp|Q99U78|Y1409_STAAM;UPI0000054A6B;tr|W8U606|W8U606_STAAU;tr|T1Y898|T1Y898_STAAU;tr|A0A806L7S1|A0A806L7S1_STAAU;tr|A0A7U9J675|A0A7U9J675_STAAU;tr|A0A7U8XQD0|A0A7U8XQD0_STAAU;tr|A0A7U7EYG0|A0A7U7EYG0_STAAU;tr|A0A7U4ATS1|A0A7U4ATS1_STAAU;tr|A0A7U8F6J8|A0A7U8F6J8_STAAU;sp|Q6G9F2|Y1352_STAAS;tr|A0A1S6BRU3|A0A1S6BRU3_STAAU;tr|A0A7U8SUC1|A0A7U8SUC1_STAAU;tr|A0A0H3KCQ2|A0A0H3KCQ2_…	sp|Q2FH29|Y1302_STAA3 Uncharacterized protein SAUSA300_1302 OS=Staphylococcus aureus (strain USA300) OX=367830 GN=SAUSA300_1302 PE=3 SV=1;sp|Q99U78|Y1409_STAAM Uncharacterized protein SAV1409 OS=Staphylococcus aureus (strain Mu50 / ATCC 700699) OX=158878 G	5;5;5;5;5;5;5;5;5;5;5;5;5;5;5;5;5;5;5;5;5;5;5;5;5;4;4;3;3;3;2;2;2;1;1;1	5;5;5;5;5;5;5;5;5;5;5;5;5;5;5;5;5;5;5;5;5;5;5;5;5;4;4;3;3;3;2;2;2;1;1;1	5;5;5;5;5;5;5;5;5;5;5;5;5;5;5;5;5;5;5;5;5;5;5;5;5;4;4;3;3;3;2;2;2;1;1;1	36	5	5	5	29.39	263;263;263;263;263;263;263;263;263;263;263;263;263;263;263;263;263;263;252;263;263;263;263;263;263;263;263;195;176;158;93;113;101;263;97;58	0	1.9036	42960000	44245000	42926000	43064000	41591000	36563000	45586000	43348000	43617000	36723000	31607000	37733000	ALFDLNK;QGQISEEAASIR;QIEQIIK;QITNPYTGEVIK;TNAEGQQEIVFVDGPVIK
sp|Q2FH32|TELL_STAA3;tr|A0A0E1X5P3|A0A0E1X5P3_STAAU;tr|A0A7U7EYP8|A0A7U7EYP8_STAAU;sp|Q5HG14|TELL_STAAC;tr|A0A0H3KCP9|A0A0H3KCP9_STAAE;tr|A0A6B5HVN6|A0A6B5HVN6_STAAU;tr|A0A6B5EDL8|A0A6B5EDL8_STAAU;UPI00003B167B;tr|W8UXU6|W8UXU6_STAAU;tr|A0A7U9J686|A0A7U9J686_STAAU;tr|A0A7U8I9D8|A0A7U8I9D8_STAAU;sp|P60108|TELL_STAAN;tr|A0A6G4Z8T6|A0A6G4Z8T6_STAAU;tr|A0A853P9J7|A0A853P9J7_STAAU;tr|A0A830ZM18|A0A830…	sp|Q2FH32|TELL_STAA3;tr|A0A0E1X5P3|A0A0E1X5P3_STAAU;tr|A0A7U7EYP8|A0A7U7EYP8_STAAU;sp|Q5HG14|TELL_STAAC;tr|A0A0H3KCP9|A0A0H3KCP9_STAAE;tr|A0A6B5HVN6|A0A6B5HVN6_STAAU;tr|A0A6B5EDL8|A0A6B5EDL8_STAAU;UPI00003B167B;tr|W8UXU6|W8UXU6_STAAU;tr|A0A7U9J686|A0A7U9J686_STAAU;tr|A0A7U8I9D8|A0A7U8I9D8_STAAU;sp|P60108|TELL_STAAN;tr|A0A6G4Z8T6|A0A6G4Z8T6_STAAU;tr|A0A853P9J7|A0A853P9J7_STAAU;tr|A0A830ZM18|A0A830…	sp|Q2FH32|TELL_STAA3 TelA-like protein SAUSA300_1299 OS=Staphylococcus aureus (strain USA300) OX=367830 GN=SAUSA300_1299 PE=3 SV=1;tr|A0A0E1X5P3|A0A0E1X5P3_STAAU TelA-like protein OS=Staphylococcus aureus subsp. aureus MN8 OX=548470 GN=HMPREF0769_12343 PE=	12;12;12;12;12;12;12;12;12;12;12;12;12;12;12;12;12;12;12;12;12;12;12;12;12;12;12;12;12;12;12;12;12;12;11;11;11;11;11;11;11;11;11;11;9;7;5;3;3;3;2;1;1;1;1	12;12;12;12;12;12;12;12;12;12;12;12;12;12;12;12;12;12;12;12;12;12;12;12;12;12;12;12;12;12;12;12;12;12;11;11;11;11;11;11;11;11;11;11;9;7;5;3;3;3;2;1;1;1;1	12;12;12;12;12;12;12;12;12;12;12;12;12;12;12;12;12;12;12;12;12;12;12;12;12;12;12;12;12;12;12;12;12;12;11;11;11;11;11;11;11;11;11;11;9;7;5;3;3;3;2;1;1;1;1	55	12	12	12	43.407	378;378;378;378;379;378;378;378;378;378;378;378;378;378;378;378;378;378;378;378;378;378;378;379;378;378;378;378;379;379;378;378;378;378;378;360;378;378;378;378;378;378;378;378;259;172;120;109;106;389;400;86;148;95;54	0	4.7047	98245000	105970000	106630000	60481000	59204000	58292000	99577000	91454000	92018000	89172000	85714000	89817000	AVTDTTNDLLTANAEMLK;DIELLDTLYDKNK;DVGPIGDTLSDLMSK;IQSSILTSIPLWK;IYDLQLSR;LTIEQQK;MIQNVNQALAEK;MQSVSAQVDR;QIALQTAPQIR;QINPLDNEGLLAFGSDLQK;SHLVNIK;SSINEIFSR
sp|Q2FH36|CSPA_STAA3;tr|A0A0E0VQ52|A0A0E0VQ52_STAA5;UPI00000D7888;tr|T1YAH0|T1YAH0_STAAU;tr|A0A806KQL3|A0A806KQL3_STAAU;tr|A0A7U9P3T9|A0A7U9P3T9_STAAU;tr|A0A7U8XRF5|A0A7U8XRF5_STAAU;tr|A0A7U8SNR6|A0A7U8SNR6_STAAU;tr|A0A7U8F5S2|A0A7U8F5S2_STAAU;tr|A0A7U4ATX7|A0A7U4ATX7_STAAU;tr|A0A0H3KGD3|A0A0H3KGD3_STAAE;tr|A0A2X3YXL6|A0A2X3YXL6_STAA8;tr|A0A0E1VJP6|A0A0E1VJP6_STAA3;tr|A0A0D1HR76|A0A0D1HR76_STAAU;…	sp|Q2FH36|CSPA_STAA3;tr|A0A0E0VQ52|A0A0E0VQ52_STAA5;UPI00000D7888;tr|T1YAH0|T1YAH0_STAAU;tr|A0A806KQL3|A0A806KQL3_STAAU;tr|A0A7U9P3T9|A0A7U9P3T9_STAAU;tr|A0A7U8XRF5|A0A7U8XRF5_STAAU;tr|A0A7U8SNR6|A0A7U8SNR6_STAAU;tr|A0A7U8F5S2|A0A7U8F5S2_STAAU;tr|A0A7U4ATX7|A0A7U4ATX7_STAAU;tr|A0A0H3KGD3|A0A0H3KGD3_STAAE;tr|A0A2X3YXL6|A0A2X3YXL6_STAA8;tr|A0A0E1VJP6|A0A0E1VJP6_STAA3;tr|A0A0D1HR76|A0A0D1HR76_STAAU;…	sp|Q2FH36|CSPA_STAA3 Cold shock protein CspA OS=Staphylococcus aureus (strain USA300) OX=367830 GN=cspA PE=3 SV=1;tr|A0A0E0VQ52|A0A0E0VQ52_STAA5 Cold shock protein CspA OS=Staphylococcus aureus subsp. aureus 71193 OX=1155084 GN=ST398NM01_1404 PE=4 SV=1;UPI	6;6;6;6;6;6;6;6;6;6;6;6;6;6;6;6;6;6;6;6;6;6;6;5;3;3;2;2;2	6;6;6;6;6;6;6;6;6;6;6;6;6;6;6;6;6;6;6;6;6;6;6;5;3;3;2;2;2	6;6;6;6;6;6;6;6;6;6;6;6;6;6;6;6;6;6;6;6;6;6;6;5;3;3;2;2;2	29	6	6	6	7.321	66;66;66;66;66;66;66;66;66;66;66;66;66;66;66;66;66;66;66;66;66;66;66;66;66;66;45;56;34	0	2.3662	13227000000	12065000000	16901000000	8.1292e+09	19486000000	34489000000	18213000000	26099000000	26069000000	11585000000	13757000000	15264000000	GFGFIEVEGENDVFVHFSAINQDGYK;GPQAANVVK;GPQAANVVKL;SLEEGQAVEFEVVEGDR;SLEEGQAVEFEVVEGDRGPQAANVVK;SLEEGQAVEFEVVEGDRGPQAANVVKL
sp|Q2FH47|CVFB_STAA3;tr|A0A830ZGT4|A0A830ZGT4_STAAU;sp|Q8NWS9|CVFB_STAAW;tr|A0A6B5EHH0|A0A6B5EHH0_STAAU;tr|A0A641AC84|A0A641AC84_STAAU;tr|A0A6B5K9S9|A0A6B5K9S9_STAAU;UPI0001B700B4;tr|T1Y8P7|T1Y8P7_STAAU;tr|M1XGN3|M1XGN3_STAAU;tr|A9ZN24|A9ZN24_STAAU;tr|A0A6B5KV17|A0A6B5KV17_STAAU;sp|Q6GH17|CVFB_STAAR;tr|A0A806L492|A0A806L492_STAAU;tr|A0A7Z8GB47|A0A7Z8GB47_STAAU;tr|A0A7U9J698|A0A7U9J698_STAAU;tr|A0…	sp|Q2FH47|CVFB_STAA3;tr|A0A830ZGT4|A0A830ZGT4_STAAU;sp|Q8NWS9|CVFB_STAAW;tr|A0A6B5EHH0|A0A6B5EHH0_STAAU;tr|A0A641AC84|A0A641AC84_STAAU;tr|A0A6B5K9S9|A0A6B5K9S9_STAAU;UPI0001B700B4;tr|T1Y8P7|T1Y8P7_STAAU;tr|M1XGN3|M1XGN3_STAAU;tr|A9ZN24|A9ZN24_STAAU;tr|A0A6B5KV17|A0A6B5KV17_STAAU;sp|Q6GH17|CVFB_STAAR;tr|A0A806L492|A0A806L492_STAAU;tr|A0A7Z8GB47|A0A7Z8GB47_STAAU;tr|A0A7U9J698|A0A7U9J698_STAAU;tr|A0…	sp|Q2FH47|CVFB_STAA3 Conserved virulence factor B OS=Staphylococcus aureus (strain USA300) OX=367830 GN=cvfB PE=3 SV=1;tr|A0A830ZGT4|A0A830ZGT4_STAAU RNA-binding protein OS=Staphylococcus aureus OX=1280 GN=CFN13_06740 PE=4 SV=1;sp|Q8NWS9|CVFB_STAAW Conserv	3;3;3;3;3;3;3;3;3;3;3;3;3;3;3;3;3;3;3;3;3;3;3;3;3;3;3;3;3;3;3;3;3;3;3;3;3;3;2;2;1;1;1;1	3;3;3;3;3;3;3;3;3;3;3;3;3;3;3;3;3;3;3;3;3;3;3;3;3;3;3;3;3;3;3;3;3;3;3;3;3;3;2;2;1;1;1;1	3;3;3;3;3;3;3;3;3;3;3;3;3;3;3;3;3;3;3;3;3;3;3;3;3;3;3;3;3;3;3;3;3;3;3;3;3;3;2;2;1;1;1;1	44	3	3	3	34.198	300;300;300;300;300;300;300;300;300;300;300;300;300;300;300;300;300;300;300;300;300;300;300;300;292;296;297;298;300;300;300;300;300;300;300;300;300;300;155;283;111;177;299;40	0	1.1823	338310000	353030000	353260000	350740000	332740000	279260000	347220000	320190000	322280000	292210000	295020000	308530000	EVLVPWEDLPK;IGSFLLSESGYK;IINIETGK
sp|Q2FH83|Y1248_STAA3;tr|A0A224B206|A0A224B206_STAAU;UPI00019F4E74;tr|W8TTN7|W8TTN7_STAAU;tr|T1YAC6|T1YAC6_STAAU;tr|A0A806L496|A0A806L496_STAAU;tr|A0A7U8XQP9|A0A7U8XQP9_STAAU;tr|A0A7U8XPN4|A0A7U8XPN4_STAAU;tr|A0A7U8F6K5|A0A7U8F6K5_STAAU;tr|A0A7U4ATQ8|A0A7U4ATQ8_STAAU;tr|A0A2X3YVQ7|A0A2X3YVQ7_STAA8;tr|A0A7U9J6S1|A0A7U9J6S1_STAAU;tr|A0A0H3K7Y2|A0A0H3K7Y2_STAAE;sp|Q99UC6|Y1352_STAAM;sp|Q7A5S4|Y1186_…	sp|Q2FH83|Y1248_STAA3;tr|A0A224B206|A0A224B206_STAAU;UPI00019F4E74;tr|W8TTN7|W8TTN7_STAAU;tr|T1YAC6|T1YAC6_STAAU;tr|A0A806L496|A0A806L496_STAAU;tr|A0A7U8XQP9|A0A7U8XQP9_STAAU;tr|A0A7U8XPN4|A0A7U8XPN4_STAAU;tr|A0A7U8F6K5|A0A7U8F6K5_STAAU;tr|A0A7U4ATQ8|A0A7U4ATQ8_STAAU;tr|A0A2X3YVQ7|A0A2X3YVQ7_STAA8;tr|A0A7U9J6S1|A0A7U9J6S1_STAAU;tr|A0A0H3K7Y2|A0A0H3K7Y2_STAAE;sp|Q99UC6|Y1352_STAAM;sp|Q7A5S4|Y1186_…	sp|Q2FH83|Y1248_STAA3 Uncharacterized protein SAUSA300_1248 OS=Staphylococcus aureus (strain USA300) OX=367830 GN=SAUSA300_1248 PE=3 SV=1;tr|A0A224B206|A0A224B206_STAAU Iron-sulfur cluster biosynthesis protein OS=Staphylococcus aureus OX=1280 GN=NCTC7878_0	6;6;6;6;6;6;6;6;6;6;6;6;6;6;6;6;6;6;6;6;6;5;5;5;5;5;5;5;5;5;5;1;1	6;6;6;6;6;6;6;6;6;6;6;6;6;6;6;6;6;6;6;6;6;5;5;5;5;5;5;5;5;5;5;1;1	6;6;6;6;6;6;6;6;6;6;6;6;6;6;6;6;6;6;6;6;6;5;5;5;5;5;5;5;5;5;5;1;1	33	6	6	6	11.496	98;98;98;98;98;98;98;98;98;98;98;98;98;98;98;98;98;98;98;98;98;98;98;98;98;98;98;98;98;98;98;99;99	0	2.3668	531010000	556890000	633210000	992930000	952570000	1.0181e+09	941990000	897720000	904330000	675370000	702530000	745300000	EDVDIGYEQQYDDLNVVVAEK;MQIELTDAAVTWFK;NELELPENNK;QGFSPAFTVEPK;VLVFFVR;YGGEFQLK
sp|Q2FHZ1|RNJ1_STAA3;tr|A0A5C8XAN9|A0A5C8XAN9_STAAU;tr|A0A7U7EXY1|A0A7U7EXY1_STAAU;sp|Q2YX35|RNJ1_STAAB;tr|A0A0E1XH33|A0A0E1XH33_STAAU;tr|A0A0E1VKH0|A0A0E1VKH0_STAA3;tr|A0A7U8F4P9|A0A7U8F4P9_STAAU;tr|A0A0H3KC36|A0A0H3KC36_STAAE;tr|A0A2S6DE12|A0A2S6DE12_STAAU;tr|A0A2X3YMD8|A0A2X3YMD8_STAA8;sp|Q6GAC5|RNJ1_STAAS;sp|Q5HGZ5|RNJ1_STAAC;tr|A0A7U8XQ23|A0A7U8XQ23_STAAU;tr|A0A7U8XSK0|A0A7U8XSK0_STAAU;tr|A0…	sp|Q2FHZ1|RNJ1_STAA3;tr|A0A5C8XAN9|A0A5C8XAN9_STAAU;tr|A0A7U7EXY1|A0A7U7EXY1_STAAU;sp|Q2YX35|RNJ1_STAAB;tr|A0A0E1XH33|A0A0E1XH33_STAAU;tr|A0A0E1VKH0|A0A0E1VKH0_STAA3;tr|A0A7U8F4P9|A0A7U8F4P9_STAAU;tr|A0A0H3KC36|A0A0H3KC36_STAAE;tr|A0A2S6DE12|A0A2S6DE12_STAAU;tr|A0A2X3YMD8|A0A2X3YMD8_STAA8;sp|Q6GAC5|RNJ1_STAAS;sp|Q5HGZ5|RNJ1_STAAC;tr|A0A7U8XQ23|A0A7U8XQ23_STAAU;tr|A0A7U8XSK0|A0A7U8XSK0_STAAU;tr|A0…	sp|Q2FHZ1|RNJ1_STAA3 Ribonuclease J 1 OS=Staphylococcus aureus (strain USA300) OX=367830 GN=rnj1 PE=3 SV=1;tr|A0A5C8XAN9|A0A5C8XAN9_STAAU Ribonuclease J (Fragment) OS=Staphylococcus aureus OX=1280 GN=FVP29_04520 PE=3 SV=1;tr|A0A7U7EXY1|A0A7U7EXY1_STAAU Rib	15;15;15;15;15;15;15;15;15;15;15;15;15;15;15;15;15;15;15;15;15;15;15;15;15;14;14;7;7;5;4;4;3;3;2;2;1;1;1	15;15;15;15;15;15;15;15;15;15;15;15;15;15;15;15;15;15;15;15;15;15;15;15;15;14;14;7;7;5;4;4;3;3;2;2;1;1;1	15;15;15;15;15;15;15;15;15;15;15;15;15;15;15;15;15;15;15;15;15;15;15;15;15;14;14;7;7;5;4;4;3;3;2;2;1;1;1	39	15	15	15	62.668	565;554;565;565;565;565;565;565;565;565;565;565;565;565;565;565;565;565;565;565;565;565;565;565;565;565;565;559;272;293;205;301;86;557;117;51;96;83;77	0	5.9152	260630000	270750000	270790000	333470000	316370000	304690000	296330000	278320000	279770000	300120000	294200000	291350000	APPETFIEPNK;ESGQLIYDAQR;FDFTPVGK;FDFTPVGKPANIAK;IGMELGYIK;IIFATFASNIYR;IIPEDTVVFSSSPIPGNTK;IPSGNVLVDGSGIGDIGNVVIR;LLSGPDIISR;LNEINEDSVIK;QLHPNEVGVYALGGLGEIGK;SSIIETLQPYLFEK;TINSLYK;VQQAVEAAIK;YFLPIHGEYR
sp|Q2FI18|QOX1_STAA3;tr|A0A0H3K7B6|A0A0H3K7B6_STAAE;UPI0000054B74;tr|W8TQJ7|W8TQJ7_STAAU;tr|T1Y781|T1Y781_STAAU;tr|A0A806L3B9|A0A806L3B9_STAAU;tr|A0A7U9J6U0|A0A7U9J6U0_STAAU;tr|A0A7U8SRX4|A0A7U8SRX4_STAAU;tr|A0A7U8SPN3|A0A7U8SPN3_STAAU;tr|A0A7U8F5E4|A0A7U8F5E4_STAAU;tr|A0A7U7EYN8|A0A7U7EYN8_STAAU;tr|A0A7U4AT82|A0A7U4AT82_STAAU;tr|A0A2X2URC2|A0A2X2URC2_STAAU;tr|A0A2I7Y6R5|A0A2I7Y6R5_STAAU;tr|A0A2X…	sp|Q2FI18|QOX1_STAA3;tr|A0A0H3K7B6|A0A0H3K7B6_STAAE;UPI0000054B74;tr|W8TQJ7|W8TQJ7_STAAU;tr|T1Y781|T1Y781_STAAU;tr|A0A806L3B9|A0A806L3B9_STAAU;tr|A0A7U9J6U0|A0A7U9J6U0_STAAU;tr|A0A7U8SRX4|A0A7U8SRX4_STAAU;tr|A0A7U8SPN3|A0A7U8SPN3_STAAU;tr|A0A7U8F5E4|A0A7U8F5E4_STAAU;tr|A0A7U7EYN8|A0A7U7EYN8_STAAU;tr|A0A7U4AT82|A0A7U4AT82_STAAU;tr|A0A2X2URC2|A0A2X2URC2_STAAU;tr|A0A2I7Y6R5|A0A2I7Y6R5_STAAU;tr|A0A2X…	sp|Q2FI18|QOX1_STAA3 Probable quinol oxidase subunit 1 OS=Staphylococcus aureus (strain USA300) OX=367830 GN=qoxB PE=3 SV=1;tr|A0A0H3K7B6|A0A0H3K7B6_STAAE Quinol oxidase subunit 1 OS=Staphylococcus aureus (strain Newman) OX=426430 GN=qoxB PE=3 SV=1;UPI0000	6;6;6;6;6;6;6;6;6;6;6;6;6;6;6;6;6;6;6;6;6;6;6;6;6;6;6;5;4;3;2;1;1	6;6;6;6;6;6;6;6;6;6;6;6;6;6;6;6;6;6;6;6;6;6;6;6;6;6;6;5;4;3;2;1;1	3;3;3;3;3;3;3;3;3;3;3;3;3;3;3;3;3;3;3;3;3;3;3;3;3;3;3;2;2;1;0;0;0	33	6	6	3	75.242	662;662;662;662;662;662;662;662;662;662;662;662;662;662;662;662;662;662;662;662;662;662;662;662;662;662;662;662;281;529;409;100;81	0	2.3022	427690000	450380000	468810000	681650000	643870000	710160000	571560000	546410000	548110000	512380000	530790000	521030000	AQLTVPDNK;EATGDNWDGLGR;EWFTSVDHK;HYLDNHNYK;SFQIDHGYHIPAAEVAETEAR;TLEWTTASAIPPK
sp|Q2FIS2|LTAS_STAA3;tr|A0A0E1VM13|A0A0E1VM13_STAA3;tr|A0A0H3K6R0|A0A0H3K6R0_STAAE;tr|A0A2X3Y7K1|A0A2X3Y7K1_STAA8;tr|A0A6B5CH00|A0A6B5CH00_STAAU;sp|Q6GBB1|LTAS_STAAS;tr|A0A7U8SQG3|A0A7U8SQG3_STAAU;tr|A0A6B5KQN3|A0A6B5KQN3_STAAU;tr|A0A6B5PIT8|A0A6B5PIT8_STAAU;UPI00000547A8;tr|T1Y6H6|T1Y6H6_STAAU;tr|A0A8B1CXU4|A0A8B1CXU4_STAAU;tr|A0A806L2C0|A0A806L2C0_STAAU;tr|A0A7Z8GCI0|A0A7Z8GCI0_STAAU;tr|A0A7Z8C…	sp|Q2FIS2|LTAS_STAA3;tr|A0A0E1VM13|A0A0E1VM13_STAA3;tr|A0A0H3K6R0|A0A0H3K6R0_STAAE;tr|A0A2X3Y7K1|A0A2X3Y7K1_STAA8;tr|A0A6B5CH00|A0A6B5CH00_STAAU;sp|Q6GBB1|LTAS_STAAS;tr|A0A7U8SQG3|A0A7U8SQG3_STAAU;tr|A0A6B5KQN3|A0A6B5KQN3_STAAU;tr|A0A6B5PIT8|A0A6B5PIT8_STAAU;UPI00000547A8;tr|T1Y6H6|T1Y6H6_STAAU;tr|A0A8B1CXU4|A0A8B1CXU4_STAAU;tr|A0A806L2C0|A0A806L2C0_STAAU;tr|A0A7Z8GCI0|A0A7Z8GCI0_STAAU;tr|A0A7Z8C…	sp|Q2FIS2|LTAS_STAA3 Lipoteichoic acid synthase OS=Staphylococcus aureus (strain USA300) OX=367830 GN=ltaS PE=3 SV=1;tr|A0A0E1VM13|A0A0E1VM13_STAA3 Lipoteichoic acid synthase OS=Staphylococcus aureus subsp. aureus USA300_TCH959 OX=450394 GN=ltaS PE=3 SV=1;	14;14;14;14;14;14;14;14;14;14;14;14;14;14;14;14;14;14;14;14;14;14;14;14;14;14;14;14;14;14;14;14;14;13;13;13;12;12;10;9;5;5;5;4;3;2;2;1;1	14;14;14;14;14;14;14;14;14;14;14;14;14;14;14;14;14;14;14;14;14;14;14;14;14;14;14;14;14;14;14;14;14;13;13;13;12;12;10;9;5;5;5;4;3;2;2;1;1	14;14;14;14;14;14;14;14;14;14;14;14;14;14;14;14;14;14;14;14;14;14;14;14;14;14;14;14;14;14;14;14;14;13;13;13;12;12;10;9;5;5;5;4;3;2;2;1;1	49	14	14	14	74.399	646;646;646;646;646;646;646;646;646;646;646;646;646;646;646;646;646;646;646;646;646;646;646;646;646;395;646;646;633;646;646;646;646;646;646;646;578;573;340;468;188;182;178;169;645;104;103;61;54	0	5.5166	140130000	147050000	143410000	174400000	165920000	191410000	168340000	156630000	157950000	140750000	141890000	130460000	DLEMSDNVLNGDLFR;EQFTYFPNFFHQTGQGK;EVTPFLNK;FYDATYYDMSDK;GHNQVVPFR;IHLESFQTFLINK;NNELITTQPADFEK;NYLMFGTDLFSK;SDVMHGDYK;SGGINNEYAGQVDVMPTILHLAGIDTK;SNTGDATVDGYIQTAR;TSDSEFTMDNSLYGLPQGSAFSLK;YLDEALEEYINDLK;YLDEALEEYINDLKK
sp|Q2FIT5|SAES_STAA3;sp|Q6GBC5|SAES_STAAS;sp|Q7A6V4|SAES_STAAN;UPI00003B14DE;tr|A0A454GZN1|A0A454GZN1_STAAU;tr|A0A2X3YQR1|A0A2X3YQR1_STAA8;tr|A0A6B0CSW2|A0A6B0CSW2_STAAU;tr|A0A6B5M280|A0A6B5M280_STAAU;tr|A0A7I8NM31|A0A7I8NM31_STAAU;tr|A0A7U4ASM0|A0A7U4ASM0_STAAU;tr|A0A7U8F664|A0A7U8F664_STAAU;tr|A0A7U8SQE5|A0A7U8SQE5_STAAU;tr|A0A7U8STP4|A0A7U8STP4_STAAU;tr|A0A7Z8GCC4|A0A7Z8GCC4_STAAU;tr|A0A806L25…	sp|Q2FIT5|SAES_STAA3;sp|Q6GBC5|SAES_STAAS;sp|Q7A6V4|SAES_STAAN;UPI00003B14DE;tr|A0A454GZN1|A0A454GZN1_STAAU;tr|A0A2X3YQR1|A0A2X3YQR1_STAA8;tr|A0A6B0CSW2|A0A6B0CSW2_STAAU;tr|A0A6B5M280|A0A6B5M280_STAAU;tr|A0A7I8NM31|A0A7I8NM31_STAAU;tr|A0A7U4ASM0|A0A7U4ASM0_STAAU;tr|A0A7U8F664|A0A7U8F664_STAAU;tr|A0A7U8SQE5|A0A7U8SQE5_STAAU;tr|A0A7U8STP4|A0A7U8STP4_STAAU;tr|A0A7Z8GCC4|A0A7Z8GCC4_STAAU;tr|A0A806L25…	sp|Q2FIT5|SAES_STAA3 Histidine protein kinase SaeS OS=Staphylococcus aureus (strain USA300) OX=367830 GN=saeS PE=3 SV=1;sp|Q6GBC5|SAES_STAAS Histidine protein kinase SaeS OS=Staphylococcus aureus (strain MSSA476) OX=282459 GN=saeS PE=3 SV=1;sp|Q7A6V4|SAES_	5;5;5;5;5;5;5;5;5;5;5;5;5;5;5;5;5;5;5;5;5;5;5;5;5;5;5;5;5;5;5;5;5;5;4;4;3;2	5;5;5;5;5;5;5;5;5;5;5;5;5;5;5;5;5;5;5;5;5;5;5;5;5;5;5;5;5;5;5;5;5;5;4;4;3;2	5;5;5;5;5;5;5;5;5;5;5;5;5;5;5;5;5;5;5;5;5;5;5;5;5;5;5;5;5;5;5;5;5;5;4;4;3;2	38	5	5	5	39.741	351;351;351;351;351;351;351;351;351;351;351;351;351;351;351;351;351;351;351;351;351;351;247;252;264;351;351;351;351;351;351;351;351;351;351;233;193;147	0	1.9718	50604000	44185000	36932000	52126000	50417000	42639000	46282000	43267000	43706000	45797000	50052000	41480000	ESYDILIK;ILTNLLDNALK;LSTLFDDMTHIITLNTGK;MASEITQQMNQIK;TELIQNLAHDLK
sp|Q2FJ31|ADH_STAA3;sp|Q8NXU1|ADH_STAAW;UPI00000547EE;tr|T1Y7T7|T1Y7T7_STAAU;tr|A0A806L1Y4|A0A806L1Y4_STAAU;tr|A0A7U8STF9|A0A7U8STF9_STAAU;tr|A0A7U9J770|A0A7U9J770_STAAU;tr|A0A7U8F6L6|A0A7U8F6L6_STAAU;sp|Q2YSX0|ADH_STAAB;sp|Q5HI63|ADH_STAAC;sp|Q6GBM4|ADH_STAAS;sp|Q6GJ63|ADH_STAAR;sp|Q2G0G1|ADH_STAA8;tr|A0A7U8SQ79|A0A7U8SQ79_STAAU;tr|A0A0E1X832|A0A0E1X832_STAAU;tr|A0A0H3KB93|A0A0H3KB93_STAAE;tr|A0…	sp|Q2FJ31|ADH_STAA3;sp|Q8NXU1|ADH_STAAW;UPI00000547EE;tr|T1Y7T7|T1Y7T7_STAAU;tr|A0A806L1Y4|A0A806L1Y4_STAAU;tr|A0A7U8STF9|A0A7U8STF9_STAAU;tr|A0A7U9J770|A0A7U9J770_STAAU;tr|A0A7U8F6L6|A0A7U8F6L6_STAAU;sp|Q2YSX0|ADH_STAAB;sp|Q5HI63|ADH_STAAC;sp|Q6GBM4|ADH_STAAS;sp|Q6GJ63|ADH_STAAR;sp|Q2G0G1|ADH_STAA8;tr|A0A7U8SQ79|A0A7U8SQ79_STAAU;tr|A0A0E1X832|A0A0E1X832_STAAU;tr|A0A0H3KB93|A0A0H3KB93_STAAE;tr|A0…	sp|Q2FJ31|ADH_STAA3 Alcohol dehydrogenase OS=Staphylococcus aureus (strain USA300) OX=367830 GN=adh PE=3 SV=1;sp|Q8NXU1|ADH_STAAW Alcohol dehydrogenase OS=Staphylococcus aureus (strain MW2) OX=196620 GN=adh PE=3 SV=1;UPI00000547EE status=active;tr|T1Y7T7|T	19;19;19;19;19;19;19;19;19;19;19;19;19;19;19;19;19;19;19;19;19;19;18;18;18;18;18;18;17;17;17;17;17;13;6;6;2	19;19;19;19;19;19;19;19;19;19;19;19;19;19;19;19;19;19;19;19;19;19;18;18;18;18;18;18;17;17;17;17;17;13;6;6;2	19;19;19;19;19;19;19;19;19;19;19;19;19;19;19;19;19;19;19;19;19;19;18;18;18;18;18;18;17;17;17;17;17;13;6;6;2	37	19	19	19	36.047	336;336;336;336;336;336;336;336;336;336;336;336;336;336;336;336;336;336;336;336;336;336;336;336;336;336;336;336;336;336;336;336;336;303;198;70;336	0	7.433	1.5874e+09	1.5894e+09	1.6851e+09	1165800000	1112200000	1307000000	1.0675e+09	995090000	1.0021e+09	2.1211e+09	2.048e+09	2.1354e+09	CEYCTTGR;DVDPVAEVMK;EAFEFAAENK;EAFEFAAENKVTPK;ELGADAIINSK;GLDATVVTSVAK;IVAFDINDDK;IVAFDINDDKLAFAK;KLEEINDIFEEMENGTITGR;LDPAAASSITCAGVTTYK;LEEINDIFEEMENGTITGR;LVLDGIEVVGSLVGTR;MNLDIPR;NADFGDVTGVTLGHEGIGK;TPFNQAVDVVK;VIEVAEDVESLK;VPEKLDPAAASSITCAGVTTYK;VSIAWMFESCGR;VVAVGLPVDK
sp|Q2FJ93|EFG_STAA3;tr|A0A7U8IC44|A0A7U8IC44_STAAU;tr|A0A7U8SRN8|A0A7U8SRN8_STAAU;sp|P68790|EFG_STAAU;sp|A5IQA1|EFG_STAA9;sp|P68791|EFG_STAAW;tr|A0A7U8STM5|A0A7U8STM5_STAAU;sp|Q2G0N1|EFG_STAA8;sp|P68788|EFG_STAAM;sp|Q5HIC8|EFG_STAAC;sp|Q6GJC1|EFG_STAAR;tr|A0A0D1FPD0|A0A0D1FPD0_STAAU;sp|A6TZ24|EFG_STAA2;tr|A0A2X3Y3F2|A0A2X3Y3F2_STAA8;tr|A0A6H4IUP8|A0A6H4IUP8_STAAU;tr|A0A6K3Y0F3|A0A6K3Y0F3_STAAU;tr…	sp|Q2FJ93|EFG_STAA3;tr|A0A7U8IC44|A0A7U8IC44_STAAU;tr|A0A7U8SRN8|A0A7U8SRN8_STAAU;sp|P68790|EFG_STAAU;sp|A5IQA1|EFG_STAA9;sp|P68791|EFG_STAAW;tr|A0A7U8STM5|A0A7U8STM5_STAAU;sp|Q2G0N1|EFG_STAA8;sp|P68788|EFG_STAAM;sp|Q5HIC8|EFG_STAAC;sp|Q6GJC1|EFG_STAAR;tr|A0A0D1FPD0|A0A0D1FPD0_STAAU;sp|A6TZ24|EFG_STAA2;tr|A0A2X3Y3F2|A0A2X3Y3F2_STAA8;tr|A0A6H4IUP8|A0A6H4IUP8_STAAU;tr|A0A6K3Y0F3|A0A6K3Y0F3_STAAU;tr…	sp|Q2FJ93|EFG_STAA3 Elongation factor G OS=Staphylococcus aureus (strain USA300) OX=367830 GN=fusA PE=3 SV=3;tr|A0A7U8IC44|A0A7U8IC44_STAAU Elongation factor G OS=Staphylococcus aureus subsp. aureus 65-1322 OX=585145 GN=fusA PE=3 SV=1;tr|A0A7U8SRN8|A0A7U8S	33;33;33;33;33;33;33;33;33;33;33;33;33;33;33;33;33;33;33;33;33;33;33;33;33;32;32;32;32;32;32;32;32;31;31;24;19;12;12;12;11;11;11;9;9;8;7;7;6;3;2;2	33;33;33;33;33;33;33;33;33;33;33;33;33;33;33;33;33;33;33;33;33;33;33;33;33;32;32;32;32;32;32;32;32;31;31;24;19;12;12;12;11;11;11;9;9;8;7;7;6;3;2;2	33;33;33;33;33;33;33;33;33;33;33;33;33;33;33;33;33;33;33;33;33;33;33;33;33;32;32;32;32;32;32;32;32;31;31;24;19;12;12;12;11;11;11;9;9;8;7;7;6;3;2;2	52	33	33	33	76.612	693;693;693;693;693;693;693;693;693;693;693;693;693;693;693;693;693;693;693;693;693;693;693;693;693;693;715;693;715;715;715;715;715;693;693;580;693;293;293;293;293;266;235;293;145;262;693;696;181;124;473;693	0	13.006	1.8066e+09	1.8338e+09	1.6484e+09	1.9662e+09	1.8791e+09	2.0502e+09	1.6336e+09	1.5772e+09	1.5887e+09	2.0043e+09	1.9148e+09	1.9718e+09	ADDSAEFAALAFK;AREFSLEK;ASLIEAVAETSDELMEK;CDPVILEPMMK;DAMENGVLAGYPLIDVK;EFNVECNVGAPMVSYR;EYIPSVEAGLK;GITITSAATTAAWEGHR;GNAQVVNAYVPLSEMFGYATSLR;GRVDGMEPR;GTYTMYFDHYAEVPK;IGETHEGASQMDWMEQEQDR;ILYYTGR;KCDPVILEPMMK;KEFNVECNVGAPMVSYR;LGANFEYSVSTLHDR;LLQMHANSR;LYDGSYHDVDSSEMAFK;NDIILESMEFPEPVIHLSVEPK;NIGIMAHIDAGK;QATTNVEFYPVLCGTAFK;QATTYGVPR;QEIDTVYSGDIAAAVGLK;SIAEDIIK;SIAEDIIKK;VLDGAVTVLDAQSGVEPQTETVWR…
sp|Q2FJQ9|THLA_STAA3;tr|T1Y5Z1|T1Y5Z1_STAAU;sp|Q2G124|THLA_STAA8;sp|Q5HIU0|THLA_STAAC;sp|Q6GCB8|THLA_STAAS;sp|Q6GJW4|THLA_STAAR;sp|Q7A7L2|THLA_STAAN;sp|Q8NY95|THLA_STAAW;tr|A0A068A3A2|A0A068A3A2_STAAU;tr|A0A0E0VLS9|A0A0E0VLS9_STAA5;sp|Q99WM3|THLA_STAAM;tr|A0A0E1X9Q6|A0A0E1X9Q6_STAAU;tr|A0A4P7P324|A0A4P7P324_STAAU;tr|A0A3A3A3F8|A0A3A3A3F8_STAAU;tr|A0A0E1VVS4|A0A0E1VVS4_STAA3;tr|A0A2W2TBC4|A0A2W2TB…	sp|Q2FJQ9|THLA_STAA3;tr|T1Y5Z1|T1Y5Z1_STAAU;sp|Q2G124|THLA_STAA8;sp|Q5HIU0|THLA_STAAC;sp|Q6GCB8|THLA_STAAS;sp|Q6GJW4|THLA_STAAR;sp|Q7A7L2|THLA_STAAN;sp|Q8NY95|THLA_STAAW;tr|A0A068A3A2|A0A068A3A2_STAAU;tr|A0A0E0VLS9|A0A0E0VLS9_STAA5;sp|Q99WM3|THLA_STAAM;tr|A0A0E1X9Q6|A0A0E1X9Q6_STAAU;tr|A0A4P7P324|A0A4P7P324_STAAU;tr|A0A3A3A3F8|A0A3A3A3F8_STAAU;tr|A0A0E1VVS4|A0A0E1VVS4_STAA3;tr|A0A2W2TBC4|A0A2W2TB…	sp|Q2FJQ9|THLA_STAA3 Probable acetyl-CoA acyltransferase OS=Staphylococcus aureus (strain USA300) OX=367830 GN=SAUSA300_0355 PE=3 SV=1;tr|T1Y5Z1|T1Y5Z1_STAAU Acetoacetyl-CoA thiolase OS=Staphylococcus aureus subsp. aureus CN1 OX=1193576 GN=SAKOR_00351 PE=3	5;5;5;5;5;5;5;5;5;5;5;5;5;5;5;5;5;5;5;5;5;5;5;5;5;5;5;5;5;5;5;5;5;5;5;5;4;4;4;4;4;4;4;3;3;3;3;3;2;2;2;2;2;2;2;2;2;2;2;2;2;2;2;2;2;2;2;2;2;2;2;2;2;2;2;2;2;2;2;2;2;2;2;1;1;1;1;1;1;1;1;1;1;1;1;1;1;1	5;5;5;5;5;5;5;5;5;5;5;5;5;5;5;5;5;5;5;5;5;5;5;5;5;5;5;5;5;5;5;5;5;5;5;5;4;4;4;4;4;4;4;3;3;3;3;3;2;2;2;2;2;2;2;2;2;2;2;2;2;2;2;2;2;2;2;2;2;2;2;2;2;2;2;2;2;2;2;2;2;2;2;1;1;1;1;1;1;1;1;1;1;1;1;1;1;1	5;5;5;5;5;5;5;5;5;5;5;5;5;5;5;5;5;5;5;5;5;5;5;5;5;5;5;5;5;5;5;5;5;5;5;5;4;4;4;4;4;4;4;3;3;3;3;3;2;2;2;2;2;2;2;2;2;2;2;2;2;2;2;2;2;2;2;2;2;2;2;2;2;2;2;2;2;2;2;2;2;2;2;1;1;1;1;1;1;1;1;1;1;1;1;1;1;1	98	5	5	5	41.703	393;393;393;393;393;393;393;393;393;393;393;393;393;393;393;393;393;393;393;393;393;393;393;393;393;393;393;393;393;393;393;393;393;393;393;393;393;393;393;393;393;393;393;228;393;147;300;230;255;67;192;172;191;172;172;172;172;172;172;172;172;172;172;172;172;172;170;169;166;191;172;172;181;172;172;189;172;189;172;172;172;172;172;165;188;158;172;188;172;180;180;172;172;172;137;93;172;172	0	1.9674	170020000	178310000	164770000	115120000	106020000	121550000	155990000	142790000	143720000	135210000	124900000	130230000	AQQNGEFDSEIVPVSIPQR;DVPAYDLGATLIEHIIK;GGAIALGHPIGASGAR;GGLPETVPAFTVNK;VVLAAAYR
sp|Q2FK15|TARI1_STAA3;sp|Q6GCL7|TARI1_STAAS;UPI0000054682;tr|T1Y651|T1Y651_STAAU;tr|A0A806L0K6|A0A806L0K6_STAAU;tr|A0A7U9J439|A0A7U9J439_STAAU;tr|A0A7U8SVL9|A0A7U8SVL9_STAAU;tr|A0A7U8SEI2|A0A7U8SEI2_STAAU;tr|A0A7U8F992|A0A7U8F992_STAAU;tr|A0A7U4ART1|A0A7U4ART1_STAAU;tr|A0A7U7IDX5|A0A7U7IDX5_STAAU;tr|A0A0H3KDQ2|A0A0H3KDQ2_STAAE;sp|Q5HJC1|TARI1_STAAC;sp|Q2G1C0|TARI1_STAA8;sp|Q6GK57|TARI1_STAAR;tr|A…	sp|Q2FK15|TARI1_STAA3;sp|Q6GCL7|TARI1_STAAS;UPI0000054682;tr|T1Y651|T1Y651_STAAU;tr|A0A806L0K6|A0A806L0K6_STAAU;tr|A0A7U9J439|A0A7U9J439_STAAU;tr|A0A7U8SVL9|A0A7U8SVL9_STAAU;tr|A0A7U8SEI2|A0A7U8SEI2_STAAU;tr|A0A7U8F992|A0A7U8F992_STAAU;tr|A0A7U4ART1|A0A7U4ART1_STAAU;tr|A0A7U7IDX5|A0A7U7IDX5_STAAU;tr|A0A0H3KDQ2|A0A0H3KDQ2_STAAE;sp|Q5HJC1|TARI1_STAAC;sp|Q2G1C0|TARI1_STAA8;sp|Q6GK57|TARI1_STAAR;tr|A…	sp|Q2FK15|TARI1_STAA3 Ribitol-5-phosphate cytidylyltransferase 1 OS=Staphylococcus aureus (strain USA300) OX=367830 GN=tarI1 PE=3 SV=1;sp|Q6GCL7|TARI1_STAAS Ribitol-5-phosphate cytidylyltransferase 1 OS=Staphylococcus aureus (strain MSSA476) OX=282459 GN=t	10;10;10;10;10;10;10;10;10;10;10;10;10;10;10;10;10;10;10;10;10;10;10;9;9;9;8;6;3;2;1	10;10;10;10;10;10;10;10;10;10;10;10;10;10;10;10;10;10;10;10;10;10;10;9;9;9;8;6;3;2;1	8;8;8;8;8;8;8;8;8;8;8;8;8;8;8;8;8;8;8;8;8;8;8;7;7;7;6;6;1;2;1	31	10	10	8	26.656	238;238;238;238;238;238;238;238;238;238;238;238;238;238;238;238;238;238;238;238;238;238;238;238;238;238;238;168;54;61;43	0	3.9333	541260000	566110000	572020000	391780000	376520000	419400000	519460000	478520000	481620000	525970000	557430000	537110000	DNQTIDAIPVR;FILINDFEK;GELYNIK;IEVIQGGSDR;IIIATPQQWMTHTK;NDTIMNIVK;NEMYQGQTPQSFNINLLK;SILSDACK;VTTPYDLK;YAGILAGGIGSR
sp|Q2FKC6|SODM2_STAA3;tr|A0A0E0VLX1|A0A0E0VLX1_STAA5;tr|A0A7U8ID53|A0A7U8ID53_STAAU;tr|A0A0E1XCQ1|A0A0E1XCQ1_STAAU;sp|P66831|SODM2_STAAN;tr|A0A7U7EWS1|A0A7U7EWS1_STAAU;tr|A0A0H3K6A4|A0A0H3K6A4_STAAE;tr|A0A7U4ERH5|A0A7U4ERH5_STAAU;sp|Q2G261|SODM2_STAA8;sp|P66832|SODM2_STAAW;sp|Q6GCZ1|SODM2_STAAS;sp|Q6GKH2|SODM2_STAAR;tr|A0A0E1VM07|A0A0E1VM07_STAA3;tr|A0A6A9GSH6|A0A6A9GSH6_STAAU;sp|Q5HJN5|SODM2_STA…	sp|Q2FKC6|SODM2_STAA3;tr|A0A0E0VLX1|A0A0E0VLX1_STAA5;tr|A0A7U8ID53|A0A7U8ID53_STAAU;tr|A0A0E1XCQ1|A0A0E1XCQ1_STAAU;sp|P66831|SODM2_STAAN;tr|A0A7U7EWS1|A0A7U7EWS1_STAAU;tr|A0A0H3K6A4|A0A0H3K6A4_STAAE;tr|A0A7U4ERH5|A0A7U4ERH5_STAAU;sp|Q2G261|SODM2_STAA8;sp|P66832|SODM2_STAAW;sp|Q6GCZ1|SODM2_STAAS;sp|Q6GKH2|SODM2_STAAR;tr|A0A0E1VM07|A0A0E1VM07_STAA3;tr|A0A6A9GSH6|A0A6A9GSH6_STAAU;sp|Q5HJN5|SODM2_STA…	sp|Q2FKC6|SODM2_STAA3 Superoxide dismutase [Mn/Fe] 2 OS=Staphylococcus aureus (strain USA300) OX=367830 GN=sodM PE=3 SV=1;tr|A0A0E0VLX1|A0A0E0VLX1_STAA5 Superoxide dismutase OS=Staphylococcus aureus subsp. aureus 71193 OX=1155084 GN=ST398NM01_0147 PE=3 SV=	4;4;4;4;4;4;4;4;4;4;4;4;4;4;4;4;4;4;4;4;4;4;4;4;4;3;3;3;2;2;2;2;2;1;1;1	4;4;4;4;4;4;4;4;4;4;4;4;4;4;4;4;4;4;4;4;4;4;4;4;4;3;3;3;2;2;2;2;2;1;1;1	4;4;4;4;4;4;4;4;4;4;4;4;4;4;4;4;4;4;4;4;4;4;4;4;4;3;3;3;2;2;2;2;2;1;1;1	36	4	4	4	23.041	199;199;199;199;199;199;199;199;199;199;199;199;199;199;199;199;199;199;199;199;199;199;199;199;199;202;99;110;151;144;143;133;144;139;108;21	0	1.5775	284190000	297410000	286600000	352450000	356060000	371130000	327820000	315220000	317460000	473490000	452910000	408320000	AQWGTLDEFKNEFANK;KVDELYQAAK;LEIVTTPNQDNPLTEGK;LPNLPYAYDALEPYIDQR
sp|Q2FV54|OATA_STAA8;tr|T1YCQ6|T1YCQ6_STAAU;tr|A0A0E1VPX8|A0A0E1VPX8_STAA3;tr|A0A4P7P982|A0A4P7P982_STAAU;sp|Q5HCY3|OATA_STAAC;tr|A0A5F0HL49|A0A5F0HL49_STAAU;tr|A0A7H2KI61|A0A7H2KI61_STAAU;tr|A0A6B5AWG7|A0A6B5AWG7_STAAU;UPI00003B19A0;sp|Q99R71|OATA_STAAM;sp|Q7A3D6|OATA_STAAN;tr|A0A6B5KPM4|A0A6B5KPM4_STAAU;tr|A0A5S9I5J4|A0A5S9I5J4_STAAU;tr|A0A8B1CHN6|A0A8B1CHN6_STAAU;tr|A0A831ELR0|A0A831ELR0_STAAU…	sp|Q2FV54|OATA_STAA8;tr|T1YCQ6|T1YCQ6_STAAU;tr|A0A0E1VPX8|A0A0E1VPX8_STAA3;tr|A0A4P7P982|A0A4P7P982_STAAU;sp|Q5HCY3|OATA_STAAC;tr|A0A5F0HL49|A0A5F0HL49_STAAU;tr|A0A7H2KI61|A0A7H2KI61_STAAU;tr|A0A6B5AWG7|A0A6B5AWG7_STAAU;UPI00003B19A0;sp|Q99R71|OATA_STAAM;sp|Q7A3D6|OATA_STAAN;tr|A0A6B5KPM4|A0A6B5KPM4_STAAU;tr|A0A5S9I5J4|A0A5S9I5J4_STAAU;tr|A0A8B1CHN6|A0A8B1CHN6_STAAU;tr|A0A831ELR0|A0A831ELR0_STAAU…	sp|Q2FV54|OATA_STAA8 O-acetyltransferase OatA OS=Staphylococcus aureus (strain NCTC 8325 / PS 47) OX=93061 GN=oatA PE=1 SV=1;tr|T1YCQ6|T1YCQ6_STAAU Acyltransferase family protein OS=Staphylococcus aureus subsp. aureus CN1 OX=1193576 GN=SAKOR_02560 PE=3 SV=	6;6;6;6;6;6;6;6;6;6;6;6;6;6;6;6;6;6;6;6;6;6;6;6;6;6;6;6;6;6;6;6;6;6;6;6;6;5;5;5;5;5;5;5;5;5;5;5;5;4;3;1;1;1;1	6;6;6;6;6;6;6;6;6;6;6;6;6;6;6;6;6;6;6;6;6;6;6;6;6;6;6;6;6;6;6;6;6;6;6;6;6;5;5;5;5;5;5;5;5;5;5;5;5;4;3;1;1;1;1	6;6;6;6;6;6;6;6;6;6;6;6;6;6;6;6;6;6;6;6;6;6;6;6;6;6;6;6;6;6;6;6;6;6;6;6;6;5;5;5;5;5;5;5;5;5;5;5;5;4;3;1;1;1;1	55	6	6	6	69.098	603;603;603;603;603;603;603;603;603;603;603;603;603;603;603;603;603;603;603;603;603;603;603;603;603;603;603;603;592;577;603;603;603;603;603;603;603;538;541;378;294;603;603;603;603;603;603;603;603;603;149;334;242;195;99	0	2.355	26140000	24871000	27540000	33681000	32578000	35251000	29354000	27125000	27417000	29234000	28361000	26848000	ADIYLVSIR;ALTDLIVK;DQLNELLDSFGK;FIETPIR;IDLLEFWK;SNVHLVDWYK
sp|Q2FVA4|Y2829_STAA8;sp|Q79ZZ6|Y2443_STAAW;sp|Q2FDY2|Y2462_STAA3;tr|A0A7U8F7G5|A0A7U8F7G5_STAAU;tr|A0A806L5W5|A0A806L5W5_STAAU;tr|A0A7Z8CBZ5|A0A7Z8CBZ5_STAAU;tr|A0A7U9J561|A0A7U9J561_STAAU;tr|A0A7U8XRX4|A0A7U8XRX4_STAAU;UPI00000D779D;tr|A0A7U4AVQ1|A0A7U4AVQ1_STAAU;tr|A0A8B1CEJ4|A0A8B1CEJ4_STAAU;tr|W8TQN2|W8TQN2_STAAU;tr|A0A2C9TPC6|A0A2C9TPC6_STAAU;tr|A0A2I7YAQ8|A0A2I7YAQ8_STAAU;sp|Q5HD30|Y2534_S…	sp|Q2FVA4|Y2829_STAA8;sp|Q79ZZ6|Y2443_STAAW;sp|Q2FDY2|Y2462_STAA3;tr|A0A7U8F7G5|A0A7U8F7G5_STAAU;tr|A0A806L5W5|A0A806L5W5_STAAU;tr|A0A7Z8CBZ5|A0A7Z8CBZ5_STAAU;tr|A0A7U9J561|A0A7U9J561_STAAU;tr|A0A7U8XRX4|A0A7U8XRX4_STAAU;UPI00000D779D;tr|A0A7U4AVQ1|A0A7U4AVQ1_STAAU;tr|A0A8B1CEJ4|A0A8B1CEJ4_STAAU;tr|W8TQN2|W8TQN2_STAAU;tr|A0A2C9TPC6|A0A2C9TPC6_STAAU;tr|A0A2I7YAQ8|A0A2I7YAQ8_STAAU;sp|Q5HD30|Y2534_S…	sp|Q2FVA4|Y2829_STAA8 Putative NAD(P)H nitroreductase SAOUHSC_02829 OS=Staphylococcus aureus (strain NCTC 8325 / PS 47) OX=93061 GN=SAOUHSC_02829 PE=1 SV=1;sp|Q79ZZ6|Y2443_STAAW Putative NAD(P)H nitroreductase MW2443 OS=Staphylococcus aureus (strain MW2) O	6;6;6;6;6;6;6;6;6;6;6;6;6;6;6;6;6;6;6;6;6;6;6;6;6;6;6;6;6;5;5;5;5;5;5;5;5;5;5;5;4;4;4	6;6;6;6;6;6;6;6;6;6;6;6;6;6;6;6;6;6;6;6;6;6;6;6;6;6;6;6;6;5;5;5;5;5;5;5;5;5;5;5;4;4;4	6;6;6;6;6;6;6;6;6;6;6;6;6;6;6;6;6;6;6;6;6;6;6;6;6;6;6;6;6;5;5;5;5;5;5;5;5;5;5;5;4;4;4	43	6	6	6	25.388	223;223;223;223;223;223;223;223;223;223;223;223;223;223;223;223;223;223;223;223;223;223;223;223;223;223;223;223;223;240;240;240;240;176;223;223;223;220;199;240;223;223;196	0	2.2343	198460000	208380000	194580000	145980000	139250000	130390000	158930000	144160000	145100000	165520000	182530000	177030000	FVVIQDQALR;FVVIQDQALRDELK;LSPSSLGLEPWK;QAYEDVIEWVGPK;SNMNQTIMDAFHFR;VSKEDFETILESGR
sp|Q2FW33|RL17_STAA8;sp|Q99S46|RL17_STAAM;tr|A0A7U9J5G7|A0A7U9J5G7_STAAU;tr|A0A7U8SUI0|A0A7U8SUI0_STAAU;tr|A0A7U8SBP3|A0A7U8SBP3_STAAU;tr|A0A7U8F6S9|A0A7U8F6S9_STAAU;tr|A0A7U4AV66|A0A7U4AV66_STAAU;tr|A0A641A6Z1|A0A641A6Z1_STAAU;tr|A0A2X3YGW5|A0A2X3YGW5_STAA8;tr|A0A290QUX8|A0A290QUX8_STAAE;tr|A0A0E1XC78|A0A0E1XC78_STAAU;tr|A0A0E0VS56|A0A0E0VS56_STAA5;tr|A0A0E1VYC5|A0A0E1VYC5_STAA3;UPI0000054BB3;sp…	sp|Q2FW33|RL17_STAA8;sp|Q99S46|RL17_STAAM;tr|A0A7U9J5G7|A0A7U9J5G7_STAAU;tr|A0A7U8SUI0|A0A7U8SUI0_STAAU;tr|A0A7U8SBP3|A0A7U8SBP3_STAAU;tr|A0A7U8F6S9|A0A7U8F6S9_STAAU;tr|A0A7U4AV66|A0A7U4AV66_STAAU;tr|A0A641A6Z1|A0A641A6Z1_STAAU;tr|A0A2X3YGW5|A0A2X3YGW5_STAA8;tr|A0A290QUX8|A0A290QUX8_STAAE;tr|A0A0E1XC78|A0A0E1XC78_STAAU;tr|A0A0E0VS56|A0A0E0VS56_STAA5;tr|A0A0E1VYC5|A0A0E1VYC5_STAA3;UPI0000054BB3;sp…	sp|Q2FW33|RL17_STAA8 50S ribosomal protein L17 OS=Staphylococcus aureus (strain NCTC 8325 / PS 47) OX=93061 GN=rplQ PE=1 SV=1;sp|Q99S46|RL17_STAAM 50S ribosomal protein L17 OS=Staphylococcus aureus (strain Mu50 / ATCC 700699) OX=158878 GN=rplQ PE=3 SV=1;tr	4;4;4;4;4;4;4;4;4;4;4;4;4;4;4;4;4;4;4;4;4;4;4;4;4;4;4;4;4;2;1;1;1	4;4;4;4;4;4;4;4;4;4;4;4;4;4;4;4;4;4;4;4;4;4;4;4;4;4;4;4;4;2;1;1;1	4;4;4;4;4;4;4;4;4;4;4;4;4;4;4;4;4;4;4;4;4;4;4;4;4;4;4;4;4;2;1;1;1	33	4	4	4	13.748	122;122;122;122;122;122;122;122;122;122;122;122;122;122;122;122;122;122;122;122;122;122;122;122;122;122;122;122;122;123;86;121;47	0	1.5775	1.8033e+09	1.8893e+09	2230600000	1.0301e+09	1.0186e+09	1123200000	1.6571e+09	1.56e+09	1.5702e+09	1329500000	1.4694e+09	1.5286e+09	DLATSLIISER;LFGEIAER;NVEILNEDETTQTALQK;RGDGAESVIIELV
sp|Q2FWX9|DIALD_STAA8;tr|A0A7U7EZ71|A0A7U7EZ71_STAAU;tr|A0A0E1VZ19|A0A0E1VZ19_STAA3;tr|A0A0E0VRK1|A0A0E0VRK1_STAA5;tr|A0A0D1G9A5|A0A0D1G9A5_STAAU;tr|A0A6B5KVR3|A0A6B5KVR3_STAAU;tr|A0A7U8SPQ2|A0A7U8SPQ2_STAAU;tr|A0A7U7EVZ1|A0A7U7EVZ1_STAAR;UPI00003B17F8;tr|T1YC03|T1YC03_STAAU;tr|A0A0H2WXJ9|A0A0H2WXJ9_STAAC;tr|Q9K3F0|Q9K3F0_STAAU;tr|A0A8B5ZCV1|A0A8B5ZCV1_STAAU;tr|A0A8B1CPX4|A0A8B1CPX4_STAAU;tr|A0A8…	sp|Q2FWX9|DIALD_STAA8;tr|A0A7U7EZ71|A0A7U7EZ71_STAAU;tr|A0A0E1VZ19|A0A0E1VZ19_STAA3;tr|A0A0E0VRK1|A0A0E0VRK1_STAA5;tr|A0A0D1G9A5|A0A0D1G9A5_STAAU;tr|A0A6B5KVR3|A0A6B5KVR3_STAAU;tr|A0A7U8SPQ2|A0A7U8SPQ2_STAAU;tr|A0A7U7EVZ1|A0A7U7EVZ1_STAAR;UPI00003B17F8;tr|T1YC03|T1YC03_STAAU;tr|A0A0H2WXJ9|A0A0H2WXJ9_STAAC;tr|Q9K3F0|Q9K3F0_STAAU;tr|A0A8B5ZCV1|A0A8B5ZCV1_STAAU;tr|A0A8B1CPX4|A0A8B1CPX4_STAAU;tr|A0A8…	sp|Q2FWX9|DIALD_STAA8 4,4-diaponeurosporen-aldehyde dehydrogenase OS=Staphylococcus aureus (strain NCTC 8325 / PS 47) OX=93061 GN=aldH1 PE=1 SV=1;tr|A0A7U7EZ71|A0A7U7EZ71_STAAU Aldehyde dehydrogenase OS=Staphylococcus aureus subsp. aureus ST228 OX=1074919	6;6;6;6;6;6;6;6;6;6;6;6;6;6;6;6;6;6;6;6;6;6;6;6;6;6;6;6;6;6;6;6;6;6;5;5;5;5;5;5;5;5;5;4;3;2;2;1;1	6;6;6;6;6;6;6;6;6;6;6;6;6;6;6;6;6;6;6;6;6;6;6;6;6;6;6;6;6;6;6;6;6;6;5;5;5;5;5;5;5;5;5;4;3;2;2;1;1	6;6;6;6;6;6;6;6;6;6;6;6;6;6;6;6;6;6;6;6;6;6;6;6;6;6;6;6;6;6;6;6;6;6;5;5;5;5;5;5;5;5;5;4;3;2;2;1;1	49	6	6	6	51.741	459;459;459;459;459;459;459;459;459;459;459;459;459;459;459;459;459;459;459;459;459;459;459;455;459;459;459;459;459;459;459;459;459;459;459;459;459;459;459;459;459;459;459;219;341;246;80;96;102	0	2.3666	135270000	142220000	135810000	112280000	107940000	104550000	138240000	125770000	127030000	126840000	124570000	129010000	AFFNTQQTK;EFYGQNIQQSPDYGR;IVYQAASENLVPVTLEMGGK;MNIIEQK;NVDTPLYLFPTK;YSFDTFTHEK
sp|Q2FXA5|CGOX_STAA8;tr|A0A0U1MQS3|A0A0U1MQS3_STAAU;tr|A0A0H3JVZ6|A0A0H3JVZ6_STAAM;tr|A0A0H3JUQ8|A0A0H3JUQ8_STAAN;tr|A0A2X3YX06|A0A2X3YX06_STAA8;tr|A0A0H2WWN8|A0A0H2WWN8_STAAC;tr|A0A6G4YWM0|A0A6G4YWM0_STAAU;tr|A0A0E1XEM0|A0A0E1XEM0_STAAU;tr|A0A6B5FUF0|A0A6B5FUF0_STAAU;tr|A0A7U4CGT4|A0A7U4CGT4_STAAU;tr|A0A6B5H9U7|A0A6B5H9U7_STAAU;tr|A0A6B5HW26|A0A6B5HW26_STAAU;UPI0002B8EBD3;tr|A0A8B1CGK5|A0A8B1CGK…	sp|Q2FXA5|CGOX_STAA8;tr|A0A0U1MQS3|A0A0U1MQS3_STAAU;tr|A0A0H3JVZ6|A0A0H3JVZ6_STAAM;tr|A0A0H3JUQ8|A0A0H3JUQ8_STAAN;tr|A0A2X3YX06|A0A2X3YX06_STAA8;tr|A0A0H2WWN8|A0A0H2WWN8_STAAC;tr|A0A6G4YWM0|A0A6G4YWM0_STAAU;tr|A0A0E1XEM0|A0A0E1XEM0_STAAU;tr|A0A6B5FUF0|A0A6B5FUF0_STAAU;tr|A0A7U4CGT4|A0A7U4CGT4_STAAU;tr|A0A6B5H9U7|A0A6B5H9U7_STAAU;tr|A0A6B5HW26|A0A6B5HW26_STAAU;UPI0002B8EBD3;tr|A0A8B1CGK5|A0A8B1CGK…	sp|Q2FXA5|CGOX_STAA8 Coproporphyrinogen III oxidase OS=Staphylococcus aureus (strain NCTC 8325 / PS 47) OX=93061 GN=cgoX PE=1 SV=1;tr|A0A0U1MQS3|A0A0U1MQS3_STAAU Coproporphyrinogen III oxidase OS=Staphylococcus aureus OX=1280 GN=hemY PE=3 SV=1;tr|A0A0H3JVZ	5;5;5;5;5;5;5;5;5;5;5;5;5;5;5;5;5;5;5;5;5;5;5;5;5;5;5;5;5;5;5;5;5;5;5;5;5;5;5;5;4;4;4;4;4;4;4;4;4;4;4;4;3;3;1;1;1;1	5;5;5;5;5;5;5;5;5;5;5;5;5;5;5;5;5;5;5;5;5;5;5;5;5;5;5;5;5;5;5;5;5;5;5;5;5;5;5;5;4;4;4;4;4;4;4;4;4;4;4;4;3;3;1;1;1;1	5;5;5;5;5;5;5;5;5;5;5;5;5;5;5;5;5;5;5;5;5;5;5;5;5;5;5;5;5;5;5;5;5;5;5;5;5;5;5;5;4;4;4;4;4;4;4;4;4;4;4;4;3;3;1;1;1;1	58	5	5	5	51.983	466;466;466;466;466;466;466;466;466;466;466;466;466;466;466;466;466;466;466;466;466;466;466;466;466;466;466;462;466;426;466;466;466;466;466;466;466;466;466;462;466;226;362;437;466;466;466;466;466;466;466;466;235;169;114;190;156;66	0	1.9521	45489000	47383000	43975000	61974000	57841000	52705000	50905000	46382000	46693000	46278000	41630000	43239000	DLSQMMTFK;TIMTELAK;TSDTDITACTWTSK;VTGASFEAVGLPDCITQGK;YNTSVDDIITSQK
sp|Q2FYZ5|GLPK_STAA8;tr|A0A8B1CMD4|A0A8B1CMD4_STAAU;sp|Q2FHD9|GLPK_STAA3;sp|P99113|GLPK_STAAN;sp|P63741|GLPK_STAAM;sp|A8Z1X0|GLPK_STAAT;sp|A6U1B8|GLPK_STAA2;sp|A5ISI2|GLPK_STAA9;tr|A0A7U4ESS3|A0A7U4ESS3_STAAU;tr|A0A6B5TIX8|A0A6B5TIX8_STAAU;sp|A6QGJ8|GLPK_STAAE;UPI00003B1610;tr|A0A7U8F559|A0A7U8F559_STAAU;tr|A0A7U8SSF4|A0A7U8SSF4_STAAU;tr|A0A7U9P3W8|A0A7U9P3W8_STAAU;tr|A0A806KQ15|A0A806KQ15_STAAU;…	sp|Q2FYZ5|GLPK_STAA8;tr|A0A8B1CMD4|A0A8B1CMD4_STAAU;sp|Q2FHD9|GLPK_STAA3;sp|P99113|GLPK_STAAN;sp|P63741|GLPK_STAAM;sp|A8Z1X0|GLPK_STAAT;sp|A6U1B8|GLPK_STAA2;sp|A5ISI2|GLPK_STAA9;tr|A0A7U4ESS3|A0A7U4ESS3_STAAU;tr|A0A6B5TIX8|A0A6B5TIX8_STAAU;sp|A6QGJ8|GLPK_STAAE;UPI00003B1610;tr|A0A7U8F559|A0A7U8F559_STAAU;tr|A0A7U8SSF4|A0A7U8SSF4_STAAU;tr|A0A7U9P3W8|A0A7U9P3W8_STAAU;tr|A0A806KQ15|A0A806KQ15_STAAU;…	sp|Q2FYZ5|GLPK_STAA8 Glycerol kinase OS=Staphylococcus aureus (strain NCTC 8325 / PS 47) OX=93061 GN=glpK PE=3 SV=1;tr|A0A8B1CMD4|A0A8B1CMD4_STAAU Glycerol kinase GlpK OS=Staphylococcus aureus OX=1280 GN=glpK PE=4 SV=1;sp|Q2FHD9|GLPK_STAA3 Glycerol kinase	16;16;16;16;16;16;16;16;16;16;16;16;16;16;16;16;16;16;16;16;16;16;16;16;16;16;16;16;16;16;16;16;16;16;16;16;16;16;16;15;15;15;15;15;15;15;15;14;14;9;8;5;4;4;2;1	16;16;16;16;16;16;16;16;16;16;16;16;16;16;16;16;16;16;16;16;16;16;16;16;16;16;16;16;16;16;16;16;16;16;16;16;16;16;16;15;15;15;15;15;15;15;15;14;14;9;8;5;4;4;2;1	12;12;12;12;12;12;12;12;12;12;12;12;12;12;12;12;12;12;12;12;12;12;12;12;12;12;12;12;12;12;12;12;12;12;12;12;12;12;12;11;12;11;11;11;12;12;12;12;11;7;6;3;3;3;1;0	56	16	16	12	55.625	498;498;498;498;498;498;498;498;498;498;498;498;498;498;498;498;530;498;498;498;498;498;498;530;530;530;530;514;498;498;498;498;498;498;498;498;498;498;498;498;530;498;498;498;498;498;498;498;440;221;255;222;499;112;55;87	0	5.3929	138630000	140070000	137030000	84027000	79915000	80855000	116340000	106930000	107560000	108450000	109090000	109660000	AAHITDYSNASR;ADQIAGIGITNQR;ATLESLCYQTR;DKTGLLLDPYFAGTK;DSGIDVQSLR;DVMEAMSK;GAIFGLTR;GEIAGVAQR;MINSAPQSESYATR;NTYGTGGFMLMNTGDK;PIYHAIVWQSR;QTQSICSELK;TGLLLDPYFAGTK;VDSTEGVYVVPAFVGLGTPYWDSEAR;WILDNVEGAR;YILSIDQGTTSSR
sp|Q2FZJ9|QOX2_STAA8;sp|Q6GI23|QOX2_STAAR;UPI00000D7857;tr|W8TMQ6|W8TMQ6_STAAU;tr|T1Y7Q7|T1Y7Q7_STAAU;tr|A0A8B0ZQE9|A0A8B0ZQE9_STAAU;tr|A0A806L195|A0A806L195_STAAU;tr|A0A7U9J6X0|A0A7U9J6X0_STAAU;tr|A0A7U8SRS9|A0A7U8SRS9_STAAU;tr|A0A7U8F5Z2|A0A7U8F5Z2_STAAU;tr|A0A7U7EXW4|A0A7U7EXW4_STAAU;tr|A0A7U8SPH5|A0A7U8SPH5_STAAU;tr|A0A6B0BP84|A0A6B0BP84_STAAU;sp|Q5HH23|QOX2_STAAC;sp|Q6GAF2|QOX2_STAAS;tr|A0A7…	sp|Q2FZJ9|QOX2_STAA8;sp|Q6GI23|QOX2_STAAR;UPI00000D7857;tr|W8TMQ6|W8TMQ6_STAAU;tr|T1Y7Q7|T1Y7Q7_STAAU;tr|A0A8B0ZQE9|A0A8B0ZQE9_STAAU;tr|A0A806L195|A0A806L195_STAAU;tr|A0A7U9J6X0|A0A7U9J6X0_STAAU;tr|A0A7U8SRS9|A0A7U8SRS9_STAAU;tr|A0A7U8F5Z2|A0A7U8F5Z2_STAAU;tr|A0A7U7EXW4|A0A7U7EXW4_STAAU;tr|A0A7U8SPH5|A0A7U8SPH5_STAAU;tr|A0A6B0BP84|A0A6B0BP84_STAAU;sp|Q5HH23|QOX2_STAAC;sp|Q6GAF2|QOX2_STAAS;tr|A0A7…	sp|Q2FZJ9|QOX2_STAA8 Probable quinol oxidase subunit 2 OS=Staphylococcus aureus (strain NCTC 8325 / PS 47) OX=93061 GN=qoxA PE=3 SV=1;sp|Q6GI23|QOX2_STAAR Probable quinol oxidase subunit 2 OS=Staphylococcus aureus (strain MRSA252) OX=282458 GN=qoxA PE=3 SV	13;13;13;13;13;13;13;13;13;13;13;13;13;13;13;13;13;13;13;13;13;13;13;13;13;13;12;12;12;12;5;4;3;2;1;1;1	13;13;13;13;13;13;13;13;13;13;13;13;13;13;13;13;13;13;13;13;13;13;13;13;13;13;12;12;12;12;5;4;3;2;1;1;1	13;13;13;13;13;13;13;13;13;13;13;13;13;13;13;13;13;13;13;13;13;13;13;13;13;13;12;12;12;12;5;4;3;2;1;1;1	37	13	13	13	41.777	366;366;366;366;366;366;366;366;366;366;366;366;366;366;366;366;366;366;320;366;366;366;366;366;366;366;366;366;366;366;94;83;374;84;135;367;51	0	5.1245	388530000	406780000	434530000	585250000	559380000	539970000	466000000	446820000	453740000	531480000	502060000	515280000	ALEFNGTHMAFVDPAADPEYIFYAYK;AQITNANYK;DPNFTSEENMFK;DVSDKPLIPAR;FNFELKDPNFTSEENMFK;KTLDQDTFDK;LMILGNDEPYNNEFK;LMILGNDEPYNNEFKK;LQAMDTMTSFWIPQLGGQK;NSNFNGEGFSR;QLLPSTPNK;TLYDYEKPPK;WFFAYPDEHIETVNTLTIPK
sp|Q2FZW3|DLTD_STAA8;tr|A0A8B0Z6H3|A0A8B0Z6H3_STAAU;tr|A0A6B5I575|A0A6B5I575_STAAU;tr|A0A7U7EUS6|A0A7U7EUS6_STAAR;tr|A0A6G4N437|A0A6G4N437_STAAU;tr|A0A7T9XLQ3|A0A7T9XLQ3_STAAU;UPI000005471C;tr|T1Y7D2|T1Y7D2_STAAU;tr|Q9S674|Q9S674_STAAU;tr|A0A8B1CJ24|A0A8B1CJ24_STAAU;tr|A0A806L103|A0A806L103_STAAU;tr|A0A0E1VLB3|A0A0E1VLB3_STAA3;tr|A0A7Z8DC28|A0A7Z8DC28_STAAU;tr|A0A7X5LD69|A0A7X5LD69_STAAU;tr|A0A7U…	sp|Q2FZW3|DLTD_STAA8;tr|A0A8B0Z6H3|A0A8B0Z6H3_STAAU;tr|A0A6B5I575|A0A6B5I575_STAAU;tr|A0A7U7EUS6|A0A7U7EUS6_STAAR;tr|A0A6G4N437|A0A6G4N437_STAAU;tr|A0A7T9XLQ3|A0A7T9XLQ3_STAAU;UPI000005471C;tr|T1Y7D2|T1Y7D2_STAAU;tr|Q9S674|Q9S674_STAAU;tr|A0A8B1CJ24|A0A8B1CJ24_STAAU;tr|A0A806L103|A0A806L103_STAAU;tr|A0A0E1VLB3|A0A0E1VLB3_STAA3;tr|A0A7Z8DC28|A0A7Z8DC28_STAAU;tr|A0A7X5LD69|A0A7X5LD69_STAAU;tr|A0A7U…	sp|Q2FZW3|DLTD_STAA8 Protein DltD OS=Staphylococcus aureus (strain NCTC 8325 / PS 47) OX=93061 GN=dltD PE=1 SV=1;tr|A0A8B0Z6H3|A0A8B0Z6H3_STAAU D-alanyl-lipoteichoic acid biosynthesis protein DltD OS=Staphylococcus aureus OX=1280 GN=dltD PE=4 SV=1;tr|A0A6B	5;5;5;5;5;5;5;5;5;5;5;5;5;5;5;5;5;5;5;5;5;5;5;5;5;5;5;5;5;5;5;5;5;5;5;5;4;4;4;4;3;3;1;1;1	5;5;5;5;5;5;5;5;5;5;5;5;5;5;5;5;5;5;5;5;5;5;5;5;5;5;5;5;5;5;5;5;5;5;5;5;4;4;4;4;3;3;1;1;1	5;5;5;5;5;5;5;5;5;5;5;5;5;5;5;5;5;5;5;5;5;5;5;5;5;5;5;5;5;5;5;5;5;5;5;5;4;4;4;4;3;3;1;1;1	45	5	5	5	44.946	391;391;391;391;391;391;391;391;391;391;391;391;391;391;391;391;391;391;391;391;391;391;391;391;391;391;391;391;391;391;391;391;391;391;391;391;391;349;264;254;330;225;103;90;56	0	1.9415	71596000	73940000	77410000	96946000	93590000	108030000	85544000	81687000	82679000	62180000	65666000	64244000	DSYISGFK;GWVYMDEQIAK;MSQTQINQMFQQK;SLFAMDK;TSLTDQVLK
sp|Q2G026|SECG_STAA8;tr|A0A380EHK8|A0A380EHK8_STAAU;tr|T1Y772|T1Y772_STAAU;tr|A0A7U9J787|A0A7U9J787_STAAU;tr|A0A7U8SW39|A0A7U8SW39_STAAU;tr|A0A7U8SRT3|A0A7U8SRT3_STAAU;tr|A0A0E0VN44|A0A0E0VN44_STAA5;tr|A0A7U8F6B3|A0A7U8F6B3_STAAU;tr|A0A0H2XGK5|A0A0H2XGK5_STAA3;tr|A0A7R6P0V3|A0A7R6P0V3_STAAU;UPI00000D77CD;tr|A0A806KMP7|A0A806KMP7_STAAU;tr|A0A7U4ES49|A0A7U4ES49_STAAU;tr|A0A2X3Y7Q5|A0A2X3Y7Q5_STAA8;…	sp|Q2G026|SECG_STAA8;tr|A0A380EHK8|A0A380EHK8_STAAU;tr|T1Y772|T1Y772_STAAU;tr|A0A7U9J787|A0A7U9J787_STAAU;tr|A0A7U8SW39|A0A7U8SW39_STAAU;tr|A0A7U8SRT3|A0A7U8SRT3_STAAU;tr|A0A0E0VN44|A0A0E0VN44_STAA5;tr|A0A7U8F6B3|A0A7U8F6B3_STAAU;tr|A0A0H2XGK5|A0A0H2XGK5_STAA3;tr|A0A7R6P0V3|A0A7R6P0V3_STAAU;UPI00000D77CD;tr|A0A806KMP7|A0A806KMP7_STAAU;tr|A0A7U4ES49|A0A7U4ES49_STAAU;tr|A0A2X3Y7Q5|A0A2X3Y7Q5_STAA8;…	sp|Q2G026|SECG_STAA8 Protein translocase subunit SecG OS=Staphylococcus aureus (strain NCTC 8325 / PS 47) OX=93061 GN=SAOUHSC_00801 PE=3 SV=1;tr|A0A380EHK8|A0A380EHK8_STAAU Protein-export membrane protein SecG OS=Staphylococcus aureus OX=1280 GN=NCTC10702_	2;2;2;2;2;2;2;2;2;2;2;2;2;2;2;2;2;2;2;2;2;2;2;2;1;1	2;2;2;2;2;2;2;2;2;2;2;2;2;2;2;2;2;2;2;2;2;2;2;2;1;1	2;2;2;2;2;2;2;2;2;2;2;2;2;2;2;2;2;2;2;2;2;2;2;2;1;1	26	2	2	2	10.106	91;68;91;91;91;91;91;91;91;91;77;77;77;77;77;77;77;77;77;77;77;77;77;76;77;44	0.0022247	0.78894	92023000	96507000	100260000	80442000	89100000	103840000	108700000	100020000	100680000	63284000	57060000	68434000	GVDLFLNR;SSGLSGAISGGAEQLFGK
sp|Q2G0D4|SSAAL_STAA8;tr|A0A169E8V2|A0A169E8V2_STAAU;UPI00003B14A8;tr|W8USR6|W8USR6_STAAU;tr|A0A844QXU1|A0A844QXU1_STAAU;tr|A0A806L207|A0A806L207_STAAU;tr|A0A641A7K4|A0A641A7K4_STAAU;tr|A0A0E0VNB3|A0A0E0VNB3_STAA5;tr|A0A7U8STJ1|A0A7U8STJ1_STAAU;tr|A0A7U8SQC0|A0A7U8SQC0_STAAU;tr|A0A7U7EXT3|A0A7U7EXT3_STAAU;tr|A0A7U7EUE6|A0A7U7EUE6_STAAR;tr|A0A7U4ASS3|A0A7U4ASS3_STAAU;tr|A0A7U8I9Z2|A0A7U8I9Z2_STAAU…	sp|Q2G0D4|SSAAL_STAA8;tr|A0A169E8V2|A0A169E8V2_STAAU;UPI00003B14A8;tr|W8USR6|W8USR6_STAAU;tr|A0A844QXU1|A0A844QXU1_STAAU;tr|A0A806L207|A0A806L207_STAAU;tr|A0A641A7K4|A0A641A7K4_STAAU;tr|A0A0E0VNB3|A0A0E0VNB3_STAA5;tr|A0A7U8STJ1|A0A7U8STJ1_STAAU;tr|A0A7U8SQC0|A0A7U8SQC0_STAAU;tr|A0A7U7EXT3|A0A7U7EXT3_STAAU;tr|A0A7U7EUE6|A0A7U7EUE6_STAAR;tr|A0A7U4ASS3|A0A7U4ASS3_STAAU;tr|A0A7U8I9Z2|A0A7U8I9Z2_STAAU…	sp|Q2G0D4|SSAAL_STAA8 Probable autolysin SsaALP OS=Staphylococcus aureus (strain NCTC 8325 / PS 47) OX=93061 GN=SAOUHSC_00671 PE=1 SV=1;tr|A0A169E8V2|A0A169E8V2_STAAU LysM peptidoglycan-binding domain-containing protein OS=Staphylococcus aureus OX=1280 GN=	3;3;3;3;3;3;3;3;3;3;3;3;3;3;3;3;3;3;3;3;3;3;3;3;3;3;2;2;2;2;1;1;1;1;1	3;3;3;3;3;3;3;3;3;3;3;3;3;3;3;3;3;3;3;3;3;3;3;3;3;3;2;2;2;2;1;1;1;1;1	3;3;3;3;3;3;3;3;3;3;3;3;3;3;3;3;3;3;3;3;3;3;3;3;3;3;2;2;2;2;1;1;1;1;1	35	3	3	3	28.186	265;265;265;265;265;265;265;265;265;265;265;265;265;265;265;265;265;265;265;265;265;265;265;265;265;265;245;201;265;265;88;234;201;170;54	0	1.1803	22721000	23829000	26519000	55133000	35851000	40913000	50609000	46466000	46769000	29210000	28524000	29085000	AQAGSPISTYWSDAK;TIPASEVSSYAFIH;YGVSVDQLMAANNLR
sp|Q2G2M2|MPRF_STAA8;sp|Q99UB9|MPRF_STAAM;sp|Q7A5R9|MPRF_STAAN;sp|Q6GH45|MPRF_STAAR;sp|Q6G9J9|MPRF_STAAS;sp|Q5HG59|MPRF_STAAC;tr|A0A5S9I4I9|A0A5S9I4I9_STAAU;tr|A0A6A9GTQ2|A0A6A9GTQ2_STAAU;tr|D9IFN9|D9IFN9_STAAU;tr|A0A7U8SSD8|A0A7U8SSD8_STAAU;tr|A0A8B5ZBH4|A0A8B5ZBH4_STAAU;tr|A0A8B1D689|A0A8B1D689_STAAU;tr|A0A8B1CH07|A0A8B1CH07_STAAU;tr|A0A890BQJ0|A0A890BQJ0_STAAU;tr|A0A850FWI0|A0A850FWI0_STAAU;tr…	sp|Q2G2M2|MPRF_STAA8;sp|Q99UB9|MPRF_STAAM;sp|Q7A5R9|MPRF_STAAN;sp|Q6GH45|MPRF_STAAR;sp|Q6G9J9|MPRF_STAAS;sp|Q5HG59|MPRF_STAAC;tr|A0A5S9I4I9|A0A5S9I4I9_STAAU;tr|A0A6A9GTQ2|A0A6A9GTQ2_STAAU;tr|D9IFN9|D9IFN9_STAAU;tr|A0A7U8SSD8|A0A7U8SSD8_STAAU;tr|A0A8B5ZBH4|A0A8B5ZBH4_STAAU;tr|A0A8B1D689|A0A8B1D689_STAAU;tr|A0A8B1CH07|A0A8B1CH07_STAAU;tr|A0A890BQJ0|A0A890BQJ0_STAAU;tr|A0A850FWI0|A0A850FWI0_STAAU;tr…	sp|Q2G2M2|MPRF_STAA8 Phosphatidylglycerol lysyltransferase OS=Staphylococcus aureus (strain NCTC 8325 / PS 47) OX=93061 GN=mprF PE=1 SV=1;sp|Q99UB9|MPRF_STAAM Phosphatidylglycerol lysyltransferase OS=Staphylococcus aureus (strain Mu50 / ATCC 700699) OX=158	2;2;2;2;2;2;2;2;2;2;2;2;2;2;2;2;2;2;2;2;2;2;2;2;2;2;2;2;2;2;2;2;2;2;2;2;2;2;2;2;2;2;2;2;2;2;2;2;2;2;2;2;2;2;2;1;1;1;1;1;1;1;1;1;1;1;1	2;2;2;2;2;2;2;2;2;2;2;2;2;2;2;2;2;2;2;2;2;2;2;2;2;2;2;2;2;2;2;2;2;2;2;2;2;2;2;2;2;2;2;2;2;2;2;2;2;2;2;2;2;2;2;1;1;1;1;1;1;1;1;1;1;1;1	2;2;2;2;2;2;2;2;2;2;2;2;2;2;2;2;2;2;2;2;2;2;2;2;2;2;2;2;2;2;2;2;2;2;2;2;2;2;2;2;2;2;2;2;2;2;2;2;2;2;2;2;2;2;2;1;1;1;1;1;1;1;1;1;1;1;1	67	2	2	2	96.865	840;840;840;840;840;840;840;840;840;840;840;840;840;840;840;840;840;840;840;840;840;840;840;840;840;840;840;840;840;840;840;840;840;840;840;840;808;826;834;836;836;840;840;840;840;840;840;840;840;840;840;840;840;840;840;265;491;348;355;378;265;495;562;600;600;840;208	0.002008	0.78739	21464000	23407000	24877000	30170000	29839000	29395000	24312000	21653000	22179000	29732000	27704000	28938000	DVTSFLMSYQK;LGEEAIIDLTQFSTSGK
sp|Q2G2P5|NIKA_STAA8;tr|A0A0H3JUN8|A0A0H3JUN8_STAAW;tr|A0A7Z8FUZ1|A0A7Z8FUZ1_STAAU;tr|A0A2I7YBF6|A0A2I7YBF6_STAAU;UPI000989340B;tr|A0A0H3KDN6|A0A0H3KDN6_STAAE;tr|A0A7I8NL79|A0A7I8NL79_STAAU;tr|A0A6B5GDV0|A0A6B5GDV0_STAAU;tr|A0A6B5I692|A0A6B5I692_STAAU;tr|A0A6J9U1A9|A0A6J9U1A9_STAAU;tr|A0A7U9J4I3|A0A7U9J4I3_STAAU;tr|A0A0E1XBS2|A0A0E1XBS2_STAAU;tr|A0A0E0VLG4|A0A0E0VLG4_STAA5;tr|A0A0E1VNW0|A0A0E1VNW…	sp|Q2G2P5|NIKA_STAA8;tr|A0A0H3JUN8|A0A0H3JUN8_STAAW;tr|A0A7Z8FUZ1|A0A7Z8FUZ1_STAAU;tr|A0A2I7YBF6|A0A2I7YBF6_STAAU;UPI000989340B;tr|A0A0H3KDN6|A0A0H3KDN6_STAAE;tr|A0A7I8NL79|A0A7I8NL79_STAAU;tr|A0A6B5GDV0|A0A6B5GDV0_STAAU;tr|A0A6B5I692|A0A6B5I692_STAAU;tr|A0A6J9U1A9|A0A6J9U1A9_STAAU;tr|A0A7U9J4I3|A0A7U9J4I3_STAAU;tr|A0A0E1XBS2|A0A0E1XBS2_STAAU;tr|A0A0E0VLG4|A0A0E0VLG4_STAA5;tr|A0A0E1VNW0|A0A0E1VNW…	sp|Q2G2P5|NIKA_STAA8 Nickel-binding protein NikA OS=Staphylococcus aureus (strain NCTC 8325 / PS 47) OX=93061 GN=nikA PE=1 SV=2;tr|A0A0H3JUN8|A0A0H3JUN8_STAAW MW0213 protein OS=Staphylococcus aureus (strain MW2) OX=196620 GN=MW0213 PE=4 SV=1;tr|A0A7Z8FUZ1|	7;7;7;7;7;7;7;7;7;7;7;7;7;7;7;7;7;7;7;7;7;7;7;7;7;7;7;7;7;7;7;7;7;7;7;6;6;6;6;6;6;6;6;6;6;6;6;6;6;6;6;5;5;5;4;4;3;3;2;2;2;2;2	7;7;7;7;7;7;7;7;7;7;7;7;7;7;7;7;7;7;7;7;7;7;7;7;7;7;7;7;7;7;7;7;7;7;7;6;6;6;6;6;6;6;6;6;6;6;6;6;6;6;6;5;5;5;4;4;3;3;2;2;2;2;2	7;7;7;7;7;7;7;7;7;7;7;7;7;7;7;7;7;7;7;7;7;7;7;7;7;7;7;7;7;7;7;7;7;7;7;6;6;6;6;6;6;6;6;6;6;6;6;6;6;6;6;5;5;5;4;4;3;3;2;2;2;2;2	63	7	7	7	55.43	491;491;470;470;470;491;491;470;470;491;491;491;491;491;491;491;491;491;491;470;470;470;470;491;491;491;491;491;491;470;447;470;470;470;491;491;491;491;491;470;491;491;491;470;491;470;470;470;470;470;470;491;287;350;298;234;332;236;117;159;149;145;97	0	2.7591	34176000	34069000	33133000	21999000	21198000	26563000	28858000	26385000	26557000	26437000	29688000	26734000	DLNISLPLK;IAQVLQSDAK;LITYDGRPELSK;SAWDATMYSFGTIPR;SDVNQTPVGTGPYQIK;SIAPYETDVPVK;VQDIENNQNLK
sp|Q2G2T3|RL9_STAA8;sp|A6TXG5|RL9_STAA2;tr|A0A7U8ID32|A0A7U8ID32_STAAU;tr|A0A7U8SDP1|A0A7U8SDP1_STAAU;tr|A0A7U8XST4|A0A7U8XST4_STAAU;tr|A0A7U9J4I4|A0A7U9J4I4_STAAU;tr|A0A806KJ46|A0A806KJ46_STAAU;tr|A0A8B1CX13|A0A8B1CX13_STAAU;tr|A0A7U4ARG9|A0A7U4ARG9_STAAU;tr|W8TQ45|W8TQ45_STAAU;UPI0000134207;tr|A0A808M8R6|A0A808M8R6_STAAU;tr|T1Y4E4|T1Y4E4_STAAU;sp|Q2YUQ6|RL9_STAAB;tr|A0A6B5GB16|A0A6B5GB16_STAAU;…	sp|Q2G2T3|RL9_STAA8;sp|A6TXG5|RL9_STAA2;tr|A0A7U8ID32|A0A7U8ID32_STAAU;tr|A0A7U8SDP1|A0A7U8SDP1_STAAU;tr|A0A7U8XST4|A0A7U8XST4_STAAU;tr|A0A7U9J4I4|A0A7U9J4I4_STAAU;tr|A0A806KJ46|A0A806KJ46_STAAU;tr|A0A8B1CX13|A0A8B1CX13_STAAU;tr|A0A7U4ARG9|A0A7U4ARG9_STAAU;tr|W8TQ45|W8TQ45_STAAU;UPI0000134207;tr|A0A808M8R6|A0A808M8R6_STAAU;tr|T1Y4E4|T1Y4E4_STAAU;sp|Q2YUQ6|RL9_STAAB;tr|A0A6B5GB16|A0A6B5GB16_STAAU;…	sp|Q2G2T3|RL9_STAA8 50S ribosomal protein L9 OS=Staphylococcus aureus (strain NCTC 8325 / PS 47) OX=93061 GN=rplI PE=3 SV=1;sp|A6TXG5|RL9_STAA2 50S ribosomal protein L9 OS=Staphylococcus aureus (strain JH1) OX=359787 GN=rplI PE=3 SV=1;tr|A0A7U8ID32|A0A7U8I	5;5;5;5;5;5;5;5;5;5;5;5;5;5;5;5;5;5;5;5;5;5;5;5;5;5;5;5;5;5;5;4;4;4;4;2;2;2	5;5;5;5;5;5;5;5;5;5;5;5;5;5;5;5;5;5;5;5;5;5;5;5;5;5;5;5;5;5;5;4;4;4;4;2;2;2	5;5;5;5;5;5;5;5;5;5;5;5;5;5;5;5;5;5;5;5;5;5;5;5;5;5;5;5;5;5;5;4;4;4;4;2;2;2	38	5	5	5	16.639	150;148;148;148;148;148;148;148;148;148;148;150;148;148;148;148;148;148;148;148;148;148;148;148;148;148;148;148;148;148;148;148;148;148;148;148;148;102	0	1.9497	835670000	876730000	848800000	331360000	314190000	253870000	767560000	704710000	710050000	646840000	667660000	652080000	ETLSNIEVEVSAK;EVPVGYANNFLLK;LFGSVSTK;NYAVEATPGNLK;VIFTQDVK
sp|Q2G2X2|TARD_STAA8;tr|A0A2X3Y3P3|A0A2X3Y3P3_STAA8;UPI00000547C8;tr|T1Y7D9|T1Y7D9_STAAU;tr|O05155|O05155_STAAU;tr|A0A806L064|A0A806L064_STAAU;tr|A0A7U9P4E0|A0A7U9P4E0_STAAU;tr|A0A7U8XRZ0|A0A7U8XRZ0_STAAU;tr|A0A7U8XQF9|A0A7U8XQF9_STAAU;tr|A0A7U8F7A2|A0A7U8F7A2_STAAU;tr|A0A7U7EU50|A0A7U7EU50_STAAR;tr|A0A7U4ASG8|A0A7U4ASG8_STAAU;tr|A0A0H3KBB7|A0A0H3KBB7_STAAE;tr|A0A0H3JY11|A0A0H3JY11_STAAM;tr|A0A0H…	sp|Q2G2X2|TARD_STAA8;tr|A0A2X3Y3P3|A0A2X3Y3P3_STAA8;UPI00000547C8;tr|T1Y7D9|T1Y7D9_STAAU;tr|O05155|O05155_STAAU;tr|A0A806L064|A0A806L064_STAAU;tr|A0A7U9P4E0|A0A7U9P4E0_STAAU;tr|A0A7U8XRZ0|A0A7U8XRZ0_STAAU;tr|A0A7U8XQF9|A0A7U8XQF9_STAAU;tr|A0A7U8F7A2|A0A7U8F7A2_STAAU;tr|A0A7U7EU50|A0A7U7EU50_STAAR;tr|A0A7U4ASG8|A0A7U4ASG8_STAAU;tr|A0A0H3KBB7|A0A0H3KBB7_STAAE;tr|A0A0H3JY11|A0A0H3JY11_STAAM;tr|A0A0H…	sp|Q2G2X2|TARD_STAA8 Glycerol-3-phosphate cytidylyltransferase OS=Staphylococcus aureus (strain NCTC 8325 / PS 47) OX=93061 GN=tarD PE=1 SV=1;tr|A0A2X3Y3P3|A0A2X3Y3P3_STAA8 Glycerol-3-phosphate cytidylyltransferase OS=Staphylococcus aureus (strain NCTC 832	3;3;3;3;3;3;3;3;3;3;3;3;3;3;3;3;3;3;3;3;3;2;2;1	3;3;3;3;3;3;3;3;3;3;3;3;3;3;3;3;3;3;3;3;3;2;2;1	3;3;3;3;3;3;3;3;3;3;3;3;3;3;3;3;3;3;3;3;3;2;2;1	24	3	3	3	15.817	132;132;132;132;132;132;132;132;132;132;132;132;132;132;132;132;132;132;132;132;132;132;132;132	0	1.1802	34678000	37130000	34110000	42730000	41258000	41241000	37748000	36076000	36325000	35487000	34445000	37645000	CEVIYLK;SYYDYEQR;YVDLVIPEK
sp|Q2YSH7|HPF_STAAB;tr|A0A806KMF5|A0A806KMF5_STAAU;sp|Q2G055|HPF_STAA8;tr|A0A7U8SQQ2|A0A7U8SQQ2_STAAU;tr|A0A7U8IA12|A0A7U8IA12_STAAU;tr|A0A7U4ES16|A0A7U4ES16_STAAU;tr|A0A6B5CNI5|A0A6B5CNI5_STAAU;tr|A0A6A8FX53|A0A6A8FX53_STAAU;tr|A0A7U7IEY5|A0A7U7IEY5_STAAU;tr|A0A7U9J6Y3|A0A7U9J6Y3_STAAU;tr|A0A7U8XT45|A0A7U8XT45_STAAU;tr|A0A0E1VLN0|A0A0E1VLN0_STAA3;tr|A0A0E1X9S5|A0A0E1X9S5_STAAU;tr|A0A2X3YW07|A0A2…	sp|Q2YSH7|HPF_STAAB;tr|A0A806KMF5|A0A806KMF5_STAAU;sp|Q2G055|HPF_STAA8;tr|A0A7U8SQQ2|A0A7U8SQQ2_STAAU;tr|A0A7U8IA12|A0A7U8IA12_STAAU;tr|A0A7U4ES16|A0A7U4ES16_STAAU;tr|A0A6B5CNI5|A0A6B5CNI5_STAAU;tr|A0A6A8FX53|A0A6A8FX53_STAAU;tr|A0A7U7IEY5|A0A7U7IEY5_STAAU;tr|A0A7U9J6Y3|A0A7U9J6Y3_STAAU;tr|A0A7U8XT45|A0A7U8XT45_STAAU;tr|A0A0E1VLN0|A0A0E1VLN0_STAA3;tr|A0A0E1X9S5|A0A0E1X9S5_STAAU;tr|A0A2X3YW07|A0A2…	sp|Q2YSH7|HPF_STAAB Ribosome hibernation promotion factor OS=Staphylococcus aureus (strain bovine RF122 / ET3-1) OX=273036 GN=hpf PE=1 SV=1;tr|A0A806KMF5|A0A806KMF5_STAAU Putative S30EA family ribosomal protein OS=Staphylococcus aureus subsp. aureus SA40 O	7;7;7;7;7;7;7;7;7;7;7;7;7;7;7;7;7;7;7;7;7;7;7;7;7;7;5;5;3;3;2;2;2;1;1	7;7;7;7;7;7;7;7;7;7;7;7;7;7;7;7;7;7;7;7;7;7;7;7;7;7;5;5;3;3;2;2;2;1;1	7;7;7;7;7;7;7;7;7;7;7;7;7;7;7;7;7;7;7;7;7;7;7;7;7;7;5;5;3;3;2;2;2;1;1	35	7	7	7	22.213	190;190;190;190;190;190;190;190;190;190;190;190;190;190;190;190;190;190;190;190;190;190;190;190;190;190;151;92;192;92;106;106;31;71;190	0	2.7522	258450000	263160000	252340000	187710000	175290000	207990000	185460000	175210000	176380000	289880000	309170000	283440000	AEERNDDLYAGIDLINNK;ETDGTSIVYR;FEIHGDNLTITDAIR;IEVTIPLK;NDDLYAGIDLINNK;YFNDVPNAVAHVK;YGLIQTSEQ
sp|Q2YSW8|SYR_STAAB;tr|A0A380DMS4|A0A380DMS4_STAAU;sp|Q6GJ61|SYR_STAAR;tr|A0A0H2GRI2|A0A0H2GRI2_STAAU;tr|A0A380E120|A0A380E120_STAAU;tr|A0A7U8F7N0|A0A7U8F7N0_STAAU;tr|A0A7U8SQ63|A0A7U8SQ63_STAAU;tr|A0A7U8STH2|A0A7U8STH2_STAAU;UPI00003B147D;tr|A0A0E1XA97|A0A0E1XA97_STAAU;sp|Q2G0F8|SYR_STAA8;tr|A0A7U4ERZ9|A0A7U4ERZ9_STAAU;tr|A0A8B1CFL3|A0A8B1CFL3_STAAU;tr|T1Y7A9|T1Y7A9_STAAU;tr|X5DXM7|X5DXM7_STAAU;…	sp|Q2YSW8|SYR_STAAB;tr|A0A380DMS4|A0A380DMS4_STAAU;sp|Q6GJ61|SYR_STAAR;tr|A0A0H2GRI2|A0A0H2GRI2_STAAU;tr|A0A380E120|A0A380E120_STAAU;tr|A0A7U8F7N0|A0A7U8F7N0_STAAU;tr|A0A7U8SQ63|A0A7U8SQ63_STAAU;tr|A0A7U8STH2|A0A7U8STH2_STAAU;UPI00003B147D;tr|A0A0E1XA97|A0A0E1XA97_STAAU;sp|Q2G0F8|SYR_STAA8;tr|A0A7U4ERZ9|A0A7U4ERZ9_STAAU;tr|A0A8B1CFL3|A0A8B1CFL3_STAAU;tr|T1Y7A9|T1Y7A9_STAAU;tr|X5DXM7|X5DXM7_STAAU;…	sp|Q2YSW8|SYR_STAAB Arginine--tRNA ligase OS=Staphylococcus aureus (strain bovine RF122 / ET3-1) OX=273036 GN=argS PE=3 SV=1;tr|A0A380DMS4|A0A380DMS4_STAAU Arginine--tRNA ligase OS=Staphylococcus aureus OX=1280 GN=argS PE=3 SV=1;sp|Q6GJ61|SYR_STAAR Arginin	23;23;23;23;23;23;23;23;23;23;22;22;22;22;22;22;22;22;22;22;22;22;22;22;22;22;22;22;22;22;22;22;22;22;22;21;21;21;21;21;21;21;21;21;21;21;21;21;20;20;20;15;14;13;8;4;3;2;1;1	23;23;23;23;23;23;23;23;23;23;22;22;22;22;22;22;22;22;22;22;22;22;22;22;22;22;22;22;22;22;22;22;22;22;22;21;21;21;21;21;21;21;21;21;21;21;21;21;20;20;20;15;14;13;8;4;3;2;1;1	23;23;23;23;23;23;23;23;23;23;22;22;22;22;22;22;22;22;22;22;22;22;22;22;22;22;22;22;22;22;22;22;22;22;22;21;21;21;21;21;21;21;21;21;21;21;21;21;20;20;20;15;14;13;8;4;3;2;1;1	60	23	23	23	62.396	553;553;553;553;553;553;553;553;553;553;553;553;553;553;553;553;553;553;553;553;553;553;553;553;553;553;553;553;553;553;553;553;553;553;553;553;553;553;553;553;553;553;553;553;553;553;553;553;553;553;553;340;378;340;238;75;553;174;179;552	0	9.0196	577970000	613320000	612010000	387340000	371550000	392770000	535190000	488930000	492140000	581280000	555130000	573670000	AGLADEIPDIK;ASLETFGVDSNR;EIAQAIVDNLDTEK;EIMDEVGVDAAR;ELGYTYEADGATWLR;EQGIEVAAANDFTTITNEK;EQSQDNPVYYAQYAHAR;EYYINDAGNQITNLAR;FFEALGDNSYSMPEDGYNGK;GEILEVLAK;GQNVLLEYVSANPTGDLHIGHAR;ITNYIQDLASHFHK;KVADFEPTIESAAEHR;LGVEYEMAK;MKELGYTYEADGATWLR;MNIIDQVK;NAAVGDALANILTAAGYNVTR;NALAMVGVSAPESM;NDGTYTYFLPDIAYHFDK;QTLVEEIAASINK;SPDSHFDFDMELAK;TGNAITLR;VADFEPTIESAAEHR
sp|Q2YT49|PRMA_STAAB;UPI00003B1711;sp|Q6GGC2|PRMA_STAAR;tr|A0A0E1X774|A0A0E1X774_STAAU;tr|A0A113UJB3|A0A113UJB3_STAAU;tr|A0A6B5I3F5|A0A6B5I3F5_STAAU;tr|A0A7U8IB22|A0A7U8IB22_STAAU;tr|A0A7U8XQY1|A0A7U8XQY1_STAAU;tr|A0A7U8XR18|A0A7U8XR18_STAAU;tr|A0A7U7EYV6|A0A7U7EYV6_STAAU;tr|A0A7U4AU75|A0A7U4AU75_STAAU;tr|A0A6B5IHJ1|A0A6B5IHJ1_STAAU;tr|A0A6B2J1Q5|A0A6B2J1Q5_STAAU;tr|A0A6B0CXJ6|A0A6B0CXJ6_STAAU;tr…	sp|Q2YT49|PRMA_STAAB;UPI00003B1711;sp|Q6GGC2|PRMA_STAAR;tr|A0A0E1X774|A0A0E1X774_STAAU;tr|A0A113UJB3|A0A113UJB3_STAAU;tr|A0A6B5I3F5|A0A6B5I3F5_STAAU;tr|A0A7U8IB22|A0A7U8IB22_STAAU;tr|A0A7U8XQY1|A0A7U8XQY1_STAAU;tr|A0A7U8XR18|A0A7U8XR18_STAAU;tr|A0A7U7EYV6|A0A7U7EYV6_STAAU;tr|A0A7U4AU75|A0A7U4AU75_STAAU;tr|A0A6B5IHJ1|A0A6B5IHJ1_STAAU;tr|A0A6B2J1Q5|A0A6B2J1Q5_STAAU;tr|A0A6B0CXJ6|A0A6B0CXJ6_STAAU;tr…	sp|Q2YT49|PRMA_STAAB Ribosomal protein L11 methyltransferase OS=Staphylococcus aureus (strain bovine RF122 / ET3-1) OX=273036 GN=prmA PE=3 SV=1;UPI00003B1711 status=active;sp|Q6GGC2|PRMA_STAAR Ribosomal protein L11 methyltransferase OS=Staphylococcus aureu	2;2;2;2;2;2;2;2;2;1;1;1;1;1;1;1;1;1;1;1;1;1;1;1;1;1;1;1;1;1;1;1;1;1;1;1;1;1;1;1;1;1	2;2;2;2;2;2;2;2;2;1;1;1;1;1;1;1;1;1;1;1;1;1;1;1;1;1;1;1;1;1;1;1;1;1;1;1;1;1;1;1;1;1	2;2;2;2;2;2;2;2;2;1;1;1;1;1;1;1;1;1;1;1;1;1;1;1;1;1;1;1;1;1;1;1;1;1;1;1;1;1;1;1;1;1	42	2	2	2	35.523	312;312;312;312;312;312;312;312;312;312;312;312;312;312;312;312;312;312;312;312;312;312;312;312;312;288;312;312;312;312;312;312;312;312;312;312;312;312;312;312;312;312	0.0020284	0.78777	18265000	17728000	22281000	20992000	21547000	15009000	19565000	18889000	19017000	17843000	18006000	16674000	AYFNELTYDDK;FTIVPSWETYAK
sp|Q2YW63|GTAB_STAAB;tr|T1YC38|T1YC38_STAAU;tr|A0A7U9P2Z3|A0A7U9P2Z3_STAAU;tr|A0A7U8XU18|A0A7U8XU18_STAAU;tr|A0A7U8SC83|A0A7U8SC83_STAAU;tr|A0A7U8FAN2|A0A7U8FAN2_STAAU;tr|A0A7U7EZZ7|A0A7U7EZZ7_STAAU;tr|A0A7U4AVT3|A0A7U4AVT3_STAAU;tr|A0A6B5I272|A0A6B5I272_STAAU;tr|A0A6B5HY00|A0A6B5HY00_STAAU;tr|A0A5F0HLU1|A0A5F0HLU1_STAAU;tr|A0A6B5G8Q0|A0A6B5G8Q0_STAAU;sp|Q7A3J9|GTAB_STAAN;sp|Q2G1T6|GTAB_STAA8;UPI…	sp|Q2YW63|GTAB_STAAB;tr|T1YC38|T1YC38_STAAU;tr|A0A7U9P2Z3|A0A7U9P2Z3_STAAU;tr|A0A7U8XU18|A0A7U8XU18_STAAU;tr|A0A7U8SC83|A0A7U8SC83_STAAU;tr|A0A7U8FAN2|A0A7U8FAN2_STAAU;tr|A0A7U7EZZ7|A0A7U7EZZ7_STAAU;tr|A0A7U4AVT3|A0A7U4AVT3_STAAU;tr|A0A6B5I272|A0A6B5I272_STAAU;tr|A0A6B5HY00|A0A6B5HY00_STAAU;tr|A0A5F0HLU1|A0A5F0HLU1_STAAU;tr|A0A6B5G8Q0|A0A6B5G8Q0_STAAU;sp|Q7A3J9|GTAB_STAAN;sp|Q2G1T6|GTAB_STAA8;UPI…	sp|Q2YW63|GTAB_STAAB UTP--glucose-1-phosphate uridylyltransferase OS=Staphylococcus aureus (strain bovine RF122 / ET3-1) OX=273036 GN=gtaB PE=3 SV=1;tr|T1YC38|T1YC38_STAAU UTP--glucose-1-phosphate uridylyltransferase OS=Staphylococcus aureus subsp. aureus	5;5;5;5;5;5;5;5;5;5;5;5;5;5;5;5;5;5;5;5;5;5;5;5;5;5;5;5;5;5;5;4;3;2;1;1;1	5;5;5;5;5;5;5;5;5;5;5;5;5;5;5;5;5;5;5;5;5;5;5;5;5;5;5;5;5;5;5;4;3;2;1;1;1	5;5;5;5;5;5;5;5;5;5;5;5;5;5;5;5;5;5;5;5;5;5;5;5;5;5;5;5;5;5;5;4;3;2;1;1;1	37	5	5	5	32.537	288;288;288;288;288;288;288;288;288;288;288;288;288;288;288;288;288;288;288;288;288;288;288;288;288;288;288;288;264;260;288;244;104;288;141;288;292	0	1.9715	113980000	119540000	124700000	112580000	106840000	103190000	123430000	113400000	114470000	102980000	115260000	111250000	AGIEDIIIVTGR;EGAGNEIQLTDAIER;TTIEYALK;YGIIDPLTK;YVLTPEIFDYLK
sp|Q2YWS3|G6PI_STAAB;sp|Q2FIB3|G6PI_STAA3;sp|Q6GIC6|G6PI_STAAR;UPI000012AF6E;tr|A0A0E0VNV3|A0A0E0VNV3_STAA5;tr|A0A0E1X754|A0A0E1X754_STAAU;tr|A0A290QFC4|A0A290QFC4_STAAE;sp|Q8NXF1|G6PI_STAAW;tr|A0A380E155|A0A380E155_STAAU;tr|A0A7U8IA68|A0A7U8IA68_STAAU;tr|A0A7U8SU16|A0A7U8SU16_STAAU;sp|Q6GAW4|G6PI_STAAS;tr|A0A7U8XQ06|A0A7U8XQ06_STAAU;tr|A0A830ZMB3|A0A830ZMB3_STAAU;tr|X5E018|X5E018_STAAU;tr|A0A2S6…	sp|Q2YWS3|G6PI_STAAB;sp|Q2FIB3|G6PI_STAA3;sp|Q6GIC6|G6PI_STAAR;UPI000012AF6E;tr|A0A0E0VNV3|A0A0E0VNV3_STAA5;tr|A0A0E1X754|A0A0E1X754_STAAU;tr|A0A290QFC4|A0A290QFC4_STAAE;sp|Q8NXF1|G6PI_STAAW;tr|A0A380E155|A0A380E155_STAAU;tr|A0A7U8IA68|A0A7U8IA68_STAAU;tr|A0A7U8SU16|A0A7U8SU16_STAAU;sp|Q6GAW4|G6PI_STAAS;tr|A0A7U8XQ06|A0A7U8XQ06_STAAU;tr|A0A830ZMB3|A0A830ZMB3_STAAU;tr|X5E018|X5E018_STAAU;tr|A0A2S6…	sp|Q2YWS3|G6PI_STAAB Glucose-6-phosphate isomerase OS=Staphylococcus aureus (strain bovine RF122 / ET3-1) OX=273036 GN=pgi PE=3 SV=1;sp|Q2FIB3|G6PI_STAA3 Glucose-6-phosphate isomerase OS=Staphylococcus aureus (strain USA300) OX=367830 GN=pgi PE=3 SV=1;sp|Q	21;21;21;21;21;21;21;21;21;21;21;21;21;21;21;21;21;21;21;21;20;20;20;20;20;20;20;20;18;18;18;18;18;18;18;18;18;17;16;9;9;9;8;8;7;4;4;4	21;21;21;21;21;21;21;21;21;21;21;21;21;21;21;21;21;21;21;21;20;20;20;20;20;20;20;20;18;18;18;18;18;18;18;18;18;17;16;9;9;9;8;8;7;4;4;4	21;21;21;21;21;21;21;21;21;21;21;21;21;21;21;21;21;21;21;21;20;20;20;20;20;20;20;20;18;18;18;18;18;18;18;18;18;17;16;9;9;9;8;8;7;4;4;4	48	21	21	21	49.822	443;443;443;443;443;443;443;443;443;443;443;443;443;443;443;443;438;443;443;443;443;443;443;443;443;443;443;443;443;443;443;443;443;443;443;443;429;443;443;180;234;234;445;443;443;47;105;24	0	8.258	976110000	1.0285e+09	963170000	823500000	784780000	741600000	787740000	732960000	741220000	1203200000	1102100000	1229900000	AAIEMLTSSFR;AREELSSDKLEENIAYQYATIR;DSDDLDGLNYLAGK;EELSSDKLEENIAYQYATIR;ELVDYLADKDFSVNVISK;FLFETVVK;GIYPSSANYTTDLHSLGQYVQEGR;IFATTDKEK;LEENIAYQYATIR;NSNEYPEIVFVGNHLSSTYTK;PGFEDLK;QLATNEGYETFIVPDDVGGR;QNMFALLGK;QNMFALLGKPGFEDLK;QNMFALLGKPGFEDLKK;RFLFETVVK;SGTTTEPAVAFR;THIQLDFSK;TIHEGTGAGSDFLGWVDLPVDYDKEEFSR;TLEFFGEHELK;YDITIEKDSDDLDGLNYLAGK
sp|Q2YWT2|PPI1_STAAB;sp|Q7A1C0|PPI1_STAAW;tr|A0A2X3YD14|A0A2X3YD14_STAA8;sp|Q2FZU9|PPI1_STAA8;tr|A0A806KN23|A0A806KN23_STAAU;tr|A0A7U8STZ4|A0A7U8STZ4_STAAU;tr|A0A7U8F7Q3|A0A7U8F7Q3_STAAU;tr|A0A7U7EY34|A0A7U7EY34_STAAU;tr|A0A7U8SR00|A0A7U8SR00_STAAU;UPI000005425D;tr|T1Y6V4|T1Y6V4_STAAU;tr|A0A0E1VJ84|A0A0E1VJ84_STAA3;tr|A0A7U4ESH5|A0A7U4ESH5_STAAU;tr|A0A0E1X762|A0A0E1X762_STAAU;sp|Q7A6I1|PPI1_STAAN…	sp|Q2YWT2|PPI1_STAAB;sp|Q7A1C0|PPI1_STAAW;tr|A0A2X3YD14|A0A2X3YD14_STAA8;sp|Q2FZU9|PPI1_STAA8;tr|A0A806KN23|A0A806KN23_STAAU;tr|A0A7U8STZ4|A0A7U8STZ4_STAAU;tr|A0A7U8F7Q3|A0A7U8F7Q3_STAAU;tr|A0A7U7EY34|A0A7U7EY34_STAAU;tr|A0A7U8SR00|A0A7U8SR00_STAAU;UPI000005425D;tr|T1Y6V4|T1Y6V4_STAAU;tr|A0A0E1VJ84|A0A0E1VJ84_STAA3;tr|A0A7U4ESH5|A0A7U4ESH5_STAAU;tr|A0A0E1X762|A0A0E1X762_STAAU;sp|Q7A6I1|PPI1_STAAN…	sp|Q2YWT2|PPI1_STAAB Putative peptidyl-prolyl cis-trans isomerase OS=Staphylococcus aureus (strain bovine RF122 / ET3-1) OX=273036 GN=SAB0821 PE=3 SV=1;sp|Q7A1C0|PPI1_STAAW Putative peptidyl-prolyl cis-trans isomerase OS=Staphylococcus aureus (strain MW2)	8;8;8;8;8;8;8;8;8;8;8;8;8;8;8;8;8;8;8;8;8;8;7;7;7;7;7;7;5;4;4;3;2;1;1	8;8;8;8;8;8;8;8;8;8;8;8;8;8;8;8;8;8;8;8;8;8;7;7;7;7;7;7;5;4;4;3;2;1;1	8;8;8;8;8;8;8;8;8;8;8;8;8;8;8;8;8;8;8;8;8;8;7;7;7;7;7;7;5;4;4;3;2;1;1	35	8	8	8	21.619	197;197;197;197;197;197;197;197;197;197;197;197;197;197;197;197;197;197;197;197;197;197;197;197;197;197;197;197;163;110;95;54;40;197;198	0	3.1554	2225300000	2339900000	2223000000	3.2765e+09	3.1083e+09	2.9722e+09	2758700000	2689300000	2708700000	2.0247e+09	2.1442e+09	2.1307e+09	ANYPQLNK;EVPQNMLSQLADGGWPQPIVDAYGEK;GGTPWLDQK;HTVFGQIIDGETTLEDIANTK;LFPNIAPK;NGYYDGITFHR;TVENFVTHAK;VGPQDKPLHDVVIESIDVEE
sp|Q2YX08|RF3_STAAB;tr|A0A0D1JZ21|A0A0D1JZ21_STAAU;sp|Q6GAQ7|RF3_STAAS;sp|Q8NXC0|RF3_STAAW;tr|A0A0E1X700|A0A0E1X700_STAAU;tr|A0A0U1MHK1|A0A0U1MHK1_STAAU;tr|A0A5F0HIW9|A0A5F0HIW9_STAAU;tr|A0A6B1RLP9|A0A6B1RLP9_STAAU;tr|A0A6B5HRY1|A0A6B5HRY1_STAAU;tr|A0A2X2JYR8|A0A2X2JYR8_STAAU;tr|A0A7U8F4Z3|A0A7U8F4Z3_STAAU;tr|A0A7U8SQX6|A0A7U8SQX6_STAAU;tr|A0A7U8SSY0|A0A7U8SSY0_STAAU;sp|Q6GI64|RF3_STAAR;tr|A0A806…	sp|Q2YX08|RF3_STAAB;tr|A0A0D1JZ21|A0A0D1JZ21_STAAU;sp|Q6GAQ7|RF3_STAAS;sp|Q8NXC0|RF3_STAAW;tr|A0A0E1X700|A0A0E1X700_STAAU;tr|A0A0U1MHK1|A0A0U1MHK1_STAAU;tr|A0A5F0HIW9|A0A5F0HIW9_STAAU;tr|A0A6B1RLP9|A0A6B1RLP9_STAAU;tr|A0A6B5HRY1|A0A6B5HRY1_STAAU;tr|A0A2X2JYR8|A0A2X2JYR8_STAAU;tr|A0A7U8F4Z3|A0A7U8F4Z3_STAAU;tr|A0A7U8SQX6|A0A7U8SQX6_STAAU;tr|A0A7U8SSY0|A0A7U8SSY0_STAAU;sp|Q6GI64|RF3_STAAR;tr|A0A806…	sp|Q2YX08|RF3_STAAB Peptide chain release factor 3 OS=Staphylococcus aureus (strain bovine RF122 / ET3-1) OX=273036 GN=prfC PE=3 SV=1;tr|A0A0D1JZ21|A0A0D1JZ21_STAAU Peptide chain release factor 3 OS=Staphylococcus aureus OX=1280 GN=prfC PE=3 SV=1;sp|Q6GAQ7	10;10;10;10;10;10;10;10;10;10;10;10;10;10;10;10;10;9;8;8;8;8;8;8;8;8;8;8;8;8;8;8;8;8;8;8;8;8;8;8;8;8;7;7;7;5;4;4;2;1;1;1	10;10;10;10;10;10;10;10;10;10;10;10;10;10;10;10;10;9;8;8;8;8;8;8;8;8;8;8;8;8;8;8;8;8;8;8;8;8;8;8;8;8;7;7;7;5;4;4;2;1;1;1	10;10;10;10;10;10;10;10;10;10;10;10;10;10;10;10;10;9;8;8;8;8;8;8;8;8;8;8;8;8;8;8;8;8;8;8;8;8;8;8;8;8;7;7;7;5;4;4;2;1;1;1	52	10	10	10	59.571	520;520;520;520;520;520;520;520;520;520;520;520;520;520;520;520;520;432;520;520;520;520;520;520;520;520;520;520;520;520;520;520;520;520;520;520;520;520;520;520;520;520;520;432;441;355;520;400;72;112;165;56	0	3.933	125460000	132040000	134640000	175500000	167250000	171160000	145980000	136310000	138010000	138360000	138520000	133740000	EEVEVSPFDDSFSGFIFK;FATSDWMK;GIEQLVQEGAIQYYK;GIPIFTFINK;GMDVTLQR;INILDTPGHEDFSEDTYR;KTFAIISHPDAGK;LLYFSGAIR;NEYNVDVVMEPVGR;QTKEEVEVSPFDDSFSGFIFK
sp|Q2YXC5|MURI_STAAB;tr|A0A7U8F4U1|A0A7U8F4U1_STAAU;tr|A0A6B5F3F6|A0A6B5F3F6_STAAU;tr|A0A7U8SS28|A0A7U8SS28_STAAU;tr|A0A7U8XR13|A0A7U8XR13_STAAU;tr|A0A0U1MK70|A0A0U1MK70_STAAU;sp|Q6GHT5|MURI_STAAR;UPI00004A2646;tr|A0A0E1X8U4|A0A0E1X8U4_STAAU;tr|A0A224AW66|A0A224AW66_STAAU;tr|W8TX37|W8TX37_STAAU;sp|Q2FZC6|MURI_STAA8;sp|Q5HGT3|MURI_STAAC;sp|Q6GA64|MURI_STAAS;tr|A0A0E1VKF5|A0A0E1VKF5_STAA3;tr|A0A290…	sp|Q2YXC5|MURI_STAAB;tr|A0A7U8F4U1|A0A7U8F4U1_STAAU;tr|A0A6B5F3F6|A0A6B5F3F6_STAAU;tr|A0A7U8SS28|A0A7U8SS28_STAAU;tr|A0A7U8XR13|A0A7U8XR13_STAAU;tr|A0A0U1MK70|A0A0U1MK70_STAAU;sp|Q6GHT5|MURI_STAAR;UPI00004A2646;tr|A0A0E1X8U4|A0A0E1X8U4_STAAU;tr|A0A224AW66|A0A224AW66_STAAU;tr|W8TX37|W8TX37_STAAU;sp|Q2FZC6|MURI_STAA8;sp|Q5HGT3|MURI_STAAC;sp|Q6GA64|MURI_STAAS;tr|A0A0E1VKF5|A0A0E1VKF5_STAA3;tr|A0A290…	sp|Q2YXC5|MURI_STAAB Glutamate racemase OS=Staphylococcus aureus (strain bovine RF122 / ET3-1) OX=273036 GN=murI PE=3 SV=1;tr|A0A7U8F4U1|A0A7U8F4U1_STAAU Glutamate racemase OS=Staphylococcus aureus subsp. aureus 65-1322 OX=585145 GN=murI PE=3 SV=1;tr|A0A6B	4;4;4;4;4;4;4;4;4;3;3;3;3;3;3;3;3;3;3;3;3;3;3;3;3;3;3;3;3;3;3;3;3;3;3;2;2;2;2;1	4;4;4;4;4;4;4;4;4;3;3;3;3;3;3;3;3;3;3;3;3;3;3;3;3;3;3;3;3;3;3;3;3;3;3;2;2;2;2;1	4;4;4;4;4;4;4;4;4;3;3;3;3;3;3;3;3;3;3;3;3;3;3;3;3;3;3;3;3;3;3;3;3;3;3;2;2;2;2;1	40	4	4	4	29.63	266;266;266;266;266;266;266;266;266;266;266;266;266;266;266;266;266;266;266;266;266;266;266;266;266;266;266;266;266;266;266;266;241;266;266;126;134;155;218;74	0	1.5776	48462000	51860000	48921000	59371000	55684000	51664000	41701000	46242000	46103000	54243000	50801000	59250000	FFATGDTTHITNIIK;NQNVLVLGTEGTIK;QLPNETIYYLGDIGR;YSDPTITSIVIHQTLK
sp|Q2YXJ0|Y1090_STAAB;sp|Q7A5Z4|Y1069_STAAN;sp|Q5HGK7|Y1240_STAAC;tr|A0A830YQ17|A0A830YQ17_STAAU;sp|Q2FZ58|Y1193_STAA8;tr|A0A8B1CKW0|A0A8B1CKW0_STAAU;tr|A0A6B2IVY7|A0A6B2IVY7_STAAU;tr|A0A6H3Q7H0|A0A6H3Q7H0_STAAU;tr|A0A6B5HTQ0|A0A6B5HTQ0_STAAU;tr|A0A830ZR33|A0A830ZR33_STAAU;UPI00003B15E2;tr|W8TWX6|W8TWX6_STAAU;tr|T1Y9C4|T1Y9C4_STAAU;tr|A0A8B1CRR6|A0A8B1CRR6_STAAU;tr|A0A6B5LVW0|A0A6B5LVW0_STAAU;tr|…	sp|Q2YXJ0|Y1090_STAAB;sp|Q7A5Z4|Y1069_STAAN;sp|Q5HGK7|Y1240_STAAC;tr|A0A830YQ17|A0A830YQ17_STAAU;sp|Q2FZ58|Y1193_STAA8;tr|A0A8B1CKW0|A0A8B1CKW0_STAAU;tr|A0A6B2IVY7|A0A6B2IVY7_STAAU;tr|A0A6H3Q7H0|A0A6H3Q7H0_STAAU;tr|A0A6B5HTQ0|A0A6B5HTQ0_STAAU;tr|A0A830ZR33|A0A830ZR33_STAAU;UPI00003B15E2;tr|W8TWX6|W8TWX6_STAAU;tr|T1Y9C4|T1Y9C4_STAAU;tr|A0A8B1CRR6|A0A8B1CRR6_STAAU;tr|A0A6B5LVW0|A0A6B5LVW0_STAAU;tr|…	sp|Q2YXJ0|Y1090_STAAB Uncharacterized protein SAB1090 OS=Staphylococcus aureus (strain bovine RF122 / ET3-1) OX=273036 GN=SAB1090 PE=4 SV=1;sp|Q7A5Z4|Y1069_STAAN Uncharacterized protein SA1069 OS=Staphylococcus aureus (strain N315) OX=158879 GN=SA1069 PE=1	11;11;11;11;11;11;11;11;11;11;11;11;11;11;11;11;11;11;11;11;11;11;11;11;11;11;11;11;11;11;11;11;11;11;11;11;11;11;11;11;11;11;11;11;10;10;10;6;5;4;4;3;2;1;1;1	11;11;11;11;11;11;11;11;11;11;11;11;11;11;11;11;11;11;11;11;11;11;11;11;11;11;11;11;11;11;11;11;11;11;11;11;11;11;11;11;11;11;11;11;10;10;10;6;5;4;4;3;2;1;1;1	11;11;11;11;11;11;11;11;11;11;11;11;11;11;11;11;11;11;11;11;11;11;11;11;11;11;11;11;11;11;11;11;11;11;11;11;11;11;11;11;11;11;11;11;10;10;10;6;5;4;4;3;2;1;1;1	56	11	11	11	60.452	548;548;548;550;548;548;548;548;548;548;548;548;548;548;548;548;548;548;548;548;548;548;548;548;548;548;548;548;544;548;548;548;548;548;548;548;548;548;548;548;548;548;548;548;548;548;548;303;233;552;184;155;288;86;153;552	0	4.3326	319550000	335550000	328070000	368030000	348430000	301430000	354150000	328400000	330570000	320860000	315800000	326160000	AIILPNNK;ANESLENTPNLLAVLK;AVMKPVEGTILTVAK;DAFMGLIEDK;GLLCVYEGFLK;GNSGVILSQLFR;LLAESFQAGVETAYK;QDMSQFGDSLLVINDEEIVK;SGSLTYAVR;SMGATHIISGGQTMNPSTEDIVK;VFNYGQQYGELIK
sp|Q2YYL3|RL18_STAAB;tr|A0A7U8F7F0|A0A7U8F7F0_STAAU;tr|A0A7U4ESY7|A0A7U4ESY7_STAAU;tr|A0A7U8XTT4|A0A7U8XTT4_STAAU;tr|A0A4P7P8C7|A0A4P7P8C7_STAAU;tr|T1YAP6|T1YAP6_STAAU;tr|W8TRE0|W8TRE0_STAAU;UPI0000054C23;tr|A0A7U9P374|A0A7U9P374_STAAU;tr|A0A290QJH7|A0A290QJH7_STAAE;tr|A0A6B5GSP0|A0A6B5GSP0_STAAU;tr|A0A2X3YQM5|A0A2X3YQM5_STAA8;sp|Q2FEQ5|RL18_STAA3;tr|A0A0E1VNP3|A0A0E1VNP3_STAA3;sp|Q99S37|RL18_STA…	sp|Q2YYL3|RL18_STAAB;tr|A0A7U8F7F0|A0A7U8F7F0_STAAU;tr|A0A7U4ESY7|A0A7U4ESY7_STAAU;tr|A0A7U8XTT4|A0A7U8XTT4_STAAU;tr|A0A4P7P8C7|A0A4P7P8C7_STAAU;tr|T1YAP6|T1YAP6_STAAU;tr|W8TRE0|W8TRE0_STAAU;UPI0000054C23;tr|A0A7U9P374|A0A7U9P374_STAAU;tr|A0A290QJH7|A0A290QJH7_STAAE;tr|A0A6B5GSP0|A0A6B5GSP0_STAAU;tr|A0A2X3YQM5|A0A2X3YQM5_STAA8;sp|Q2FEQ5|RL18_STAA3;tr|A0A0E1VNP3|A0A0E1VNP3_STAA3;sp|Q99S37|RL18_STA…	sp|Q2YYL3|RL18_STAAB 50S ribosomal protein L18 OS=Staphylococcus aureus (strain bovine RF122 / ET3-1) OX=273036 GN=rplR PE=3 SV=1;tr|A0A7U8F7F0|A0A7U8F7F0_STAAU 50S ribosomal protein L18 OS=Staphylococcus aureus subsp. aureus 65-1322 OX=585145 GN=rplR PE=3	4;4;4;4;4;4;4;4;4;4;4;4;4;4;4;4;4;4;4;4;4;4;4;4;4;4;4;4;4;4;3;2;2;1;1;1;1;1	4;4;4;4;4;4;4;4;4;4;4;4;4;4;4;4;4;4;4;4;4;4;4;4;4;4;4;4;4;4;3;2;2;1;1;1;1;1	4;4;4;4;4;4;4;4;4;4;4;4;4;4;4;4;4;4;4;4;4;4;4;4;4;4;4;4;4;4;3;2;2;1;1;1;1;1	38	4	4	4	13.127	119;119;119;119;119;119;119;119;119;119;119;119;119;119;119;119;119;119;119;119;119;119;119;119;119;119;119;119;119;119;119;120;107;118;120;118;118;120	0	1.5742	745750000	782100000	670820000	453570000	429020000	340690000	635440000	583430000	587230000	577310000	579600000	536620000	DSDIATTATK;GGYLYHGR;GVTLAQASSK;HIYAQIIDDNK
[truncated: 919 more rows]

## Sheet: DIA peptides data
Sequence	N-term cleavage window	C-term cleavage window	Amino acid before	First amino acid	Second amino acid	Second last amino acid	Last amino acid	Amino acid after	A Count	R Count	N Count	D Count	C Count	Q Count	E Count	G Count	H Count	I Count	L Count	K Count	M Count	F Count	P Count	S Count	T Count	W Count	Y Count	V Count	U Count	O Count	Length	Missed cleavages	Mass	Proteins	Leading razor protein	Start position	End position	Unique (Groups)	Unique (Proteins)	Charges	PEP	Score	Library indices	Majority library index	Identification type grind ultrasonic 1	Identification type grind ultrasonic 2	Identification type grind ultrasonic 3	Identification type heat 1	Identification type heat 2
YADECKDIATVEQKPK				Y	A	P	K		2	0	0	2	1	1	2	0	0	1	0	3	0	0	1	0	1	0	1	1	0	0	16	2	1893.91	sp|Q6GG25|IF3_STAAR;tr|A0A7U8F5H6|A0A7U8F5H6_STAAU;tr|A0A6B5DNH2|A0A6B5DNH2_STAAU;tr|A0A7U8XRP7|A0A7U8XRP7_STAAU;UPI00003B1749;tr|A0A7U8SP10|A0A7U8SP10_STAAU;tr|A0A0E1X4P2|A0A0E1X4P2_STAAU;tr|A0A0E1VGT7|A0A0E1VGT7_STAA3;tr|A0A0G2LSY7|A0A0G2LSY7_STAAU;tr|A0A0U1MMT1|A0A0U1MMT1_STAAU;tr|A0A380DVG0|A0A380DVG0_STAAU;tr|A0A806L3H6|A0A806L3H6_STAAU;tr|A0A7U4AUH2|A0A7U4AUH2_STAAU;tr|A0A0E0VQY7|A0A0E0VQY7…	sp|Q6GG25|IF3_STAAR			yes	no	3	0.018751	5	0	0	By matching	By matching	By matching	By matching	By matching
[truncated: 7,706 more rows]
[truncated: 56 more columns]

## Sheet: DDA protein data
Protein IDs	Majority protein IDs	Peptide counts (all)	Peptide counts (razor+unique)	Peptide counts (unique)	Fasta headers	Number of proteins	Peptides	Razor + unique peptides	Unique peptides	Mol. weight [kDa]	Sequence lengths	Q-value	Score	SDT-B 1	SDT-B 2	SDT-B 3	SDT-U/S 1	SDT-U/S 2	SDT-U/S 3	SDT-B-U/S 1	SDT-B-U/S 2	SDT-B-U/S 3	SDT-LN G-U/S 1	SDT-LN G-U/S 2	SDT-LN G-U/S 3	Peptide sequences
[truncated: 1,511 more rows]

[truncated: 1 more sheets: DDA peptides data]
